# Supplementary material for: A Landscape Analysis of Human SUMOylation
Source: Mol Cell Proteomics. 2026 Apr 20;25(5):101571. doi: 10.1016/j.mcpro.2026.101571 (PMC13213312; doi:10.1016/j.mcpro.2026.101571)
Supplement: Supplemental Material 1 [file mmc1.xlsx]

## Sheet: Description
Supplemental Table S1: The human SUMO build comprises 35,721 SUMOylated sites from 6,146 proteins, generated by combining results from thirteen datasets and selecting only sites with an FLR below 5% in at least one dataset. For each site, a 15-mer sequence was constructed by centering on the modified lysine and extending seven residues upstream (N-terminal) and downstream (C-terminal). If the sit…

## Sheet: Human SUMO Build
Protein	Protein position	PTM_FLR_category	15-Mer
sp|P06748|NPM_HUMAN	32	Gold	ADKDYHFKVDNDENE
sp|Q8IX15|HOMEZ_HUMAN	182	Gold	PTQTKGLKVEPEEPS
sp|Q8TAD8|SNIP1_HUMAN	30	Gold	LPAGVVVKQERLSPE
sp|Q14592|ZN460_HUMAN	362	Gold	ERIHTGEKPFVCSQC
sp|Q9BTT0|AN32E_HUMAN	101	Gold	NLSGNKIKDLSTVEA
sp|Q9NW82|WDR70_HUMAN	296	Gold	GSWHPKIKGEFMTCS
sp|P78332|RBM6_HUMAN	991	Gold	LEIHRKIKQSEQELA
sp|O00257|CBX4_HUMAN	280	Gold	GMQAVKIKSGEVAEG
sp|O43290|SNUT1_HUMAN	188	Gold	NQKLGKIKTLGEDDP
sp|Q16666|IF16_HUMAN	683	Gold	NQLCSQTKGSFVNGV
sp|Q96T88|UHRF1_HUMAN	600	Gold	EGKDRIKKLGLTMQY
sp|Q8NCF5|NF2IP_HUMAN	388	Gold	AMGLSGRKLSFFFDG
sp|Q13185|CBX3_HUMAN	21	Gold	KQNGKSKKVEEAEPE
sp|Q14980|NUMA1_HUMAN	1766	Gold	ISQRLPPKVESLESL
sp|Q9BTT0|AN32E_HUMAN	68	Gold	PSLNKLRKLELSDNI
sp|Q9Y4B4|ARIP4_HUMAN	1018	Gold	PTLKGDEKPVASVRP
sp|P52272|HNRPM_HUMAN	698	Gold	SKGCGVVKFESPEVA
sp|Q9H307|PININ_HUMAN	157	Gold	MGTLQKFKQESTVAT
sp|P11387|TOP1_HUMAN	117	Gold	FSSPPQIKDEPEDDG
sp|P22087|FBRL_HUMAN	131	Gold	SISEGDDKIEYRAWN
sp|Q8IWZ8|SUGP1_HUMAN	427	Gold	GLGYEKGKPVGLVGV
sp|Q9Y2L8|ZKSC5_HUMAN	709	Gold	LTVIEDKKIELQEQP
sp|Q2KHR3|QSER1_HUMAN	549	Gold	PKSYAERKLDSDVYP
sp|P30305|MPIP2_HUMAN	242	Gold	MCLSPDRKMEVEELS
sp|P49759|CLK1_HUMAN	290	Gold	KLTHTDLKPENILFV
sp|Q6P1J9|CDC73_HUMAN	198	Gold	AKKRSTIKTDLDDDI
sp|Q8NG31|KNL1_HUMAN	202	Gold	PISEKSTKIDTTSFL
sp|O15391|TYY2_HUMAN	218	Gold	SEYLKGKKLPPGGLP
sp|Q9HCI7|MSL2_HUMAN	375	Gold	ASAPVTVKRESKISL
sp|Q9Y4E5|ZN451_HUMAN	144	Gold	WLKMPGLKTGTINCG
sp|Q9ULW0|TPX2_HUMAN	500	Gold	NRIRMPTKEDEEEDE
sp|P35555|FBN1_HUMAN	1033	Gold	FKDINECKMIPSLCT
sp|Q9UHL9|GT2D1_HUMAN	443	Gold	KFTKDTTKLEPASPP
sp|Q9Y4E5|ZN451_HUMAN	779	Gold	IHQVHKEKSDEEEQQ
sp|Q9Y2X9|ZN281_HUMAN	795	Gold	LTSQKEQKNLESSTG
sp|Q9NYF8|BCLF1_HUMAN	462	Gold	EEKNYKLKETGYVVE
sp|O75376|NCOR1_HUMAN	1106	Gold	SATLPYIKQEEFSPR
sp|Q03112|MECOM_HUMAN	721	Gold	DLRSLPLKMEPQSPG
sp|P14866|HNRPL_HUMAN	277	Gold	PTRLNVFKNDQDTWD
sp|O43159|RRP8_HUMAN	201	Gold	NKRRCKNKFQPPQVP
sp|P35555|FBN1_HUMAN	1317	Gold	GYSGKKGKTGCTDIN
sp|Q12873|CHD3_HUMAN	1308	Gold	EIEREIIKQEENVDP
sp|O15226|NKRF_HUMAN	550	Gold	EAYKQQIKEDNIGNQ
sp|Q8NCF5|NF2IP_HUMAN	357	Gold	LRVQGKEKHQTLEVS
sp|Q9NYT0|PLEK2_HUMAN	234	Gold	YKKKISPKEEISLST
sp|Q96IT1|ZN496_HUMAN	404	Gold	GEVQTSKKSYVCPNC
sp|Q8ND82|Z280C_HUMAN	113	Gold	PRFHLVSKSSQSSVT
sp|Q5T5X7|BEND3_HUMAN	528	Gold	RPGRRSKKIWLVPID
sp|Q86TG7|PEG10_HUMAN	22	Gold	NLREKVMKQSEENNN
sp|P60842|IF4A1_HUMAN	238	Gold	PIRILVKKEELTLEG
sp|Q6PJT7|ZC3HE_HUMAN	690	Gold	RYFPACKKMECPFYH
sp|Q5H9F3|BCORL_HUMAN	747	Gold	RDPRHLPKQEPISII
sp|Q5D1E8|ZC12A_HUMAN	57	Gold	MKVDFFRKLGYSSTE
sp|Q9H1D9|RPC6_HUMAN	7	Gold	XMAEVKVKVQPPDAD
sp|P46013|KI67_HUMAN	892	Gold	QKLPVESKSEETNTE
sp|Q9UBW7|ZMYM2_HUMAN	649	Gold	CKNSFCSKPEILEWE
sp|P0CG47|UBB_HUMAN	11	Gold	FVKTLTGKTITLEVE
sp|P0CG48|UBC_HUMAN	11	Gold	FVKTLTGKTITLEVE
sp|P62979|RS27A_HUMAN	11	Gold	FVKTLTGKTITLEVE
sp|P62987|RL40_HUMAN	11	Gold	FVKTLTGKTITLEVE
sp|Q14676|MDC1_HUMAN	1840	Gold	SQKTVIIKEEEEDTA
sp|P52272|HNRPM_HUMAN	145	Gold	SGRPLKVKEDPDGEH
sp|Q9H582|ZN644_HUMAN	346	Gold	KYALSKVKPESTDED
sp|P15408|FOSL2_HUMAN	222	Gold	SVGAVVVKQEPLEED
sp|Q9UGU0|TCF20_HUMAN	1446	Gold	GSVDDKVKTETHAET
sp|Q6IEG0|SNR48_HUMAN	87	Gold	LRKMGYTKEEEDEMY
sp|P42568|AF9_HUMAN	264	Gold	KPMSKEPKPDSNLLT
sp|Q9Y6X2|PIAS3_HUMAN	361	Gold	YLQMNEKKPTWTCPV
sp|Q9H6T3|RPAP3_HUMAN	498	Gold	TPRAKVLKIEEVSDT
sp|Q9UHA3|RLP24_HUMAN	128	Gold	VQDIKEVKQNIHLIR
sp|P98170|XIAP_HUMAN	405	Gold	QISGSNYKSLEVLVA
sp|P46013|KI67_HUMAN	1517	Gold	QSKRSLRKVDVEEEF
sp|Q7L590|MCM10_HUMAN	482	Gold	AAVAPKKKIQTTLSN
sp|Q15596|NCOA2_HUMAN	765	Gold	GLPEITPKLERLDSK
sp|P59923|ZN445_HUMAN	859	Gold	KRTLLDHKGIHSGEK
sp|Q86Z02|HIPK1_HUMAN	511	Gold	DKRITPLKTLNHQFV
sp|P36508|ZNF76_HUMAN	213	Gold	FATGYGLKSHVRTHT
sp|P52747|ZN143_HUMAN	285	Gold	FATGYGLKSHVRTHT
sp|P78332|RBM6_HUMAN	1066	Gold	QQATGWRKGTGLGYG
sp|Q86XP3|DDX42_HUMAN	270	Gold	QLMHQIRKSEYTQPT
sp|P54132|BLM_HUMAN	40	Gold	SGFTFKKKTSSDNNV
sp|P21266|GSTM3_HUMAN	128	Gold	SSDHEKLKPQYLEEL
sp|Q6P0N0|M18BP_HUMAN	379	Gold	TVTNGLKKNQVVQLQ
sp|Q9H4L7|SMRCD_HUMAN	996	Gold	KINQQKLKLEQDMTT
sp|P83916|CBX1_HUMAN	9	Gold	GKKQNKKKVEEVLEE
sp|P05549|AP2A_HUMAN	10	Gold	WKLTDNIKYEDCEDR
sp|Q00613|HSF1_HUMAN	208	Gold	RILGVKRKIPLMLND
sp|P35555|FBN1_HUMAN	2809	Gold	GFFKINQKEGISYLH
sp|Q4LE39|ARI4B_HUMAN	440	Gold	ETEIKEIKMEEERNI
sp|Q86UZ6|ZBT46_HUMAN	229	Gold	GYGPLRIKEEQVSPS
sp|Q1ED39|KNOP1_HUMAN	275	Gold	KKMKSKKKVEQPVIE
sp|P00374|DYR_HUMAN	158	Gold	EIDLEKYKLLPEYPG
sp|Q5T5X7|BEND3_HUMAN	427	Gold	PELFDHRKLGEQYSC
sp|Q96FV9|THOC1_HUMAN	31	Gold	ALNNKNIKPLLSTFS
sp|P26599|PTBP1_HUMAN	65	Gold	SRVIHIRKLPIDVTE
sp|Q9NS56|TOPRS_HUMAN	249	Gold	ADERSLRKIQEQDII
sp|Q9UJ78|ZMYM5_HUMAN	134	Gold	TNGGAEKKSSCFIEW
sp|Q16666|IF16_HUMAN	561	Gold	TTLKPRLKTEPEEVS
sp|Q03112|MECOM_HUMAN	735	Gold	GEVKKLQKGSSESPF
sp|O96028|NSD2_HUMAN	912	Gold	PPNIQKMKHEIGEFP
sp|Q13506|NAB1_HUMAN	333	Gold	ELSPKRIKVEDGFPD
sp|Q9BUJ2|HNRL1_HUMAN	449	Gold	AASNPSKKYNILGTN
sp|Q16649|NFIL3_HUMAN	214	Gold	SCRSPENKFQIIKQE
sp|Q96T88|UHRF1_HUMAN	670	Gold	RRTSKKTKVEPYSLT
sp|P78347|GTF2I_HUMAN	221	Gold	SCGPIKVKTEPTEDS
sp|Q96RE7|NACC1_HUMAN	167	Gold	LPLVSRVKTEQQESD
sp|P30414|NKTR_HUMAN	1258	Gold	LTTVPEMKPQGLRIE
sp|Q2KHR3|QSER1_HUMAN	281	Gold	PPSTTKIKSCSTEQP
sp|Q15545|TAF7_HUMAN	129	Gold	KDKDKEKKFIWNHGI
sp|Q16649|NFIL3_HUMAN	219	Gold	ENKFQIIKQEPMELE
sp|Q9UQ88|CD11A_HUMAN	552	Gold	WILHRDLKTSNLLLS
sp|P21127|CD11B_HUMAN	564	Gold	WILHRDLKTSNLLLS
sp|P55854|SUMO3_HUMAN	11	Gold	EKPKEGVKTENDHIN
sp|Q9UQ88|CD11A_HUMAN	11	Gold	EKDSWKVKTLDEILQ
sp|P21127|CD11B_HUMAN	11	Gold	EKDSWKVKTLDEILQ
sp|B2RPK0|HGB1A_HUMAN	114	Gold	SEYHPKIKGEHPGLS
sp|P09429|HMGB1_HUMAN	114	Gold	SEYRPKIKGEHPGLS
sp|P33993|MCM7_HUMAN	15	Gold	LEKEKVKKFLQEFYQ
sp|Q6ZNA4|RN111_HUMAN	34	Gold	PKTQESLKGILLHPE
sp|P46100|ATRX_HUMAN	1004	Gold	DFKKKVIKMEQQYES
sp|P17036|ZNF3_HUMAN	151	Gold	PGERLNRKMPDFGQV
sp|Q9H4A4|AMPB_HUMAN	398	Gold	PLNKLRVKIEPGVDP
sp|P51991|ROA3_HUMAN	36	Gold	KEPEQLRKLFIGGLS
sp|Q92797|SYMPK_HUMAN	361	Gold	DSTLKKMKLEPNLGE
sp|Q66PJ3|AR6P4_HUMAN	199	Gold	TGRTRLIKGDGEVLE
sp|Q3T8J9|GON4L_HUMAN	1002	Gold	QKRSSVLKPLLIQPS
sp|Q9H869|YYAP1_HUMAN	459	Gold	QKRSSVLKPLLIQPS
sp|P12956|XRCC6_HUMAN	317	Gold	LLLPSDTKRSQIYGS
sp|P11388|TOP2A_HUMAN	676	Gold	MEDRRQRKLLGLPED
sp|Q9H582|ZN644_HUMAN	1165	Gold	PELPSGKKNQSLTLI
sp|P55265|DSRAD_HUMAN	418	Gold	NGQEPVIKLENRQEA
sp|Q9H582|ZN644_HUMAN	319	Gold	NCVPNKSKMQEVDFL
sp|Q9Y4E5|ZN451_HUMAN	817	Gold	RKHCFLQKPSVAHFG
sp|Q6P0N0|M18BP_HUMAN	899	Gold	FASLPKHKPGFWSEV
sp|Q5VZL5|ZMYM4_HUMAN	273	Gold	QGLLDKIKDEPDNAQ
sp|Q9Y5B6|PAXB1_HUMAN	149	Gold	DLEKSKIKTELNSSA
sp|Q49A26|GLYR1_HUMAN	269	Gold	SITPTDKKIGFLGLG
sp|O14978|ZN263_HUMAN	573	Gold	GAHKAEKKLFECLTC
sp|Q02880|TOP2B_HUMAN	1440	Gold	EKSLHDKKSQDFGNL
sp|Q86Z02|HIPK1_HUMAN	25	Gold	FCSAKKLKIEPSGWD
sp|Q5QJE6|TDIF2_HUMAN	558	Gold	STKAKLLKLTSSSID
sp|P07910|HNRPC_HUMAN	232	Gold	AVEMKNDKSEEEQSS
sp|Q9UBW7|ZMYM2_HUMAN	297	Gold	ASFPRNQKQPGVDSL
sp|O43151|TET3_HUMAN	1397	Gold	NCYNRSIKQEPVDPL
sp|P01100|FOS_HUMAN	265	Gold	SISSMELKTEPFDDF
sp|Q13151|ROA0_HUMAN	138	Gold	ADKQSGKKRGFGFVY
sp|P52272|HNRPM_HUMAN	83	Gold	TNIPFDVKWQSLKDL
sp|Q7Z333|SETX_HUMAN	678	Gold	QNYIKDVKLEDHLLA
sp|Q03112|MECOM_HUMAN	1132	Gold	RYKEEEYKSGLSALD
sp|P10244|MYBB_HUMAN	197	Gold	LSESKDCKPPVYLLL
sp|Q96T23|RSF1_HUMAN	419	Gold	EFLKDEIKQEEETCK
sp|P54132|BLM_HUMAN	331	Gold	DLDTSDRKEDVLSTS
sp|P14921|ETS1_HUMAN	138	Gold	ILQKEDVKPYQVNGV
sp|P82970|HMGN5_HUMAN	101	Gold	EKEIVEVKEENIEDA
sp|Q9NS91|RAD18_HUMAN	347	Gold	SKYRKKHKSEFQLLV
sp|O15164|TIF1A_HUMAN	723	Gold	MLEPIRIKQENSGPP
sp|Q8N2W9|PIAS4_HUMAN	69	Gold	YETRYAKKNSEPAPQ
sp|P23396|RS3_HUMAN	214	Gold	HVSIVEPKDEILPTT
sp|P38398|BRCA1_HUMAN	339	Gold	RTPSTEKKVDLNADP
sp|P46060|RAGP1_HUMAN	524	Gold	LVHMGLLKSEDKVKA
sp|Q13263|TIF1B_HUMAN	750	Gold	IRARLQEKLSPPYSS
sp|Q8N806|UBR7_HUMAN	225	Gold	IGDQEVIKPENGEHQ
sp|Q2TB10|ZN800_HUMAN	132	Gold	DKREYIIKLEPIETN
sp|P31948|STIP1_HUMAN	123	Gold	EARLAERKFMNPFNM
sp|Q8NCN4|RN169_HUMAN	475	Gold	GIHSSKEKPLVAVNT
sp|Q9BQ67|GRWD1_HUMAN	341	Gold	IWDLRQFKSGSPVAT
sp|Q9UQ84|EXO1_HUMAN	784	Gold	KHHNAENKPGLQIKL
sp|Q56NI9|ESCO2_HUMAN	451	Gold	DPSFAIKKVEDVQEL
sp|Q16649|NFIL3_HUMAN	424	Gold	EMKDSGYKVSDPENL
sp|Q14166|TTL12_HUMAN	346	Gold	SHFKDYRKLSQERPG
sp|Q03468|ERCC6_HUMAN	262	Gold	KQEKKPRKIMLNEAS
sp|P62937|PPIA_HUMAN	82	Gold	GKSIYGEKFEDENFI
sp|P50750|CDK9_HUMAN	345	Gold	YLAPPRRKGSQITQQ
sp|Q6NYC1|JMJD6_HUMAN	154	Gold	LEDYKVPKFFTDDLF
sp|Q9UBT6|POLK_HUMAN	224	Gold	DKRRYFIKMGSSVEN
sp|Q8N8R7|AL14E_HUMAN	240	Gold	AECRCDRKWLYEQIE
sp|Q8NDX5|PHC3_HUMAN	222	Gold	NLTLRSQKLGVLSSS
sp|P54132|BLM_HUMAN	409	Gold	QQRNIRRKLLTEVDF
sp|Q12766|HMGX3_HUMAN	354	Gold	KEKPAKVKVELASGV
sp|Q5T1V6|DDX59_HUMAN	26	Gold	SCVAKIIKPDPEDLQ
sp|Q96JN0|LCOR_HUMAN	414	Gold	EGPDVSVKIELDPQG
sp|P17040|ZSC20_HUMAN	945	Gold	KCFSERSKLITHQRV
sp|Q6NX49|ZN544_HUMAN	422	Gold	KSFTQRSKLITHQRI
sp|Q5H9F3|BCORL_HUMAN	1092	Gold	KAGQARVKQESVGVF
sp|Q9BWL3|CA043_HUMAN	73	Gold	LSRVQDIKYEPQLLA
sp|Q9H2Y7|ZN106_HUMAN	1486	Gold	SEIGTRYKDGIPVSV
sp|Q9UHL9|GT2D1_HUMAN	593	Gold	PVKVPYSKFLMHPEE
sp|P32969|RL9_HUMAN	2	Gold	XXXXXXMKTILSNQT
sp|Q5VTR2|BRE1A_HUMAN	324	Gold	TITINARKFEEMNAE
sp|P11388|TOP2A_HUMAN	1114	Gold	DNEKETEKSDSVTDS
sp|Q6P4F7|RHGBA_HUMAN	1019	Gold	TQLLPTSKPVDLXXX
sp|Q5VZL5|ZMYM4_HUMAN	430	Gold	STYELKKKPIVTINT
sp|Q5W0B1|OBI1_HUMAN	425	Gold	KHSNHLRKLVFDDFC
sp|Q86U86|PB1_HUMAN	1642	Gold	RRDVHLSKEQESRLP
sp|Q96FZ2|HMCES_HUMAN	339	Gold	GLLEQWLKREKEEEP
sp|Q08050|FOXM1_HUMAN	356	Gold	LRRNMTIKTELPLGA
sp|Q13485|SMAD4_HUMAN	113	Gold	KNELKHVKYCQYAFD
sp|Q8WUA2|PPIL4_HUMAN	362	Gold	VKPKQDTKYDLILDE
sp|Q9H3M7|TXNIP_HUMAN	117	Gold	LGTSFKGKYGCVDYW
sp|P06756|ITAV_HUMAN	149	Gold	YHWRTEMKQEREPVG
sp|Q8IV48|ERI1_HUMAN	52	Gold	GQETKGSKFITSSAS
sp|Q6PCB5|RSBNL_HUMAN	753	Gold	KYELQQIKHEPIASV
sp|Q9NWK9|BCD1_HUMAN	173	Gold	KFVGQCIKEELMHGE
sp|Q9BSV6|SEN34_HUMAN	126	Gold	GQAAKKQKLEQASGA
sp|Q13356|PPIL2_HUMAN	216	Gold	QELYKEFKGDEILAA
sp|O15381|NVL_HUMAN	208	Gold	ITEIQDSKDSSLLES
sp|Q96L73|NSD1_HUMAN	320	Gold	KKKSTPLKYEVGDLI
sp|Q13347|EIF3I_HUMAN	282	Gold	EEEFGRVKGHFGPIN
sp|Q7L590|MCM10_HUMAN	511	Gold	QKLGIPQKSLSCSEE
sp|O95391|SLU7_HUMAN	257	Gold	PGQNFDSKRRITVRN
sp|Q9Y2X9|ZN281_HUMAN	477	Gold	GSRKNTDKNYLNFVS
sp|Q9NUW8|TYDP1_HUMAN	139	Gold	APACHRLKEEEDEYE
sp|Q92766|RREB1_HUMAN	551	Gold	PPPLKLLKGSVEAAS
sp|P17676|CEBPB_HUMAN	332	Gold	STLRNLFKQLPEPLL
sp|Q15596|NCOA2_HUMAN	239	Gold	VSQPKSIKEEGEDLQ
sp|Q8IY22|CMIP_HUMAN	20	Gold	PRQIEETKPLLGGDV
sp|P35555|FBN1_HUMAN	2246	Gold	REDRRMCKDEDECEE
sp|O43290|SNUT1_HUMAN	758	Gold	DEEALLKKMSSSDTP
sp|Q14839|CHD4_HUMAN	1670	Gold	KKEEEEKKEVMLQNG
sp|P46013|KI67_HUMAN	749	Gold	SNQKMDFKEDLSGIA
sp|Q9NZJ0|DTL_HUMAN	708	Gold	ITPSSMRKICTYFHR
sp|Q9UHB7|AFF4_HUMAN	583	Gold	EEPRGGLKIESETPV
sp|Q9HAW4|CLSPN_HUMAN	403	Gold	SCRKDLVKNEELEIQ
sp|P09874|PARP1_HUMAN	748	Gold	PHDFGMKKPPLLNNA
sp|P78347|GTF2I_HUMAN	477	Gold	VDQLFCKKFAEALGS
sp|Q01081|U2AF1_HUMAN	15	Gold	IFGTEKDKVNCSFYF
sp|Q8WU68|U2AF4_HUMAN	15	Gold	IFGTEKDKVNCSFYF
sp|Q13111|CAF1A_HUMAN	182	Gold	TLSDIPCKTEEEGVG
sp|Q15047|SETB1_HUMAN	355	Gold	LKSGQLIKTEWEGTW
sp|Q9ULW0|TPX2_HUMAN	727	Gold	KYQGLEIKSSDQPLT
sp|Q9Y314|NOSIP_HUMAN	190	Gold	VTCPMSGKPLRMSDL
sp|Q9BVC3|DCC1_HUMAN	140	Gold	PKLKKLKKLLMENPY
sp|P38398|BRCA1_HUMAN	654	Gold	SEEIKKKKYNQMPVR
sp|Q14192|FHL2_HUMAN	144	Gold	GTKSFIPKDNQNFCV
sp|Q2NL82|TSR1_HUMAN	760	Gold	CSFDGKLKSQDTVLM
sp|P52736|ZN133_HUMAN	506	Gold	CGRGFSQKSNLVAHQ
sp|P35555|FBN1_HUMAN	54	Gold	GGGHDALKGPNVCGS
sp|Q6PCB5|RSBNL_HUMAN	763	Gold	PIASVRIKEEPVNVN
sp|Q96GD4|AURKB_HUMAN	202	Gold	KVIHRDIKPENLLLG
sp|Q08J23|NSUN2_HUMAN	100	Gold	CLKNKYFKELEDLEV
sp|P23396|RS3_HUMAN	230	Gold	ISEQKGGKPEPPAMP
sp|Q17R98|ZN827_HUMAN	673	Gold	ETQMVKIKEEPMEVD
sp|Q9UKD1|GMEB2_HUMAN	155	Gold	MNGIMLRKIMDSGEL
sp|P54132|BLM_HUMAN	514	Gold	ETPRLGKKNESSYFP
sp|O00566|MPP10_HUMAN	382	Gold	EKELLEKKPWQLQGE
sp|Q9BVP2|GNL3_HUMAN	99	Gold	LETNPDIKPSNVEPM
sp|Q9NQZ2|SAS10_HUMAN	134	Gold	LSWGQRKKLYYDTDY
sp|A2AJT9|BCLA3_HUMAN	400	Gold	SQKLPDVKPSPINLR
sp|Q9BY42|RTF2_HUMAN	92	Gold	IKNVTELKLSDNPAW
sp|Q15424|SAFB1_HUMAN	231	Gold	TCKSEPVKEESSELE
sp|Q14151|SAFB2_HUMAN	230	Gold	TCKSEPVKEESSELE
sp|O75152|ZC11A_HUMAN	619	Gold	LPTKSSQKVEVETSG
sp|Q14592|ZN460_HUMAN	194	Gold	EQILPRVKPYDCPEC
sp|O43513|MED7_HUMAN	185	Gold	SEAGMRVKTEPMDAD
sp|Q08J23|NSUN2_HUMAN	369	Gold	TQWKVMTKDGQWFTD
sp|P11387|TOP1_HUMAN	336	Gold	EENEKLLKEYGFCIM
sp|Q96P11|NSUN5_HUMAN	144	Gold	FVRVNTLKTCSDDVV
sp|O00311|CDC7_HUMAN	274	Gold	IKQGKDGKEGSVGLS
sp|Q9BZK3|NACP4_HUMAN	99	Gold	RVTIRKSKNILFVIT
sp|E9PAV3|NACAM_HUMAN	1963	Gold	RVTIRKSKNILFVIT
sp|Q9Y4E5|ZN451_HUMAN	832	Gold	SEKSNLYKFTASASH
sp|Q9UBW7|ZMYM2_HUMAN	88	Gold	TITFTSSKNEELQGN
sp|Q9UJL9|ZF69B_HUMAN	235	Gold	FEKRINVKSEVMPGP
sp|P10244|MYBB_HUMAN	533	Gold	LEKYGPLKPLPQTPH
sp|Q8NEY8|PPHLN_HUMAN	109	Gold	MRDGFRRKSFYSSHY
sp|P31942|HNRH3_HUMAN	6	Gold	XXMDWVMKHNGPNDA
sp|P11388|TOP2A_HUMAN	639	Gold	KRHRIQFKYSGPEDD
sp|O15371|EIF3D_HUMAN	171	Gold	VRSDWEVKEEMDFPQ
sp|P39748|FEN1_HUMAN	297	Gold	DPESVELKWSEPNEE
sp|Q9H0E9|BRD8_HUMAN	612	Gold	FEMSDSLKEESGTIF
sp|P51991|ROA3_HUMAN	151	Gold	DYFEKYGKIETIEVM
sp|Q9ULW0|TPX2_HUMAN	279	Gold	PKNQEEYKEVNFTSE
sp|Q99590|SCAFB_HUMAN	1178	Gold	GPQSGWMKQEEETSG
sp|Q08J23|NSUN2_HUMAN	640	Gold	QENPFFRKLSSETYS
sp|O00311|CDC7_HUMAN	179	Gold	GIVHRDVKPSNFLYN
sp|P62937|PPIA_HUMAN	49	Gold	GEKGFGYKGSCFHRI
sp|Q7L590|MCM10_HUMAN	840	Gold	CSNCGLYKWERDGML
sp|P23528|COF1_HUMAN	45	Gold	FCLSEDKKNIILEEG
sp|Q06730|ZN33A_HUMAN	180	Gold	GKLLLNIKHDETHTQ
sp|P01100|FOS_HUMAN	128	Gold	QSIGRRGKVEQLSPE
sp|P01106|MYC_HUMAN	148	Gold	AAKLVSEKLASYQAA
sp|Q6MZP7|LIN54_HUMAN	639	Gold	FEESPERKTLMHLAD
sp|Q92785|REQU_HUMAN	99	Gold	RLSFPSIKPDTDQTL
sp|P17844|DDX5_HUMAN	470	Gold	ANQAINPKLLQLVED
sp|Q8ND82|Z280C_HUMAN	273	Gold	KFLGVIVKSERPCDE
sp|Q99708|CTIP_HUMAN	869	Gold	CMERGYIKEDLDPCP
sp|P63244|RACK1_HUMAN	271	Gold	KIIVDELKQEVISTS
sp|Q6PJG2|MDEAS_HUMAN	590	Gold	QAEDMNVKLEGEPSV
sp|Q9ULJ3|ZBT21_HUMAN	879	Gold	KQLKIQVKEEPVEEA
sp|P78347|GTF2I_HUMAN	879	Gold	VNDLFSRKFGEAIGM
sp|P50548|ERF_HUMAN	465	Gold	RAPPAPPKPEPGEAP
sp|P13010|XRCC5_HUMAN	534	Gold	QIPLSKIKTLFPLIE
sp|Q9H3M7|TXNIP_HUMAN	8	Gold	MVMFKKIKSFEVVFN
sp|P11388|TOP2A_HUMAN	1240	Gold	KKNKKKIKNENTEGS
sp|Q96PN7|TREF1_HUMAN	72	Gold	LGLPVGSKNLGQMDT
sp|Q08J23|NSUN2_HUMAN	286	Gold	KNIDVWKKWTTLNSL
sp|P63167|DYL1_HUMAN	49	Gold	IKKEFDKKYNPTWHC
sp|Q96FJ2|DYL2_HUMAN	49	Gold	IKKEFDKKYNPTWHC
sp|Q15459|SF3A1_HUMAN	686	Gold	EPTSKKLKTEDSLMP
sp|Q9BVP2|GNL3_HUMAN	275	Gold	SSIINSLKQEQMCNV
sp|P50548|ERF_HUMAN	378	Gold	SSSPFKFKLQPPPLG
sp|Q9H0H5|RGAP1_HUMAN	248	Gold	YWTRSRRKTGTLQPW
sp|Q9NWQ4|GPT2L_HUMAN	328	Gold	GRRRLVGKETSINTL
sp|Q15652|JHD2C_HUMAN	1065	Gold	SPKSHIIKQDMDVER
sp|Q14592|ZN460_HUMAN	250	Gold	QRTHNGDKPFVCSEC
sp|Q9H2Y7|ZN106_HUMAN	1395	Gold	GKLIKGGKVTTSTWE
sp|Q96T88|UHRF1_HUMAN	570	Gold	KYWPEKGKSGFLVWR
sp|P42224|STAT1_HUMAN	703	Gold	PKGTGYIKTELISVS
sp|Q9ULJ3|ZBT21_HUMAN	430	Gold	PVTEVRIKTEPSSPL
sp|Q9BWF3|RBM4_HUMAN	92	Gold	ISPTCTNKELRAKFE
sp|Q9H707|ZN552_HUMAN	251	Gold	ECGKSSSKYDSFSNH
sp|P37802|TAGL2_HUMAN	171	Gold	DNQLQEGKNVIGLQM
sp|Q9Y2X9|ZN281_HUMAN	2	Gold	XXXXXXMKIGSGFLS
sp|P17028|ZNF24_HUMAN	27	Gold	EEKILRVKLEEDPDG
sp|Q96LW9|ZSC31_HUMAN	149	Gold	DVEHLKVKQEPTDIQ
sp|O15525|MAFG_HUMAN	14	Gold	GNKALKVKREPGENG
sp|Q00613|HSF1_HUMAN	91	Gold	IEQGGLVKPERDDTE
sp|P04198|MYCN_HUMAN	52	Gold	PGEDIWKKFELLPTP
sp|Q14839|CHD4_HUMAN	618	Gold	RFYRYGIKPEWMMIH
sp|P52597|HNRPF_HUMAN	185	Gold	HRYIEVFKSSQEEVR
sp|Q9NPA3|M1IP1_HUMAN	173	Gold	NILTNRYKQEIGFGN
sp|Q9NS56|TOPRS_HUMAN	701	Gold	NNYGSRYKWEYTYYS
sp|Q6AW86|Z324B_HUMAN	135	Gold	ASPSQERKPTGVSVI
sp|O75467|Z324A_HUMAN	135	Gold	ASPSRERKPTGVSVI
sp|Q09666|AHNK_HUMAN	134	Gold	TKIKPRLKSEDGVEG
sp|Q8TDI0|CHD5_HUMAN	588	Gold	RFYRYGIKPEWMMIH
sp|P01106|MYC_HUMAN	52	Gold	PSEDIWKKFELLPTP
sp|Q9H410|DSN1_HUMAN	61	Gold	HLGSSPKKGGNCDLS
sp|Q9H707|ZN552_HUMAN	176	Gold	SVFSESGKDFLLRSG
sp|Q9HAW4|CLSPN_HUMAN	1321	Gold	SPSPKHLKTDDSTSG
sp|P59923|ZN445_HUMAN	567	Gold	RETHAKKKFLELNQY
sp|Q7Z333|SETX_HUMAN	1341	Gold	LSVRNNKKLLTSQEL
sp|Q9UHL9|GT2D1_HUMAN	567	Gold	DVIRPLRKQVELLFN
sp|P41223|BUD31_HUMAN	42	Gold	EPHEGKRKVESLWPI
sp|Q6NX49|ZN544_HUMAN	504	Gold	CGKSFSQKYDLVVHQ
sp|Q8NF64|ZMIZ2_HUMAN	402	Gold	SPFLPDLKPNLNSLH
sp|Q96JM3|CHAP1_HUMAN	670	Gold	IDFSKENKMDMTSPE
sp|P35555|FBN1_HUMAN	2865	Gold	LGDNLKMKIQVLLHX
sp|Q96BF6|NACC2_HUMAN	456	Gold	KRWLPKIKSMLPEGV
sp|Q9BXP5|SRRT_HUMAN	669	Gold	WQKTFEEKLTPLLSV
sp|P22626|ROA2_HUMAN	120	Gold	KLFVGGIKEDTEEHH
sp|Q5QJE6|TDIF2_HUMAN	321	Gold	NEKSSQLKNLSELQD
sp|P29375|KDM5A_HUMAN	191	Gold	PNLDLKEKVEPEVLS
sp|P68363|TBA1B_HUMAN	112	Gold	RGHYTIGKEIIDLVL
sp|Q71U36|TBA1A_HUMAN	112	Gold	RGHYTIGKEIIDLVL
sp|Q9UBW7|ZMYM2_HUMAN	532	Gold	MQPEKYGKLTTCTGC
sp|Q86T24|KAISO_HUMAN	479	Gold	ANKRMKVKHDDHYEL
sp|O00148|DX39A_HUMAN	35	Gold	APPKKDIKGSYVSIH
sp|Q15699|ALX1_HUMAN	82	Gold	SVNYGITKVEGQPLH
sp|Q68DI1|ZN776_HUMAN	304	Gold	CDKSFSHKHSLVDHQ
sp|Q6RFH5|WDR74_HUMAN	21	Gold	GTETGILKGVNLQRK
sp|P20700|LMNB1_HUMAN	389	Gold	EGEEERLKLSPSPSS
sp|Q03252|LMNB2_HUMAN	403	Gold	EGEEERLKLSPSPSS
sp|Q5T3J3|LRIF1_HUMAN	325	Gold	LKTFVDRKNLGDNTI
sp|O60885|BRD4_HUMAN	1050	Gold	HHSPRHHKSDPYSTG
sp|P11388|TOP2A_HUMAN	662	Gold	KKQIDDRKEWLTNFM
sp|Q96KB5|TOPK_HUMAN	65	Gold	HSPWAVKKINPICND
sp|Q02880|TOP2B_HUMAN	683	Gold	KKKIDDRKEWLTNFM
sp|Q9Y618|NCOR2_HUMAN	2026	Gold	HREKTQSKPFSIQEL
sp|Q9H2Y7|ZN106_HUMAN	1454	Gold	KPDSPSKKDIWNSTE
sp|P04083|ANXA1_HUMAN	214	Gold	YEAGERRKGTDVNVF
sp|Q9NRR4|RNC_HUMAN	409	Gold	EEEEELLKPVWIRCT
sp|Q6P1L6|ZN343_HUMAN	435	Gold	QRTHLDEKPYVCREC
sp|Q66K89|E4F1_HUMAN	545	Gold	FRTHLEEKPHVCQFC
sp|Q9ULW0|TPX2_HUMAN	256	Gold	KSVSQVTKSVDFHFR
sp|Q9BQE3|TBA1C_HUMAN	112	Gold	RGHYTIGKEIIDLVL
sp|Q13506|NAB1_HUMAN	480	Gold	TLEKKVIKTEPEDSR
sp|P54132|BLM_HUMAN	1082	Gold	RDVTDDVKSIVRFVQ
sp|O75820|ZN189_HUMAN	88	Gold	GVIVTRIKSEIDQDP
sp|Q9HC78|ZBT20_HUMAN	330	Gold	LVGNIHIKQEMEDDY
sp|Q96LW9|ZSC31_HUMAN	14	Gold	QYDLKIVKVEEDPIW
sp|P62280|RS11_HUMAN	59	Gold	EGTYIDKKCPFTGNV
sp|P19105|ML12A_HUMAN	150	Gold	REAPIDKKGNFNYIE
sp|O14950|ML12B_HUMAN	151	Gold	REAPIDKKGNFNYIE
sp|Q13263|TIF1B_HUMAN	366	Gold	TALLLSKKLIYFQLH
sp|P02545|LMNA_HUMAN	378	Gold	MEIHAYRKLLEGEEE
sp|P20700|LMNB1_HUMAN	379	Gold	MEISAYRKLLEGEEE
sp|Q03252|LMNB2_HUMAN	393	Gold	MEINAYRKLLEGEEE
sp|Q02880|TOP2B_HUMAN	1227	Gold	VGKPKVKKLQLEETM
sp|Q9UER7|DAXX_HUMAN	637	Gold	KKSRKEKKQTGSGPL
sp|Q9H3M7|TXNIP_HUMAN	167	Gold	VSAKKEKKVSCMFIP
sp|Q02447|SP3_HUMAN	551	Gold	SPADIRIKEEEPDPE
sp|P61978|HNRPK_HUMAN	219	Gold	LISESPIKGRAQPYD
sp|Q9Y5B9|SP16H_HUMAN	647	Gold	KEKEGIVKQDSLVIN
sp|Q9NX58|LYAR_HUMAN	207	Gold	KREKKELKLENHQEN
sp|Q8N3Z6|ZCHC7_HUMAN	537	Gold	NDNLFLIKQRKKKSX
sp|P78347|GTF2I_HUMAN	991	Gold	TDGSSQIKQEPDPTW
sp|P55795|HNRH2_HUMAN	35	Gold	MRFFSDCKIQNGTSG
sp|Q12873|CHD3_HUMAN	627	Gold	KYYRFGIKPEWMTVH
sp|Q96B23|CR025_HUMAN	358	Gold	IQSVSSWKHGSGTQY
sp|Q8ND82|Z280C_HUMAN	75	Gold	SSSSKGIKSEPHSPG
sp|Q9ULJ3|ZBT21_HUMAN	40	Gold	LLIVGDQKFRAHKNV
sp|Q00839|HNRPU_HUMAN	265	Gold	FEYIEENKYSRAKSP
sp|Q03112|MECOM_HUMAN	555	Gold	HPSVGDNKPVELQPE
sp|Q8NCN4|RN169_HUMAN	433	Gold	ASPRILKKWEQIFQE
sp|Q9UER7|DAXX_HUMAN	277	Gold	RIERLINKPGPDTFP
sp|P55265|DSRAD_HUMAN	1003	Gold	KQGKLRTKVENGEGT
sp|Q9BYG3|MK67I_HUMAN	271	Gold	KQPISCVKEEIQETQ
sp|O60563|CCNT1_HUMAN	342	Gold	LSSQPSFKLEPTQGH
sp|P62263|RS14_HUMAN	125	Gold	ALARSGMKIGRIEDV
sp|Q5QJE6|TDIF2_HUMAN	257	Gold	RSLSEINKPNFYNND
sp|Q6N043|Z280D_HUMAN	126	Gold	VIVQPFSKPGYITNS
sp|Q96JM3|CHAP1_HUMAN	490	Gold	SFFIEPQKPVFPETR
sp|Q9BUJ2|HNRL1_HUMAN	117	Gold	FYDTQVIKQENESGY
sp|Q9Y4E5|ZN451_HUMAN	706	Gold	EKTETSIKTEDDFPV
sp|P0CG47|UBB_HUMAN	63	Gold	LSDYNIQKESTLHLV
tr|A0A2R8Y422|A0A2R8Y422_HUMAN	63	Gold	LSDYNIQKESTLHLV
sp|P0CG48|UBC_HUMAN	63	Gold	LSDYNIQKESTLHLV
sp|P62979|RS27A_HUMAN	63	Gold	LSDYNIQKESTLHLV
sp|P62987|RL40_HUMAN	63	Gold	LSDYNIQKESTLHLV
sp|P78347|GTF2I_HUMAN	561	Gold	PRTNTPVKEDWNVRI
sp|Q04695|K1C17_HUMAN	419	Gold	VEEVQDGKVISSREQ
sp|Q9UQL6|HDAC5_HUMAN	35	Gold	IPVTVEVKPVLPRAM
sp|P46100|ATRX_HUMAN	1546	Gold	LDEDEETKEPLVQVH
sp|P51991|ROA3_HUMAN	4	Gold	XXXXMEVKPPPGRPQ
sp|P61254|RL26_HUMAN	2	Gold	XXXXXXMKFNPFVTS
sp|Q9UNX3|RL26L_HUMAN	2	Gold	XXXXXXMKFNPFVTS
sp|Q13347|EIF3I_HUMAN	2	Gold	XXXXXXMKPILLQGH
sp|Q96T23|RSF1_HUMAN	254	Gold	QKESEKMKSEEQPMD
sp|Q86T24|KAISO_HUMAN	390	Gold	EPLSNSLKISDIITR
sp|Q15047|SETB1_HUMAN	1069	Gold	GYNPSPVKPEGLRRP
sp|P62249|RS16_HUMAN	4	Gold	XXXXMPSKGPLQSVQ
sp|Q04695|K1C17_HUMAN	15	Gold	FTSSSSIKGSSGLGG
sp|Q07666|KHDR1_HUMAN	102	Gold	VKMEPENKYLPELMA
sp|Q96GN5|CDA7L_HUMAN	347	Gold	VRDKIYDKVLGNTCH
sp|Q9BYG3|MK67I_HUMAN	38	Gold	KRITQRKKQEQLTPG
sp|Q15003|CND2_HUMAN	725	Gold	LANEKNLKLEGTEDL
sp|P78545|ELF3_HUMAN	362	Gold	GKNSSGWKEEEVLQS
sp|P35555|FBN1_HUMAN	2298	Gold	DENECQTKPGICENG
sp|Q03188|CENPC_HUMAN	534	Gold	PSDWWVVKSEESPVY
sp|Q5VYV7|SLX4I_HUMAN	356	Gold	DLAKTTSKEELHVLE
sp|O75152|ZC11A_HUMAN	269	Gold	RTVTLSTKQGEEPLV
sp|A0A1B0GTU1|ZC11B_HUMAN	269	Gold	RTVTLSTKQGEEPLV
sp|Q15072|OZF_HUMAN	28	Gold	CGKVFSHKSNLTEHE
sp|Q70SY1|CR3L2_HUMAN	178	Gold	QTIIPKIKLEPHEVD
sp|Q01167|FOXK2_HUMAN	527	Gold	DHREVKVKVEPIPAI
sp|P78347|GTF2I_HUMAN	140	Gold	VVPVPYEKMLRDQSA
sp|Q9Y314|NOSIP_HUMAN	157	Gold	PPSKDKDKVLPSFWI
sp|O75376|NCOR1_HUMAN	1518	Gold	KSTNHERKSTLTPTQ
sp|P05783|K1C18_HUMAN	426	Gold	VSETNDTKVLRHXXX
sp|Q9H9D4|ZN408_HUMAN	494	Gold	MRLHTGEKPFLCPHC
sp|P31943|HNRH1_HUMAN	14	Gold	GGEGFVVKVRGLPWS
sp|Q9H3M7|TXNIP_HUMAN	287	Gold	VSVPGSKKVILDLPL
sp|P02545|LMNA_HUMAN	233	Gold	LVEIDNGKQREFESR
sp|Q6PJT7|ZC3HE_HUMAN	99	Gold	DSNVPSNKSNFSRGD
sp|P49759|CLK1_HUMAN	50	Gold	RCKYNHSKMCDSHYL
sp|Q6IE81|JADE1_HUMAN	114	Gold	LMFIRPKKYIVSSGS
sp|P54132|BLM_HUMAN	662	Gold	MMKIFHKKFGLHNFR
sp|Q2TAK8|PWP3A_HUMAN	538	Gold	TKLPQLSKGSPEEPV
sp|O75820|ZN189_HUMAN	67	Gold	KDEEPTVKQEIEEIE
sp|Q9P0W2|HM20B_HUMAN	31	Gold	GGFVVTVKQERGEGP
sp|Q9Y2G9|SBNO2_HUMAN	939	Gold	PTFFRDMKQGLLSVG
sp|P17844|DDX5_HUMAN	411	Gold	GLDVEDVKFVINYDY
sp|Q96IT1|ZN496_HUMAN	496	Gold	DRLQPVEKREQAASE
sp|Q14320|FA50A_HUMAN	195	Gold	EAKQEKIKSEEIEIT
sp|Q9BUJ2|HNRL1_HUMAN	270	Gold	INEEISVKHLPSTEP
sp|Q9UJW8|ZN180_HUMAN	330	Gold	PFEESQYKCSETSHS
sp|O95677|EYA4_HUMAN	14	Gold	LNEQSVKKTCTESDV
sp|P27694|RFA1_HUMAN	489	Gold	PTQDCNKKVIDQQNG
sp|Q8IWS0|PHF6_HUMAN	349	Gold	RESKSRGKVEIDQQQ
sp|P61956|SUMO2_HUMAN	11	Gold	EKPKEGVKTENNDHI
sp|Q9H410|DSN1_HUMAN	253	Gold	EAKITEVKVEPMTYL
sp|P52747|ZN143_HUMAN	213	Gold	GENEQEKKMQIVLQG
sp|Q9H2Y7|ZN106_HUMAN	243	Gold	NYSGPGDKFQPGRNR
sp|Q9NW82|WDR70_HUMAN	332	Gold	PRTMQGKKVIPTTCT
sp|Q9H582|ZN644_HUMAN	485	Gold	MEEIRELKELQDEGR
sp|P78347|GTF2I_HUMAN	539	Gold	NRIKFVIKRPELLTH
sp|Q6PJG2|MDEAS_HUMAN	206	Gold	NSFHAAKKPPNQSLP
sp|O75928|PIAS2_HUMAN	162	Gold	DVLDVLIKPTSLVQS
sp|P17014|ZNF12_HUMAN	309	Gold	CGKSFCQKGTLTVHQ
sp|Q6IS14|IF5AL_HUMAN	126	Gold	LGKEIEQKYDCGEEI
sp|O75123|ZN623_HUMAN	333	Gold	KAFIRSSKLIQHQRI
sp|P17275|JUNB_HUMAN	4	Gold	XXXXMCTKMEQPFYH
sp|Q08J23|NSUN2_HUMAN	46	Gold	PEIVKENKLFEHYYQ
sp|Q8NHM5|KDM2B_HUMAN	890	Gold	NKPLRRFKQEPEDEL
sp|Q5VZL5|ZMYM4_HUMAN	250	Gold	FASNIRIKEEPLDDE
sp|P04150|GCR_HUMAN	681	Gold	SVPKDGLKSQELFDE
sp|P63241|IF5A1_HUMAN	126	Gold	LGKEIEQKYDCGEEI
sp|Q9Y2X9|ZN281_HUMAN	498	Gold	GQKSLSGKPSGSLGI
sp|Q14207|NPAT_HUMAN	1149	Gold	RETQSEKKVSPTEIV
sp|P63165|SUMO1_HUMAN	25	Gold	EGEYIKLKVIGQDSS
sp|P11388|TOP2A_HUMAN	1492	Gold	AVTSKKSKGESDDFH
sp|Q9ULM3|YETS2_HUMAN	1110	Gold	PAAVAKVKTEPETPG
sp|O15446|RPA34_HUMAN	270	Gold	EPEDKTVKQEQINTE
sp|Q9UPN9|TRI33_HUMAN	776	Gold	KSDQVKVKQEPGTED
sp|Q03933|HSF2_HUMAN	82	Gold	HIDSGIVKQERDGPV
sp|Q9BXY0|MAK16_HUMAN	171	Gold	KELLERLKQDTYGDI
sp|Q6P0N0|M18BP_HUMAN	1079	Gold	VWGNIKKKLVETDFS
sp|Q92802|N42L2_HUMAN	9	Gold	SYGEIEGKFLGPREE
sp|O75534|CSDE1_HUMAN	91	Gold	AVKLVKIKQEILPEE
sp|Q9H040|SPRTN_HUMAN	361	Gold	VTVGNIPKNSVSSSS
sp|Q9H422|HIPK3_HUMAN	27	Gold	FCSVKKLKVEPSSCV
sp|P18850|ATF6A_HUMAN	290	Gold	NGKLSVTKPVLQSTM
sp|Q8WYK2|JDP2_HUMAN	65	Gold	GKRPQPVKSELDEEE
sp|Q06730|ZN33A_HUMAN	676	Gold	CGKSFCVKSGLIFHE
sp|Q96SQ5|ZN587_HUMAN	336	Gold	CGKSFGQKGNLIQHQ
sp|Q8TAU3|ZN417_HUMAN	336	Gold	YGKSFGQKGNLIQHQ
sp|P59923|ZN445_HUMAN	609	Gold	CRKSFHCKSYVLEHQ
sp|Q9BR77|CCD77_HUMAN	477	Gold	ELKNLKSKVFGLENE
sp|Q969X6|UTP4_HUMAN	281	Gold	EKQWVRTKPFQHHTH
sp|Q6PL18|ATAD2_HUMAN	1378	Gold	DKTSLIQKMEQEVEN
sp|Q9BRH9|ZN251_HUMAN	403	Gold	HRVHTGEKPYVCNEC
sp|Q5VUA4|ZN318_HUMAN	281	Gold	PRYDDTVKINSMGGD
sp|Q8N680|ZBTB2_HUMAN	362	Gold	EREVKRRKYECTICG
sp|P22415|USF1_HUMAN	306	Gold	HGLEVVIKNDSNXXX
sp|Q9P1Y6|PHRF1_HUMAN	768	Gold	PLGPSRGKGVGSTFE
sp|Q9H9A7|RMI1_HUMAN	334	Gold	QKEQMETKELQPLTF
sp|Q9NVN8|GNL3L_HUMAN	482	Gold	ENKTTVYKIGDLTGY
sp|Q9BRX2|PELO_HUMAN	46	Gold	LRASTIRKVQTESST
sp|Q8N720|ZN655_HUMAN	77	Gold	KVRVGRLKHDITQVP
sp|Q9BR61|ACBD6_HUMAN	188	Gold	KNVDVNVKDEEGRAL
sp|P28698|MZF1_HUMAN	723	Gold	RRFHQSTKLIQHQRV
sp|P17036|ZNF3_HUMAN	173	Gold	PRGERSEKYNDFGNS
sp|Q2VY69|ZN284_HUMAN	439	Gold	CGKGYISKFNLDLHQ
sp|Q09028|RBBP4_HUMAN	160	Gold	DYTKHPSKPDPSGEC
sp|Q9UHF7|TRPS1_HUMAN	766	Gold	PVSESVVKREKLEEK
sp|Q96T88|UHRF1_HUMAN	279	Gold	IFVDEVFKIERPGEG
sp|Q9UBU7|DBF4A_HUMAN	408	Gold	ETQETEKKLLFISEP
sp|Q9Y2W1|TR150_HUMAN	486	Gold	PGKEKQRKTEELEEE
sp|Q96DY7|MTBP_HUMAN	752	Gold	YPRKRLVKSESSESL
sp|Q9P0U4|CXXC1_HUMAN	250	Gold	QQPQPSQKLGRIRED
sp|B7Z6K7|ZN814_HUMAN	280	Gold	ECGKSFSKYVSFSNH
sp|E7ETH6|Z587B_HUMAN	253	Gold	ECGKSFSKYVSFSNH
sp|Q9Y3Z3|SAMH1_HUMAN	622	Gold	KSRVQLFKDDPMXXX
sp|Q86T24|KAISO_HUMAN	582	Gold	QDPSGDSKLYRLHPC
sp|Q8N3Z6|ZCHC7_HUMAN	254	Gold	DKRGHLSKNCPLPRK
sp|Q96IZ5|RBM41_HUMAN	270	Gold	QCWTGPKKLTQPIEF
sp|E7ETH6|Z587B_HUMAN	366	Gold	CEKSFSRKPSLSYHQ
sp|Q9BRH9|ZN251_HUMAN	114	Gold	QKFSEEVKTPEFVSR
sp|Q6P1R4|DUS1L_HUMAN	3	Gold	XXXXXMPKLQGFEFW
sp|P41212|ETV6_HUMAN	421	Gold	RLLFRFMKTPDEIMS
sp|Q15398|DLGP5_HUMAN	193	Gold	KVSDKEKKVVQPVMP
sp|Q9C009|FOXQ1_HUMAN	2	Gold	XXXXXXMKLEVFVPR
sp|Q13263|TIF1B_HUMAN	127	Gold	CKQQCFSKDIVENYF
sp|Q6P1L6|ZN343_HUMAN	323	Gold	QRTHSEEKPYLCREC
sp|Q13148|TADBP_HUMAN	181	Gold	DCKLPNSKQSQDEPL
sp|Q8IWI9|MGAP_HUMAN	2238	Gold	TEDARVLKTECDSWS
sp|P06493|CDK1_HUMAN	201	Gold	FAELATKKPLFHGDS
sp|Q9UGL1|KDM5B_HUMAN	1121	Gold	NGKKKSTKLESLSDL
sp|Q9NVU0|RPC5_HUMAN	659	Gold	VLLEIFSKNYRVRRN
sp|Q9Y2W1|TR150_HUMAN	711	Gold	YKAEGKYKDDPVDLR
sp|P05787|K2C8_HUMAN	304	Gold	GDDLRRTKTEISEMN
sp|P78347|GTF2I_HUMAN	715	Gold	NGSNVPFKPRGREFS
sp|Q8IWS0|PHF6_HUMAN	173	Gold	RPRKTNFKGLSEDTR
sp|Q96EY4|TMA16_HUMAN	15	Gold	KSAGREKKVIHPYSR
sp|Q9NWQ4|GPT2L_HUMAN	148	Gold	ASLQQKLKVSDWSYE
sp|Q15185|TEBP_HUMAN	79	Gold	SILCCLRKGESGQSW
sp|O94906|PRP6_HUMAN	683	Gold	RVFMKSVKLEWVQDN
sp|P78563|RED1_HUMAN	523	Gold	ARGQLRTKIESGEGT
sp|P39748|FEN1_HUMAN	201	Gold	LTASEAKKLPIQEFH
sp|Q14192|FHL2_HUMAN	167	Gold	MQCVQCKKPITTGGV
sp|Q16666|IF16_HUMAN	451	Gold	KSEDTISKMNDFMRM
sp|P08708|RS17_HUMAN	129	Gold	PTVGMNFKTPRGPVX
sp|Q9H2Y7|ZN106_HUMAN	144	Gold	DGFNNTRKNSFPHSL
sp|Q9ULW0|TPX2_HUMAN	220	Gold	QELEKSMKMQQEVVE
sp|Q9NYW8|RBAK_HUMAN	663	Gold	CGKVFSQKSYLTVHY
sp|Q9BZE4|GTPB4_HUMAN	534	Gold	LGVDMDDKDDAHYAV
sp|Q9C0B1|FTO_HUMAN	216	Gold	PQKMPYLKEEPYFGM
sp|P43243|MATR3_HUMAN	132	Gold	LSRYPEDKITPENLP
sp|P31948|STIP1_HUMAN	210	Gold	PPPKKETKPEPMEED
sp|P27635|RL10_HUMAN	175	Gold	SKKWGFTKFNADEFE
sp|Q9H307|PININ_HUMAN	109	Gold	PEDDDVKKPALQSSV
sp|P05423|RPC4_HUMAN	199	Gold	ENDEPDVKPWLAGPK
sp|Q9BYW2|SETD2_HUMAN	637	Gold	LDELPIFKSEFITHD
sp|P62249|RS16_HUMAN	109	Gold	EASKKEIKDILIQYD
sp|Q14865|ARI5B_HUMAN	935	Gold	TTGPQESKGISQFQV
sp|Q8IY92|SLX4_HUMAN	291	Gold	HDDSLEEKGLFFCQI
sp|Q9NYW8|RBAK_HUMAN	259	Gold	QRSQMEMKPFECSEC
sp|Q8ND82|Z280C_HUMAN	241	Gold	DYLRACPKCNVQFNL
sp|Q2NL82|TSR1_HUMAN	476	Gold	AKMLEKYKQERLEEM
sp|P51508|ZNF81_HUMAN	496	Gold	KRIHTGEKPYICTEC
sp|Q9NY74|ETAA1_HUMAN	183	Gold	KISCTKLKTQSQEEE
sp|Q16666|IF16_HUMAN	734	Gold	CEEGDKLKLTCFELA
sp|Q13151|ROA0_HUMAN	106	Gold	KLFVGGLKGDVAEGD
sp|Q7Z5J4|RAI1_HUMAN	811	Gold	ASLPGDFKQEEVGGV
sp|P50995|ANX11_HUMAN	255	Gold	KDLIKDLKSELSGNF
sp|Q9BWT1|CDCA7_HUMAN	364	Gold	HAYLKSLKQEFEMQA
sp|Q9P0W2|HM20B_HUMAN	208	Gold	AELRRLRKMNVAFEE
sp|Q6KB66|K2C80_HUMAN	356	Gold	EAALQQAKQDMARQL
sp|Q1ED39|KNOP1_HUMAN	353	Gold	TEASETRKWTGTQFG
sp|Q9H2Y7|ZN106_HUMAN	721	Gold	PLLPELSKLGFPASL
sp|O15226|NKRF_HUMAN	561	Gold	IGNQLLRKMGWTGGG
sp|Q9H3M7|TXNIP_HUMAN	228	Gold	YLANGQTKVLTQKLS
sp|Q63HK3|ZKSC2_HUMAN	529	Gold	QACHRKSKLYGAVAE
sp|Q15047|SETB1_HUMAN	715	Gold	SKERIPGKGVFINTG
sp|Q96K58|ZN668_HUMAN	352	Gold	FVASWDLKRHALVHS
sp|Q96FC9|DDX11_HUMAN	460	Gold	AVLGGNIKQNPNTQS
sp|Q32P41|TRM5_HUMAN	502	Gold	AEAFSDEKTQIVSNT
sp|Q32P41|TRM5_HUMAN	357	Gold	KVFNLDGKDFLQGPV
sp|Q92802|N42L2_HUMAN	509	Gold	HEPETWWKFDPEELE
sp|Q6UX04|CWC27_HUMAN	237	Gold	KSSHDLLKDDPHLSS
sp|Q14839|CHD4_HUMAN	1572	Gold	KIEENSLKEEESIEG
sp|Q9NVM9|INT13_HUMAN	611	Gold	KGILERGKEELAEAE
sp|A8MPP1|D11L8_HUMAN	462	Gold	AVLGGNIKQNPNTQS
sp|Q9NYF8|BCLF1_HUMAN	831	Gold	TTFQKRPKEEEWDPE
sp|Q12830|BPTF_HUMAN	1088	Gold	SRSPKKIKIEPDSEK
sp|P39023|RL3_HUMAN	366	Gold	ALEKIDLKFIDTTSK
sp|O43172|PRP4_HUMAN	159	Gold	DEKSKKSKEEYQQTW
sp|P22626|ROA2_HUMAN	22	Gold	REKEQFRKLFIGGLS
sp|Q5T3J3|LRIF1_HUMAN	470	Gold	SNYLKQSKTLFTNPI
sp|Q6ZU65|UBN2_HUMAN	694	Gold	KVKEVMVKTLPLHSF
sp|Q9H334|FOXP1_HUMAN	442	Gold	IRRRYSDKYNVPISS
sp|Q03112|MECOM_HUMAN	622	Gold	NGKMFKDKVSPLQNL
sp|Q13148|TADBP_HUMAN	121	Gold	KTTEQDLKEYFSTFG
sp|O75925|PIAS1_HUMAN	238	Gold	PGYLPPTKNGVEPKR
sp|Q13428|TCOF_HUMAN	755	Gold	GPTVTQVKAEKQEDS
sp|B7Z6K7|ZN814_HUMAN	335	Gold	ECGKSFSKYASFSNH
sp|Q96BF6|NACC2_HUMAN	174	Gold	IPLLTRVKHEAMELP
sp|Q9NY65|TBA8_HUMAN	96	Gold	PEQLITGKEDAANNY
sp|Q9H3R0|KDM4C_HUMAN	1031	Gold	RVLSSRFKNEYVADP
sp|Q04695|K1C17_HUMAN	278	Gold	AEDWFFSKTEELNRE
sp|Q9UHL9|GT2D1_HUMAN	813	Gold	VKELFNEKYGEALGL
sp|Q15233|NONO_HUMAN	371	Gold	RRQQEGFKGTFPDAR
sp|Q9H582|ZN644_HUMAN	712	Gold	PHKNVTIKSSVDQKP
sp|P27635|RL10_HUMAN	121	Gold	GMRGAFGKPQGTVAR
sp|Q96L21|RL10L_HUMAN	121	Gold	GMRGAFGKPQGTVAR
sp|Q9H410|DSN1_HUMAN	338	Gold	SPARKLLKLQLQNPP
sp|P52597|HNRPF_HUMAN	200	Gold	SYSDPPLKFMSVQRP
sp|P52739|ZN131_HUMAN	289	Gold	SHSTESFKCEICNKR
sp|Q9H582|ZN644_HUMAN	1133	Gold	EAYRNGLKTEALSVS
sp|P21675|TAF1_HUMAN	549	Gold	LGKTGVIKEEPQQNM
sp|Q96RL1|UIMC1_HUMAN	544	Gold	RQKEAKTKSDSGTAA
sp|P17275|JUNB_HUMAN	304	Gold	EDKVKTLKAENAGLS
sp|O75123|ZN623_HUMAN	517	Gold	QEGLSLSKAPIHLGE
sp|Q9ULW0|TPX2_HUMAN	567	Gold	KGEVPKFKALPLPHF
sp|Q96T88|UHRF1_HUMAN	626	Gold	EREKENSKREEEEQQ
sp|Q9NS91|RAD18_HUMAN	376	Gold	QKTVTITKEDESTEK
sp|Q6ZN19|ZN841_HUMAN	791	Gold	AGENLTTKLNVERPL
sp|Q8NCF5|NF2IP_HUMAN	129	Gold	LVPVYSGKVKSSLRL
sp|P68366|TBA4A_HUMAN	96	Gold	PEQLITGKEDAANNY
sp|Q9H2Y7|ZN106_HUMAN	356	Gold	WTPYPSQKTLDLQSG
sp|P22087|FBRL_HUMAN	109	Gold	KEDALVTKNLVPGES
sp|P33993|MCM7_HUMAN	308	Gold	HRIVKMNKSEDDESG
sp|Q99547|MPH6_HUMAN	153	Gold	ITPIKAKKMFLKPQD
sp|Q9ULX6|AKP8L_HUMAN	544	Gold	KKLERYLKGENPFTD
sp|P46013|KI67_HUMAN	2613	Gold	TRPRKEVKEELSAVE
sp|Q8N184|ZN567_HUMAN	173	Gold	GKSLLSTKQETTHPE
sp|Q9H4L7|SMRCD_HUMAN	695	Gold	RMFSSKTKSADEQSI
sp|P13010|XRCC5_HUMAN	325	Gold	SDIVPFSKVDEEQMK
sp|Q8NCN4|RN169_HUMAN	236	Gold	RDEPLVLKTNLERCP
sp|P78347|GTF2I_HUMAN	891	Gold	IGMGFPVKVPYRKIT
sp|Q9HCI6|K1586_HUMAN	85	Gold	FLNVKKVKTDTENNE
sp|P46100|ATRX_HUMAN	1982	Gold	NNPSVSLKLEESKAT
sp|Q9Y314|NOSIP_HUMAN	117	Gold	HVRGFLEKESAIVSR
sp|Q03112|MECOM_HUMAN	1152	Gold	TDSLKMRKMEDNQYS
sp|Q8IWS0|PHF6_HUMAN	345	Gold	EDEERESKSRGKVEI
sp|Q13418|ILK_HUMAN	191	Gold	KHSGIDFKQLNFLTK
sp|Q8N7H5|PAF1_HUMAN	160	Gold	VKIGVSVKQQFTEEE
sp|Q92995|UBP13_HUMAN	176	Gold	SSKSPYRKQDPDTWE
sp|Q8TAT5|NEIL3_HUMAN	458	Gold	PTISSESKLFSPAHK
sp|Q8NG31|KNL1_HUMAN	1072	Gold	SATCKNIKDVQSPGF
sp|O95243|MBD4_HUMAN	215	Gold	TSTHLLLKEDEGVDD
sp|Q08J23|NSUN2_HUMAN	516	Gold	KMKLFGFKEDPFVFI
sp|Q96T88|UHRF1_HUMAN	546	Gold	VKGGKNSKYAPAEGN
sp|P46013|KI67_HUMAN	1093	Gold	KKWPRTPKEEAQSLE
sp|Q9Y4E5|ZN451_HUMAN	288	Gold	SFKLGDNKGIAHPIS
sp|Q8NCD3|HJURP_HUMAN	581	Gold	RNRYDEIKEEFDKLH
sp|O60493|SNX3_HUMAN	86	Gold	SELERESKVVVPPLP
sp|O75925|PIAS1_HUMAN	152	Gold	DLLDELIKPTSLASD
sp|P62263|RS14_HUMAN	106	Gold	ATGGNRTKTPGPGAQ
sp|P48507|GSH0_HUMAN	158	Gold	ENLVQSKKIVAIGTS
sp|Q9NRZ9|HELLS_HUMAN	122	Gold	SIDASEEKPVMRKKR
sp|Q9UGL1|KDM5B_HUMAN	242	Gold	RAEAMNIKIEPEETT
sp|Q9Y4E5|ZN451_HUMAN	275	Gold	CSKHMSGKNHFHQSF
sp|P46100|ATRX_HUMAN	2097	Gold	TTAQSRKKWAEEFND
sp|P48552|NRIP1_HUMAN	756	Gold	QILMVKIKSEPCDDL
sp|Q9HBH9|MKNK2_HUMAN	5	Gold	XXXMVQKKPAELQGF
sp|Q53EL6|PDCD4_HUMAN	465	Gold	EGDGGRLKPESYXXX
sp|Q96KB5|TOPK_HUMAN	169	Gold	KLLHGDIKSSNVVIK
sp|P35556|FBN2_HUMAN	1006	Gold	RMEQCYLKWDEDECI
sp|O60315|ZEB2_HUMAN	391	Gold	QTGLLKIKTEPLDFN
sp|P38398|BRCA1_HUMAN	739	Gold	EEKLETVKVSNNAED
sp|P12956|XRCC6_HUMAN	556	Gold	GSGSKRPKVEYSEEE
sp|Q13151|ROA0_HUMAN	159	Gold	ADKAAVVKFHPIQGH
sp|P49750|YLPM1_HUMAN	1053	Gold	SRGPGLVKQEDFRDK
sp|Q14320|FA50A_HUMAN	48	Gold	MKSNIDKKFSAHYDA
sp|Q01780|EXOSX_HUMAN	583	Gold	AREMPLLKSEVAAGV
sp|P52272|HNRPM_HUMAN	685	Gold	HVLYADIKMENGKSK
sp|P07910|HNRPC_HUMAN	89	Gold	INLAAEPKVNRGKAG
sp|P28340|DPOD1_HUMAN	574	Gold	GLLMPVVKSEGGEDY
sp|Q86VM9|ZCH18_HUMAN	661	Gold	APVPEPTKPGDPREA
sp|Q96BD8|SKA1_HUMAN	117	Gold	LDPEEPIKVEEPEPV
sp|Q8IXT5|RB12B_HUMAN	151	Gold	PRKTRPLKAENPYLF
sp|Q8N999|CL029_HUMAN	20	Gold	CVFVTEVKEEPSSKR
sp|Q15366|PCBP2_HUMAN	185	Gold	VTIPYRPKPSSSPVI
sp|P35556|FBN2_HUMAN	2435	Gold	PGTAQYKKICPHGPG
sp|Q9NRE2|TSH2_HUMAN	966	Gold	LSVDQQSKVEQEISR
sp|Q00653|NFKB2_HUMAN	298	Gold	TPPYHKMKIERPVTV
sp|Q14191|WRN_HUMAN	1389	Gold	CSSSKRSKEEVGINT
sp|Q5VWG9|TAF3_HUMAN	746	Gold	KHKHEKIKVEPVALA
sp|Q5QJE6|TDIF2_HUMAN	227	Gold	KIVPGNEKQIVGTPV
sp|O75533|SF3B1_HUMAN	214	Gold	TPGATPKKLSSWDQA
sp|Q8WY36|BBX_HUMAN	169	Gold	PTVNPRKKLWAFPSD
sp|Q9Y6X2|PIAS3_HUMAN	230	Gold	PGYLPPTKNGAEPKR
sp|P43243|MATR3_HUMAN	487	Gold	PEGKPDQKFDQKQEL
sp|Q9Y4E5|ZN451_HUMAN	664	Gold	DEHDNEIKIKYFCGL
sp|Q16649|NFIL3_HUMAN	337	Gold	KAKAMQIKVEAFDNE
sp|Q9NXR8|ING3_HUMAN	167	Gold	HIPEKKFKSEALLST
sp|Q6PJT7|ZC3HE_HUMAN	728	Gold	VPPRHALKWIRPQTS
sp|P18621|RL17_HUMAN	159	Gold	EKEQIVPKPEEEVAQ
sp|P0DPH7|TBA3C_HUMAN	96	Gold	PEQLITGKEDAANNY
sp|Q71U36|TBA1A_HUMAN	96	Gold	PEQLITGKEDAANNY
sp|Q8TAQ2|SMRC2_HUMAN	848	Gold	SEGERKTKVERDIGE
sp|A6NHR9|SMHD1_HUMAN	1976	Gold	DSLRHSPKVETTDCP
sp|P28340|DPOD1_HUMAN	653	Gold	FVKTSVRKGLLPQIL
sp|P12956|XRCC6_HUMAN	123	Gold	ILELDQFKGQQGQKR
sp|Q12948|FOXC1_HUMAN	138	Gold	SLNECFVKVPRDDKK
sp|Q99958|FOXC2_HUMAN	132	Gold	SLNECFVKVPRDDKK
sp|P11388|TOP2A_HUMAN	1385	Gold	DLEADDVKGSVPLSS
sp|P18858|DNLI1_HUMAN	244	Gold	PAVKKEVKEEEPGAP
sp|Q96BD5|PF21A_HUMAN	65	Gold	LRKNLIVKQEQPDKF
sp|Q9ULW0|TPX2_HUMAN	477	Gold	VVGVPEKKVLPITVP
sp|Q92766|RREB1_HUMAN	615	Gold	LSMEAKIKQEITEGE
sp|Q9UKX7|NUP50_HUMAN	353	Gold	KVVVTEVKEEDAFYS
sp|Q8WVV9|HNRLL_HUMAN	26	Gold	ESQAKRLKTEEGEID
sp|O75151|PHF2_HUMAN	80	Gold	PGQAPDVKPVQNGSQ
sp|Q6PJT7|ZC3HE_HUMAN	357	Gold	ANKNLILKAISEAQE
sp|A8MW92|P20L1_HUMAN	79	Gold	ALRKEGLKDEEDFFD
sp|Q9Y4E5|ZN451_HUMAN	153	Gold	GTINCGTKSSFRRGG
sp|Q8IVH2|FOXP4_HUMAN	246	Gold	QPAEDSVKQEGLDLT
sp|Q9H2P0|ADNP_HUMAN	606	Gold	EKADIPVKSSPQAAV
sp|Q7L590|MCM10_HUMAN	854	Gold	LKEKTGPKIGGETLL
sp|Q14980|NUMA1_HUMAN	1822	Gold	INITMTKKLDVEEPD
sp|Q99633|PRP18_HUMAN	5	Gold	XXXMDILKSEILRKR
sp|Q14592|ZN460_HUMAN	306	Gold	NKSHNEKKPFACSEC
sp|Q15366|PCBP2_HUMAN	23	Gold	IRLLMHGKEVGSIIG
sp|Q15365|PCBP1_HUMAN	23	Gold	IRLLMHGKEVGSIIG
sp|P57721|PCBP3_HUMAN	55	Gold	IRLLMHGKEVGSIIG
sp|P50995|ANX11_HUMAN	378	Gold	RLGTDESKFNAVLCS
sp|P46013|KI67_HUMAN	2852	Gold	RAQKVEVKEELLAVG
sp|Q16666|IF16_HUMAN	116	Gold	PSTSSTVKTEGAEAT
sp|Q96RE7|NACC1_HUMAN	483	Gold	MPKVKVLKAEDDAYT
sp|Q9HCM7|FBSL_HUMAN	858	Gold	APGDVKVKEERGEDE
sp|Q8NDX5|PHC3_HUMAN	966	Gold	LMSAMNIKLGPALKI
sp|Q8IXK0|PHC2_HUMAN	841	Gold	LMSAMNIKLGPALKI
sp|Q9H410|DSN1_HUMAN	13	Gold	RSEIIDEKGPVMSKT
sp|Q96C92|ENTR1_HUMAN	349	Gold	ENHVVKLKQEISLLQ
sp|Q8NC51|PAIRB_HUMAN	228	Gold	SHNWGTVKDELTESP
sp|P62249|RS16_HUMAN	33	Gold	KRGNGLIKVNGRPLE
sp|P46013|KI67_HUMAN	1035	Gold	SLGKVGVKEELLAVG
sp|Q96MU7|YTDC1_HUMAN	96	Gold	GKSATEYKNEEYQRS
sp|Q6AHZ1|Z518A_HUMAN	994	Gold	LEGVSAVKTEGAPAR
sp|O95391|SLU7_HUMAN	482	Gold	TGEESVKKPQTLMEL
sp|Q13352|CENPR_HUMAN	8	Gold	MPVKRSLKLDGLLEE
sp|Q86WJ1|CHD1L_HUMAN	263	Gold	PFLLRRVKAEVATEL
sp|Q7Z2E3|APTX_HUMAN	198	Gold	DPKMQVYKDEQVVVI
sp|Q96G25|MED8_HUMAN	112	Gold	VPDHLRTKPDPEVEE
sp|Q02878|RL6_HUMAN	5	Gold	XXXMAGEKVEKPDTK
sp|O43290|SNUT1_HUMAN	709	Gold	DGYKPDVKIEYVDET
sp|Q9Y2K1|ZBTB1_HUMAN	328	Gold	ERKRIIIKMEPEDIP
sp|Q76L83|ASXL2_HUMAN	1232	Gold	CLASKNVKAEIPLNE
sp|Q17R98|ZN827_HUMAN	466	Gold	LRTEAKVKEEIPDPD
sp|Q5QJE6|TDIF2_HUMAN	686	Gold	NDRDGFPKYFQIGTI
sp|O96028|NSD2_HUMAN	1337	Gold	AASVRSTKTEKPPPE
sp|O75928|PIAS2_HUMAN	380	Gold	YLQMNEKKPTWICPV
sp|O43172|PRP4_HUMAN	15	Gold	STQATKTKAPDDLVA
sp|Q9BQI6|SLF1_HUMAN	365	Gold	ESKAMAIKTDVDVVE
sp|P48643|TCPE_HUMAN	210	Gold	DVDFELIKVEGKVGG
sp|P41162|ETV3_HUMAN	381	Gold	ASIPPRIKVEPASEK
sp|O00311|CDC7_HUMAN	268	Gold	TNAQIQIKQGKDGKE
sp|Q9NS91|RAD18_HUMAN	115	Gold	SSKNLAVKVYTPVAS
sp|Q9NYZ3|GTSE1_HUMAN	6	Gold	XXMDDPKKEDILLLA
sp|Q9Y4E5|ZN451_HUMAN	423	Gold	HLLLDQSKFSSLKRT
sp|P49368|TCPG_HUMAN	15	Gold	LVLSQNTKRESGRKV
sp|Q9H2Y7|ZN106_HUMAN	1737	Gold	GELVRIYKGHNHAVT
sp|Q9Y2K7|KDM2A_HUMAN	505	Gold	ELANSDPKLALTGVP
sp|Q9UQR0|SCML2_HUMAN	184	Gold	KLEAIDKKNPYLICP
sp|Q9BY42|RTF2_HUMAN	245	Gold	KKTNLAPKSTAMNES
sp|P62937|PPIA_HUMAN	125	Gold	KTEWLDGKHVVFGKV
sp|Q9UNP9|PPIE_HUMAN	88	Gold	LAKPMRIKEGSSRPV
sp|Q9H2Y7|ZN106_HUMAN	525	Gold	KSTFGSQKQSGDNLN
sp|Q8IWS0|PHF6_HUMAN	266	Gold	EFGDFDIKTVLQEIK
sp|P68363|TBA1B_HUMAN	96	Gold	PEQLITGKEDAANNY
sp|Q99728|BARD1_HUMAN	217	Gold	TLAEINQKWNLEAEK
sp|P60842|IF4A1_HUMAN	68	Gold	RAILPCIKGYDVIAQ
sp|Q13151|ROA0_HUMAN	176	Gold	EVKKAVPKEDIYSGG
sp|P11388|TOP2A_HUMAN	1442	Gold	RAAPKGTKRDPALNS
sp|Q8NB50|ZFP62_HUMAN	82	Gold	AKSTANIKTEQEGEA
sp|Q96KB5|TOPK_HUMAN	8	Gold	MEGISNFKTPSKLSE
sp|Q6P0N0|M18BP_HUMAN	983	Gold	EFLEQLPKDDHDDFF
sp|Q00839|HNRPU_HUMAN	524	Gold	HAAENPGKYNILGTN
sp|Q6P6C2|ALKB5_HUMAN	132	Gold	DRAPLRNKYFFGEGY
sp|Q96QE3|ATAD5_HUMAN	793	Gold	KNVPGKMKVAPLFLV
sp|P17480|UBF1_HUMAN	160	Gold	LPEKKKMKYIQDFQR
sp|O00311|CDC7_HUMAN	235	Gold	SHIITGNKIPLSGPV
sp|Q96PK6|RBM14_HUMAN	149	Gold	INVELSTKGQKKGPG
sp|Q96NC0|ZMAT2_HUMAN	45	Gold	GKPVQPVKRELLRHR
sp|O75928|PIAS2_HUMAN	489	Gold	EDPPAKRKCIFMSET
sp|Q86VM9|ZCH18_HUMAN	510	Gold	ATTGPQVKRADEWKD
sp|Q969G3|SMCE1_HUMAN	277	Gold	LKRLCGLKVEVDMEK
sp|Q9H707|ZN552_HUMAN	308	Gold	CQKFFRHKYHLIAHQ
sp|Q15742|NAB2_HUMAN	517	Gold	EGRRSSVKVEAEASR
sp|O15226|NKRF_HUMAN	500	Gold	VGVKKTVKYEAAGEA
sp|Q9BQE3|TBA1C_HUMAN	96	Gold	PEQLITGKEDAANNY
sp|P0DPH8|TBA3D_HUMAN	96	Gold	PEQLITGKEDAANNY
sp|P17028|ZNF24_HUMAN	367	Gold	EKLLNVVKVXXXXXX
sp|P17014|ZNF12_HUMAN	283	Gold	KSFCKKSKFIIHQRT
sp|Q9NYW8|RBAK_HUMAN	275	Gold	KSFCKKSKFIIHQRA
sp|Q9ULW0|TPX2_HUMAN	421	Gold	GGPILPKKPPVKPPT
sp|Q9HD26|GOPC_HUMAN	102	Gold	EAQLVDLKSELTETQ
sp|O95243|MBD4_HUMAN	328	Gold	SNFCSEQKTSGIINK
sp|Q6NS38|ALKB2_HUMAN	16	Gold	AQGGLLRKQEEQEPT
sp|Q9UBU9|NXF1_HUMAN	304	Gold	NLSGNELKSERELDK
sp|Q00613|HSF1_HUMAN	224	Gold	GSAHSMPKYSRQFSL
sp|P78347|GTF2I_HUMAN	736	Gold	KITDLKQKVENLFNE
sp|Q00839|HNRPU_HUMAN	574	Gold	IEIAARKKRNFILDQ
sp|P52736|ZN133_HUMAN	576	Gold	KRAHSEEKPCVCREC
sp|P17028|ZNF24_HUMAN	236	Gold	YGETCFPKGRFERKR
sp|P78347|GTF2I_HUMAN	130	Gold	CYGKALGKSTVVPVP
sp|Q9Y618|NCOR2_HUMAN	1168	Gold	LAPFSGVKQEQLSPR
sp|O75030|MITF_HUMAN	79	Gold	ERREQQQKLQAAQFM
sp|Q13263|TIF1B_HUMAN	469	Gold	EPHVSGVKRSRSGEG
sp|Q15424|SAFB1_HUMAN	294	Gold	DSLLAVVKREPAEQP
sp|Q14151|SAFB2_HUMAN	293	Gold	DSLLAVVKREPAEQP
sp|Q9Y4E5|ZN451_HUMAN	77	Gold	HIDYQKDKVALTLAR
sp|Q04695|K1C17_HUMAN	172	Gold	AADDFRTKFETEQAL
sp|P08727|K1C19_HUMAN	168	Gold	AADDFRTKFETEQAL
sp|Q96C00|ZBTB9_HUMAN	286	Gold	PPKIFYIKQEPFEPK
sp|Q96L73|NSD1_HUMAN	2616	Gold	SLPTEEKKLVTTEQS
sp|Q9NX65|ZSC32_HUMAN	152	Gold	ESLRSQWKQEVQPEE
sp|Q16881|TRXR1_HUMAN	405	Gold	IRQFVPIKVEQIEAG
sp|Q56NI9|ESCO2_HUMAN	129	Gold	VTEKMQGKPVCSKKN
sp|Q8NEM7|SP20H_HUMAN	155	Gold	YRQSSNMKSPGYQSR
sp|P17020|ZNF16_HUMAN	253	Gold	FSQNSVLKNRHRSHM
sp|Q68DI1|ZN776_HUMAN	196	Gold	GKSNFETKHGIPLQG
sp|Q15233|NONO_HUMAN	295	Gold	NIKEAREKLEMEMEA
sp|Q9BYG3|MK67I_HUMAN	139	Gold	KDWNIPFKQPSYPSV
sp|Q9Y3A2|UTP11_HUMAN	86	Gold	VHIIKETKEEVTPEQ
sp|P46013|KI67_HUMAN	587	Gold	PPAPSPRKTPVASDQ
sp|Q9Y2X3|NOP58_HUMAN	497	Gold	RGKKKHIKEEPLSEE
sp|Q96FZ2|HMCES_HUMAN	306	Gold	EDSKTPQKEESDVPQ
sp|Q99708|CTIP_HUMAN	449	Gold	GRTSKRKKTEEESEH
sp|A6NKT7|RGPD3_HUMAN	1206	Gold	KSGLKDFKTFLTNDQ
sp|O14715|RGPD8_HUMAN	1205	Gold	KSGLKDFKTFLTNDQ
sp|Q7Z3J3|RGPD4_HUMAN	1206	Gold	KSGLKDFKTFLTNDQ
sp|P0DJD0|RGPD1_HUMAN	1190	Gold	KSGLKDFKTFLTNDQ
sp|P0DJD1|RGPD2_HUMAN	1198	Gold	KSGLKDFKTFLTNDQ
sp|P49792|RBP2_HUMAN	2181	Gold	KSGLKDFKTFLTNDQ
sp|Q99666|RGPD5_HUMAN	1205	Gold	KSGLKDFKTFLTNDQ
sp|P49756|RBM25_HUMAN	578	Gold	RRRQPQIKQEPESEE
sp|Q13263|TIF1B_HUMAN	804	Gold	NEAFGDTKFSAVLVE
sp|P26599|PTBP1_HUMAN	13	Gold	PDIAVGTKRGSDELF
sp|Q52LR7|EPC2_HUMAN	324	Gold	HPHHLSLKEEASDVV
sp|P61956|SUMO2_HUMAN	21	Gold	NNDHINLKVAGQDGS
sp|Q8N1G0|ZN687_HUMAN	285	Gold	VPVCQPLKEEDDDEG
sp|Q5T3J3|LRIF1_HUMAN	370	Gold	KVYLLAKKGTDVLPS
sp|Q9HCK1|ZDBF2_HUMAN	1079	Gold	NSKSGDSKITFDSEQ
sp|Q53GI3|ZN394_HUMAN	443	Gold	HSRDKHFKCEECGET
sp|Q13263|TIF1B_HUMAN	407	Gold	KSAEAFGKIVAERPG
sp|Q14151|SAFB2_HUMAN	551	Gold	EKDQDELKPGPTNRS
sp|P23528|COF1_HUMAN	164	Gold	AVISLEGKPLXXXXX
sp|Q15398|DLGP5_HUMAN	347	Gold	SYTWTPLKTEVDESQ
sp|P14618|KPYM_HUMAN	270	Gold	KNIKIISKIENHEGV
sp|O00257|CBX4_HUMAN	268	Gold	RIVIVMSKYMENGMQ
sp|Q5T5X7|BEND3_HUMAN	20	Gold	VLKSITVKVETEAED
sp|Q9BUA3|SPNDC_HUMAN	48	Gold	LRVTQQEKTPPPRPS
sp|Q9NRZ9|HELLS_HUMAN	85	Gold	YSKFLLTKMEQQQLE
sp|Q9UKV3|ACINU_HUMAN	315	Gold	GEEIPRVKPEEMMDE
sp|P57059|SIK1_HUMAN	151	Gold	HIVHRDLKTENLLLD
sp|A0A0B4J2F2|SIK1B_HUMAN	151	Gold	HIVHRDLKTENLLLD
sp|Q9NWF9|RN216_HUMAN	354	Gold	QDETKLPKIDFFDYS
sp|Q8IVC4|ZN584_HUMAN	206	Gold	SAHINPRKIHTGETA
sp|P35869|AHR_HUMAN	254	Gold	HGQKKKGKDGSILPP
sp|Q9BQI6|SLF1_HUMAN	348	Gold	NRDQKEMKNSIFAEY
sp|Q9UKL3|C8AP2_HUMAN	1213	Gold	KSLVGCKKSEENYQD
sp|P43243|MATR3_HUMAN	617	Gold	SKTDGSQKTESSTEG
sp|Q9P209|CEP72_HUMAN	160	Gold	SEDSLDSKESVPASL
sp|Q6NT76|HMBX1_HUMAN	413	Gold	RQGANEIKTEALDDD
sp|O15015|ZN646_HUMAN	1157	Gold	EKLQEELKVEPLEEV
sp|Q96RL1|UIMC1_HUMAN	20	Gold	ESRNLEKKDVETTSS
sp|Q86T24|KAISO_HUMAN	407	Gold	NDPGVGSKHLMEGQK
sp|P31943|HNRH1_HUMAN	35	Gold	QRFFSDCKIQNGAQG
sp|P60981|DEST_HUMAN	132	Gold	KKKFQGIKHECQANG
sp|P42166|LAP2A_HUMAN	17	Gold	VLTKDKLKSELVANN
sp|Q9UIS9|MBD1_HUMAN	538	Gold	DPGLPSVKQEPPDPE
sp|Q5T3J3|LRIF1_HUMAN	279	Gold	VATETQLKGGQHSQA
sp|Q9NYD6|HXC10_HUMAN	215	Gold	TPSPNEIKTEQSLAG
sp|Q9Y2X9|ZN281_HUMAN	622	Gold	SNKSESQKEDPFNIA
sp|P17844|DDX5_HUMAN	437	Gold	GRTARSTKTGTAYTF
sp|Q99958|FOXC2_HUMAN	214	Gold	AEKKVVIKSEAASPA
sp|Q3T8J9|GON4L_HUMAN	1294	Gold	ACRWTVVKTEEGRQA
sp|Q9H869|YYAP1_HUMAN	750	Gold	AYRWTVVKTEEGRQA
sp|Q9UID6|ZN639_HUMAN	181	Gold	KLCKILDKSQALNVT
sp|Q8NDT2|RB15B_HUMAN	213	Gold	LLYDRPLKVEPVYLR
sp|P54132|BLM_HUMAN	105	Gold	ETQRGGSKSLLPDFL
sp|Q86VM9|ZCH18_HUMAN	622	Gold	HRPSIRTKGEPAPPP
sp|Q9UGI8|TES_HUMAN	183	Gold	EQFVKKYKSEALGVG
sp|O95400|CD2B2_HUMAN	26	Gold	EIIVPKKKLVDPVAG
sp|Q9ULW0|TPX2_HUMAN	75	Gold	QAIVTPLKPVDNTYY
sp|Q06830|PRDX1_HUMAN	93	Gold	AWVNTPKKQGGLGPM
sp|Q9UJW8|ZN180_HUMAN	304	Gold	GGKTFDFKECGQVLN
sp|P48643|TCPE_HUMAN	160	Gold	DSVLVDIKDTEPLIQ
sp|Q8WUH1|CHUR_HUMAN	47	Gold	LITNKSLKEEDGEEI
sp|P19338|NUCL_HUMAN	577	Gold	PSKTLFVKGLSEDTT
sp|Q969R5|LMBL2_HUMAN	675	Gold	EIIAVRVKEEHLDVA
sp|Q13129|RLF_HUMAN	839	Gold	GDIKKSVKLEESATG
sp|P83731|RL24_HUMAN	2	Gold	XXXXXXMKVELCSFS
sp|Q6P1J9|CDC73_HUMAN	283	Gold	VDPTLRTKQPIPAAY
sp|Q9UBW7|ZMYM2_HUMAN	98	Gold	ELQGNDSKITPSSKE
sp|Q8N3Z6|ZCHC7_HUMAN	444	Gold	NRWPQENKETQKEMK
sp|Q9HD26|GOPC_HUMAN	416	Gold	KDTSGEIKVLQGFNK
sp|Q96RL1|UIMC1_HUMAN	607	Gold	ACSTVEGKWQQRLKN
sp|P49005|DPOD2_HUMAN	125	Gold	LPQPPRSKYIHPDDE
sp|Q9Y4E5|ZN451_HUMAN	543	Gold	CKKELTRKDTIMAHV
sp|Q9H2P0|ADNP_HUMAN	1035	Gold	WKNSSYGKVEGFWSK
sp|Q2KHR3|QSER1_HUMAN	803	Gold	MDLSESSKPLQQHLT
sp|Q15233|NONO_HUMAN	109	Gold	EVFIHKDKGFGFIRL
sp|P10244|MYBB_HUMAN	509	Gold	AFVTPDQKYSMDNTP
sp|P31943|HNRH1_HUMAN	98	Gold	VEMDWVLKHTGPNSP
sp|O14503|BHE40_HUMAN	279	Gold	GERIGAIKQESEEPP
sp|P15036|ETS2_HUMAN	7	Gold	XMNDFGIKNMDQVAP
sp|Q9BWF3|RBM4_HUMAN	3	Gold	XXXXXMVKLFIGNLP
sp|Q9BQ04|RBM4B_HUMAN	3	Gold	XXXXXMVKLFIGNLP
sp|Q12905|ILF2_HUMAN	45	Gold	EMAFPRVKPAPDETS
sp|Q5T3J3|LRIF1_HUMAN	353	Gold	RSKNMPIKDNALVMF
sp|P30414|NKTR_HUMAN	323	Gold	APIVSDQKPSVSKSG
sp|Q8N8R7|AL14E_HUMAN	88	Gold	IHKKLAKKNLHVIDL
sp|O95926|SYF2_HUMAN	143	Gold	HRLTKQIKPDMETYE
sp|P78332|RBM6_HUMAN	386	Gold	SSDAGLFKEEGGLDF
sp|P62249|RS16_HUMAN	50	Gold	EPRTLQYKLLEPVLL
sp|O94913|PCF11_HUMAN	1511	Gold	NIMLNIVKNELQEPC
sp|Q07666|KHDR1_HUMAN	175	Gold	PKFNFVGKILGPQGN
sp|P07437|TBB5_HUMAN	324	Gold	FRGRMSMKEVDEQML
sp|Q13885|TBB2A_HUMAN	324	Gold	FRGRMSMKEVDEQML
sp|P68371|TBB4B_HUMAN	324	Gold	FRGRMSMKEVDEQML
sp|Q9BVA1|TBB2B_HUMAN	324	Gold	FRGRMSMKEVDEQML
sp|Q9H582|ZN644_HUMAN	1205	Gold	ARKRFVQKCVLPLNE
sp|P83731|RL24_HUMAN	27	Gold	RYARTDGKVFQFLNA
sp|P43243|MATR3_HUMAN	719	Gold	KKLKKVDKIEELDQE
sp|P62937|PPIA_HUMAN	133	Gold	HVVFGKVKEGMNIVE
sp|Q07352|TISB_HUMAN	72	Gold	NQLLSSLKGEPAPAL
sp|Q15596|NCOA2_HUMAN	640	Gold	HDSKGQTKLLQLLTT
sp|Q8WTR7|ZN473_HUMAN	318	Gold	QKTHTDSKSYNCNEC
sp|Q5T3J3|LRIF1_HUMAN	427	Gold	KSSQMETKSLSNTQL
sp|Q8WYB5|KAT6B_HUMAN	673	Gold	TEIKINIKQESADVN
sp|Q99590|SCAFB_HUMAN	601	Gold	EHKDFTLKTEELIES
sp|O14776|TCRG1_HUMAN	503	Gold	EEPIKEIKEEPKEEE
sp|Q14865|ARI5B_HUMAN	803	Gold	LADSYVLKQEIQEGK
sp|P26599|PTBP1_HUMAN	259	Gold	TLRIDFSKLTSLNVK
sp|O95758|PTBP3_HUMAN	257	Gold	TLRIDFSKLTSLNVK
sp|P17275|JUNB_HUMAN	36	Gold	LHDYKLLKPSLAVNL
sp|Q14151|SAFB2_HUMAN	517	Gold	RHHSVEIKIEKTVIK
sp|O43663|PRC1_HUMAN	487	Gold	NTPGKARKLNTTTMS
sp|P38398|BRCA1_HUMAN	918	Gold	GKNESNIKPVQTVNI
sp|Q9NY61|AATF_HUMAN	342	Gold	RRVPAKRKLEMEDYP
sp|O00257|CBX4_HUMAN	149	Gold	PPPGKSGKYYYQLNS
sp|Q9Y4E5|ZN451_HUMAN	434	Gold	LKRTMSIKESSSLEC
sp|Q14592|ZN460_HUMAN	278	Gold	QRVHSGEKPFVCNEC
sp|Q9Y4B4|ARIP4_HUMAN	665	Gold	PPQGTKGKGEDSTLA
sp|P30414|NKTR_HUMAN	1193	Gold	KVLGEVGKQDSSSAS
sp|Q6MZP7|LIN54_HUMAN	661	Gold	QQTAAKTKLSSQISD
sp|P07711|CATL1_HUMAN	104	Gold	NRKPRKGKVFQEPLF
sp|Q5T3J3|LRIF1_HUMAN	11	Gold	NLRRVFLKPAEENSG
sp|Q9BZ95|NSD3_HUMAN	218	Gold	RKSHKIPKLEPEEQN
sp|Q9UGU0|TCF20_HUMAN	844	Gold	TDYPIPRKFEIEPQS
sp|Q5BKZ1|ZN326_HUMAN	467	Gold	ARYERFVKGENPFEI
sp|Q9HB19|PKHA2_HUMAN	118	Gold	ASKITVPKGGGLPMT
sp|Q9NS56|TOPRS_HUMAN	760	Gold	KNNHSERKYYYYERH
sp|O94906|PRP6_HUMAN	178	Gold	QRNPRYEKLTPVPDS
sp|P21127|CD11B_HUMAN	660	Gold	DLGTPSEKIWPGYSE
sp|Q9HB19|PKHA2_HUMAN	102	Gold	ANDQKDMKDWVEALN
sp|P62913|RL11_HUMAN	169	Gold	AMRWFQQKYDGIILP
sp|P51991|ROA3_HUMAN	134	Gold	KIFVGGIKEDTEEYN
sp|Q9UQ88|CD11A_HUMAN	648	Gold	ELGTPSEKIWPGYSE
sp|P19338|NUCL_HUMAN	324	Gold	NKSAPELKTGISDVF
sp|Q6UB99|ANR11_HUMAN	1446	Gold	KKIEKELKPYGSSAI
sp|Q9ULW0|TPX2_HUMAN	48	Gold	LENKLLGKNGTGGLF
sp|Q92802|N42L2_HUMAN	165	Gold	KQKFNSEKSEIDNEL
sp|O00148|DX39A_HUMAN	240	Gold	DIRPVCRKFMQDPME
sp|Q9UHL9|GT2D1_HUMAN	829	Gold	RPVLVPYKLIRDSPD
sp|P41212|ETV6_HUMAN	11	Gold	TPAQCSIKQERISYT
sp|Q2TAL8|QRIC1_HUMAN	28	Gold	SVPQHRMKEFLDSLA
sp|O15015|ZN646_HUMAN	1168	Gold	LEEVARVKEEVWEET
sp|Q9Y3A2|UTP11_HUMAN	120	Gold	AKKIERLKSELHLLD
sp|Q9GZV4|IF5A2_HUMAN	68	Gold	IDIFTGKKYEDICPS
sp|P63241|IF5A1_HUMAN	68	Gold	IDIFTGKKYEDICPS
sp|Q6IS14|IF5AL_HUMAN	68	Gold	IDIFTGKKYEDICPS
sp|Q9ULJ6|ZMIZ1_HUMAN	834	Gold	IKSDLHIKDDPDGIP
sp|O00257|CBX4_HUMAN	212	Gold	KGYLGAVKPLAGAAG
sp|Q9Y2W1|TR150_HUMAN	470	Gold	QEEEKSGKWEGLVYA
sp|Q9NZJ0|DTL_HUMAN	660	Gold	ENSSPENKNWLLAMA
sp|Q13506|NAB1_HUMAN	465	Gold	SESLGILKDYPHSAF
sp|Q96T23|RSF1_HUMAN	294	Gold	VKLPVIVKLEKPLPE
sp|Q9Y5J1|UTP18_HUMAN	183	Gold	DNLKKRLKEEFQHAM
sp|P29590|PML_HUMAN	490	Gold	QCPRKVIKMESEEGK
sp|Q9Y3A2|UTP11_HUMAN	211	Gold	QRIEREKKLFVIAQK
sp|Q9UKD2|MRT4_HUMAN	109	Gold	LLFTNRTKEEVNEWF
sp|Q9NYD6|HXC10_HUMAN	195	Gold	ESPQLGGKVSFPETP
sp|P46013|KI67_HUMAN	163	Gold	QVHIKNVKEDSTADD
sp|Q9P016|THYN1_HUMAN	60	Gold	LSSHWLMKSEPESRL
sp|Q86YP4|P66A_HUMAN	550	Gold	HTFSPSPKLQNSASA
sp|Q9UQR1|ZN148_HUMAN	115	Gold	LNVPISVKQEITFTD
sp|Q96HC4|PDLI5_HUMAN	89	Gold	QRASAAPKPEPVPVQ
sp|P46100|ATRX_HUMAN	1650	Gold	EGLKDDEKLEVSELA
sp|P04035|HMDH_HUMAN	692	Gold	GNYCTDKKPAAINWI
sp|O75446|SAP30_HUMAN	214	Gold	DKNKSDLKVDSGVHX
sp|Q92879|CELF1_HUMAN	109	Gold	NNAVEDRKLFIGMIS
sp|O75928|PIAS2_HUMAN	452	Gold	ESSSVLSKPCSVTVA
sp|Q2TAL8|QRIC1_HUMAN	360	Gold	KLEDDKEKMVGTTSV
sp|Q6P0N0|M18BP_HUMAN	753	Gold	RLLPKLKKIENQVAM
sp|Q9BVJ6|UT14A_HUMAN	273	Gold	KEFEQLRKVNPAAAL
sp|A0AUZ9|KAL1L_HUMAN	293	Gold	LPKCTEIKPEVNTLT
sp|P53611|PGTB2_HUMAN	11	Gold	PQKDVIIKSDAPDTL
sp|Q96QE3|ATAD5_HUMAN	127	Gold	SHQLNNIKTENEAPI
sp|Q9NW82|WDR70_HUMAN	403	Gold	RGGDDSLKLWDIRQF
sp|P54132|BLM_HUMAN	873	Gold	VLPKKPKKVAFDCLE
sp|O00257|CBX4_HUMAN	365	Gold	QPLQLTTKPDLLAWD
sp|Q15054|DPOD3_HUMAN	131	Gold	SNLQNCSKFSAIQCA
sp|P55265|DSRAD_HUMAN	580	Gold	AKAKDSGKSEESSHY
sp|Q15072|OZF_HUMAN	61	Gold	SQKQYVIKHQNTHTG
sp|Q13573|SNW1_HUMAN	81	Gold	LDMGRKKKMSNALAI
sp|Q99741|CDC6_HUMAN	151	Gold	SACVRLFKQEGTCYQ
sp|P50750|CDK9_HUMAN	151	Gold	KILHRDMKAANVLIT
sp|Q96NC0|ZMAT2_HUMAN	70	Gold	GKTIVITKTTPQSEM
sp|Q9NVP1|DDX18_HUMAN	135	Gold	AKTENKGKSEEESAE
sp|Q92547|TOPB1_HUMAN	743	Gold	FLIENSTKEERSLET
sp|Q5VYV7|SLX4I_HUMAN	79	Gold	RSNPLSLKGYGFQIT
sp|Q13118|KLF10_HUMAN	456	Gold	RRHLSAKKLPNWQME
sp|Q6NZI2|CAVN1_HUMAN	161	Gold	MIYQDEVKLPAKLSI
sp|Q08J23|NSUN2_HUMAN	660	Gold	AKGSIVLKYEPDSAN
sp|O60832|DKC1_HUMAN	413	Gold	DSTPATWKQEYVDYS
sp|P23528|COF1_HUMAN	132	Gold	KKKLTGIKHELQANC
sp|Q8N3Z6|ZCHC7_HUMAN	417	Gold	PSKLPYIKAANENPH
sp|Q9UGU0|TCF20_HUMAN	929	Gold	KSQSGQIKEEDFEQS
sp|Q03933|HSF2_HUMAN	139	Gold	SAQKVQIKQETIESR
sp|Q9UJV9|DDX41_HUMAN	143	Gold	ITYDDPIKTSWTPPR
sp|Q9NY74|ETAA1_HUMAN	631	Gold	QDIRKDSKTSESICE
sp|Q8TEQ6|GEMI5_HUMAN	754	Gold	PTLRTPVKLESIDGN
sp|P06493|CDK1_HUMAN	130	Gold	RVLHRDLKPQNLLID
sp|Q16527|CSRP2_HUMAN	91	Gold	RGERLGIKPESVQPH
sp|Q6PID6|TTC33_HUMAN	63	Gold	AEKSKQLKDEGASLA
sp|Q2NL82|TSR1_HUMAN	776	Gold	LYKRVFPKWTYDPYV
sp|O15355|PPM1G_HUMAN	367	Gold	LDMSYDHKPEDEVEL
sp|Q2VY69|ZN284_HUMAN	154	Gold	SEHGKCKKFFSDVSI
sp|Q8IXK0|PHC2_HUMAN	641	Gold	EGAPLKLKCELCGRV
sp|P46777|RL5_HUMAN	188	Gold	PGYDSESKEFNAEVH
sp|P11387|TOP1_HUMAN	204	Gold	KEEEQKWKWWEEERY
sp|P35555|FBN1_HUMAN	599	Gold	GSFKCICKPGFQLAS
sp|Q8WY36|BBX_HUMAN	696	Gold	LDEEFEKKFNSLPQY
sp|Q02543|RL18A_HUMAN	56	Gold	SQLKKMKKSSGEIVY
sp|Q9H2Y7|ZN106_HUMAN	911	Gold	QKATMHLKQEVTPRA
sp|Q96PK6|RBM14_HUMAN	153	Gold	LSTKGQKKGPGLAVQ
sp|Q96T88|UHRF1_HUMAN	500	Gold	AEQSCDQKLTNTNRA
sp|O15417|TNC18_HUMAN	620	Gold	FGGLGTMKPEPAPTS
sp|O75319|DUS11_HUMAN	148	Gold	TYTQRYYKPEDLPET
sp|O75820|ZN189_HUMAN	434	Gold	TYPYNETKESFDPNC
sp|P17028|ZNF24_HUMAN	361	Gold	QRRHNAEKLLNVVKV
sp|O15446|RPA34_HUMAN	314	Gold	VESQPQVKVEPLEEA
sp|O75925|PIAS1_HUMAN	315	Gold	SRALIKEKLTADPDS
sp|O43684|BUB3_HUMAN	8	Gold	MTGSNEFKLNQPPED
sp|Q9H3M7|TXNIP_HUMAN	100	Gold	PGNKYEYKFGFELPQ
sp|Q5VV67|PPRC1_HUMAN	1101	Gold	EPASERLKPETQETR
sp|Q9NS73|MBIP1_HUMAN	94	Gold	AKLQSPIKEENTTAV
sp|Q13263|TIF1B_HUMAN	507	Gold	DSQPPVFKVFPGSTT
sp|Q9HAU0|PKHA5_HUMAN	301	Gold	PNHRVLIKPEIQNNQ
sp|Q9NW82|WDR70_HUMAN	563	Gold	LDPLKSHKPEPPVAG
sp|Q99676|ZN184_HUMAN	640	Gold	QKTHTEEKPYQCNKC
sp|Q96IY1|NSL1_HUMAN	161	Gold	VVHPLDLKYDPDPAP
sp|P06493|CDK1_HUMAN	9	Gold	EDYTKIEKIGEGTYG
sp|Q9Y4B4|ARIP4_HUMAN	926	Gold	SLNVKGIKESVLQLA
sp|Q9NVU0|RPC5_HUMAN	498	Gold	VPPGVRIKEEPVSEE
sp|P52272|HNRPM_HUMAN	221	Gold	KVGWKKLKEVFSMAG
sp|Q9NW75|GPTC2_HUMAN	222	Gold	KIIRQGPKIQDEGVV
sp|Q9NY74|ETAA1_HUMAN	414	Gold	TAHVTDQKEICTFNS
sp|P62424|RL7A_HUMAN	48	Gold	IGQDIQPKRDLTRFV
sp|P52736|ZN133_HUMAN	268	Gold	QKAHSGEKPIVCREC
sp|Q9UIF9|BAZ2A_HUMAN	1172	Gold	NPALFSMKMELAGSN
sp|Q02543|RL18A_HUMAN	128	Gold	AHSIQIMKVEEIAAS
sp|Q9Y6X2|PIAS3_HUMAN	307	Gold	SRALIKEKLTADPDS
sp|Q9UHL9|GT2D1_HUMAN	787	Gold	PFQGLIPKPDEDDAN
sp|Q9NX24|NHP2_HUMAN	5	Gold	XXXMTKIKADPDGPE
sp|P13010|XRCC5_HUMAN	195	Gold	HGPSFPLKGITEQQK
sp|Q5QJE6|TDIF2_HUMAN	626	Gold	VPPYSESKYQLQKKR
sp|P11388|TOP2A_HUMAN	535	Gold	LKTLRYGKIMIMTDQ
sp|P05787|K2C8_HUMAN	285	Gold	AESMYQIKYEELQSL
sp|P05787|K2C8_HUMAN	393	Gold	IEIATYRKLLEGEES
sp|P08729|K2C7_HUMAN	394	Gold	IEIATYRKLLEGEES
sp|P17661|DESM_HUMAN	407	Gold	VEIATYRKLLEGEES
sp|P08670|VIME_HUMAN	402	Gold	IEIATYRKLLEGEES
sp|P41219|PERI_HUMAN	398	Gold	IEIATYRKLLEGEES
sp|Q9UBW7|ZMYM2_HUMAN	603	Gold	QATMPDGKLYNFCNS
sp|Q96EZ8|MCRS1_HUMAN	56	Gold	SRFIKRKKFDDELVE
sp|Q6P4R8|NFRKB_HUMAN	488	Gold	TKDQAFCKQENEDSS
sp|Q02880|TOP2B_HUMAN	556	Gold	LKTLRYGKIMIMTDQ
sp|Q9Y4E5|ZN451_HUMAN	302	Gold	SFPSFAKKLLISLCK
sp|Q8TBZ8|ZN564_HUMAN	438	Gold	ISLKRIRKHMILHTG
sp|Q9BY42|RTF2_HUMAN	224	Gold	APGPSKVKTGKPEEA
sp|Q9UQR0|SCML2_HUMAN	599	Gold	KSSPHEVKFQMQRKS
sp|Q5T7W0|ZN618_HUMAN	63	Gold	TMTEVKVKTELPDDY
sp|Q9UM11|FZR1_HUMAN	125	Gold	QPSTPEKKGLFTYSL
sp|Q86T82|UBP37_HUMAN	452	Gold	EKLNKTWKTEPVSGE
sp|Q9H582|ZN644_HUMAN	589	Gold	KSATYICKMCPFTTS
sp|Q9H2Y7|ZN106_HUMAN	451	Gold	PNKMPSLKSPLLPCP
sp|P78347|GTF2I_HUMAN	645	Gold	KIKFVVKKPELVISY
sp|P61160|ARP2_HUMAN	106	Gold	NIDTRNCKILLTEPP
sp|P78332|RBM6_HUMAN	1046	Gold	SDRKLVDKEDIDTSS
sp|Q8N3Z6|ZCHC7_HUMAN	490	Gold	PGSFKTQKPSKPFHR
sp|Q16629|SRSF7_HUMAN	12	Gold	GRYGGETKVYVGNLG
sp|Q5QJE6|TDIF2_HUMAN	658	Gold	PEMTNELKNDLKALK
sp|Q96MX3|ZNF48_HUMAN	610	Gold	DGRARPLKQEAATGL
sp|O75928|PIAS2_HUMAN	326	Gold	SRALIKEKLTADPDS
sp|Q7L4I2|RSRC2_HUMAN	375	Gold	FRKLMGIKSEDEAGC
sp|Q96T23|RSF1_HUMAN	670	Gold	KVDLETLKEDSEFTK
sp|O95239|KIF4A_HUMAN	772	Gold	NDLLEDRKILAQDVA
sp|P62269|RS18_HUMAN	94	Gold	QKDVKDGKYSQVLAN
sp|P29590|PML_HUMAN	160	Gold	EAHQWFLKHEARPLA
sp|Q15424|SAFB1_HUMAN	226	Gold	DILGETCKSEPVKEE
sp|Q14151|SAFB2_HUMAN	225	Gold	DILGETCKSEPVKEE
sp|P04150|GCR_HUMAN	498	Gold	RKTKKKIKGIQQATT
sp|P25490|TYY1_HUMAN	183	Gold	GGKKSGKKSYLSGGA
sp|P33991|MCM4_HUMAN	439	Gold	LDEEAEQKLFSEKRV
sp|Q9ULM3|YETS2_HUMAN	592	Gold	AFTKVIIKQEPGEAP
sp|Q9NWK9|BCD1_HUMAN	459	Gold	MKVLHQVKSESTKNV
sp|P30414|NKTR_HUMAN	1271	Gold	IEIKSKNKVRPGSLF
sp|Q9P2N5|RBM27_HUMAN	99	Gold	VQEKEEIKEEVFQEP
sp|Q8N806|UBR7_HUMAN	252	Gold	KDDVREVKVEQNSEP
sp|P43243|MATR3_HUMAN	245	Gold	ETSHNYHKFDSEYER
sp|P38398|BRCA1_HUMAN	701	Gold	SDTFPELKLTNAPGS
sp|Q9H2Y7|ZN106_HUMAN	1265	Gold	HEPSQELKFSVEQRN
sp|P78332|RBM6_HUMAN	453	Gold	RTGPSEEKPSRLIRL
sp|P52272|HNRPM_HUMAN	716	Gold	CRMMNGMKLSGREID
sp|P02545|LMNA_HUMAN	420	Gold	GSVTKKRKLESTESR
sp|Q14498|RBM39_HUMAN	119	Gold	IGLPHSIKLSRRRSR
sp|P30414|NKTR_HUMAN	666	Gold	GSSSSYHKREKNSES
sp|Q8N7M2|ZN283_HUMAN	280	Gold	SWGSSLVKHERIHTG
sp|P55795|HNRH2_HUMAN	185	Gold	HRYIEIFKSSRAEVR
sp|P31943|HNRH1_HUMAN	185	Gold	HRYIEIFKSSRAEVR
sp|P35556|FBN2_HUMAN	1582	Gold	RVGNCYLKFGPRGDG
sp|Q9H3M7|TXNIP_HUMAN	233	Gold	QTKVLTQKLSSVRGN
sp|Q02543|RL18A_HUMAN	170	Gold	HKPRFTTKRPNTFFX
sp|Q15369|ELOC_HUMAN	32	Gold	DGHEFIVKREHALTS
sp|Q8NB50|ZFP62_HUMAN	748	Gold	SSLLSQHKRIHTGEK
sp|Q9Y6I4|UBP3_HUMAN	107	Gold	DFVVNDTKLGLVQKV
sp|Q53GI3|ZN394_HUMAN	282	Gold	SIEGEDSKNNELQNS
sp|Q13435|SF3B2_HUMAN	770	Gold	LIELRKKKIEEAMDG
sp|P49915|GUAA_HUMAN	487	Gold	HTLLQRVKACTTEED
sp|Q96MF7|NSE2_HUMAN	107	Gold	LKLLVEKKFLALQSK
sp|Q8IY81|SPB1_HUMAN	579	Gold	QTPPSCLKTEIMSPL
sp|Q96T23|RSF1_HUMAN	390	Gold	PLKKREIKLSDDFDS
sp|P62736|ACTA_HUMAN	63	Gold	VGDEAQSKRGILTLK
sp|P68133|ACTS_HUMAN	63	Gold	VGDEAQSKRGILTLK
sp|P60709|ACTB_HUMAN	61	Gold	VGDEAQSKRGILTLK
sp|P63267|ACTH_HUMAN	62	Gold	VGDEAQSKRGILTLK
sp|P63261|ACTG_HUMAN	61	Gold	VGDEAQSKRGILTLK
sp|Q6EEV6|SUMO4_HUMAN	33	Gold	DGSVVQFKIKRQTPL
sp|P61956|SUMO2_HUMAN	33	Gold	DGSVVQFKIKRHTPL
sp|P55854|SUMO3_HUMAN	32	Gold	DGSVVQFKIKRHTPL
sp|P46013|KI67_HUMAN	204	Gold	DPISGDFKEISSVKL
sp|Q13148|TADBP_HUMAN	95	Gold	TDASSAVKVKRAVQK
sp|Q9H147|TDIF1_HUMAN	201	Gold	PIRREGPKWDPARLN
sp|Q9NWQ4|GPT2L_HUMAN	146	Gold	VAASLQQKLKVSDWS
sp|P68032|ACTC_HUMAN	63	Gold	VGDEAQSKRGILTLK
sp|Q15233|NONO_HUMAN	198	Gold	GIVEFSGKPAARKAL
sp|P09874|PARP1_HUMAN	337	Gold	RKEWVTPKEFREISY
sp|Q9UGU0|TCF20_HUMAN	823	Gold	HWGPWERKSSSTAPE
sp|Q5XKE5|K2C79_HUMAN	152	Gold	QIKTLNNKFASFIDK
sp|P05787|K2C8_HUMAN	101	Gold	QIKTLNNKFASFIDK
sp|P08729|K2C7_HUMAN	101	Gold	QIKTLNNKFASFIDK
sp|Q96BR9|ZBT8A_HUMAN	437	Gold	EEEEKEIKPNIRXXX
sp|P12035|K2C3_HUMAN	208	Gold	QIKTLNNKFASFIDK
sp|Q15054|DPOD3_HUMAN	258	Gold	LDSEQAVKEEKIVEQ
sp|P35908|K22E_HUMAN	188	Gold	QIKTLNNKFASFIDK
sp|O95785|WIZ_HUMAN	1534	Gold	HQRQNINKFERRQAR
sp|Q96ME7|ZN512_HUMAN	18	Gold	TSGPTTFKQQRSTRI
sp|P13647|K2C5_HUMAN	178	Gold	QIKTLNNKFASFIDK
sp|Q96RL1|UIMC1_HUMAN	90	Gold	EQFALALKMSEQEAR
sp|Q14192|FHL2_HUMAN	78	Gold	CRNSLVDKPFAAKED
sp|P04259|K2C6B_HUMAN	173	Gold	QIKTLNNKFASFIDK
sp|P17028|ZNF24_HUMAN	277	Gold	QRIHSGEKPYGCVEC
sp|Q9H0D6|XRN2_HUMAN	132	Gold	GMEAAVEKQRVREEI
sp|Q9NWK9|BCD1_HUMAN	138	Gold	KVGEPEVKEEKVKEE
sp|Q9GZR7|DDX24_HUMAN	370	Gold	KEQTGNLKQELDDKS
sp|Q9H2Y7|ZN106_HUMAN	775	Gold	TEKESGLKPTLRQIL
sp|Q9UQ88|CD11A_HUMAN	707	Gold	ISAEDGLKHEYFRET
sp|P21127|CD11B_HUMAN	719	Gold	ISAEDGLKHEYFRET
sp|Q9BRT6|LLPH_HUMAN	67	Gold	EKMQCEVKDEKDDMK
sp|P17275|JUNB_HUMAN	240	Gold	GRGASTFKEEPQTVP
sp|Q6NX49|ZN544_HUMAN	289	Gold	SVSLNEQKPVHFGKS
sp|Q5QJE6|TDIF2_HUMAN	316	Gold	EGKEINEKSSQLKNL
sp|O75925|PIAS1_HUMAN	46	Gold	TKALHLLKAGCSPAV
sp|Q9BUA3|SPNDC_HUMAN	220	Gold	KPRGQRWKEPPGEEP
sp|Q96PK6|RBM14_HUMAN	600	Gold	KKAVAMSKRYGSDRR
sp|P09874|PARP1_HUMAN	486	Gold	SPWGAEVKAEPVEVV
sp|O60493|SNX3_HUMAN	119	Gold	DNFIEERKQGLEQFI
sp|O14628|ZN195_HUMAN	492	Gold	KRTHSEEKPYTCEEC
sp|Q9H5V7|IKZF5_HUMAN	5	Gold	XXXMGEKKPEPLDFV
sp|P10074|TZAP_HUMAN	577	Gold	RRHKGVRKFECTECG
sp|P35555|FBN1_HUMAN	1023	Gold	TKEITNGKPFFKDIN
sp|P00374|DYR_HUMAN	179	Gold	EEKGIKYKFEVYEKN
sp|P51692|STA5B_HUMAN	701	Gold	KAVDGYVKPQIKQVV
sp|P42229|STA5A_HUMAN	696	Gold	KAVDGYVKPQIKQVV
sp|Q969G3|SMCE1_HUMAN	92	Gold	KASNPDLKLWEIGKI
sp|Q9UPN9|TRI33_HUMAN	769	Gold	EKTSLSFKSDQVKVK
sp|P02538|K2C6A_HUMAN	173	Gold	QIKTLNNKFASFIDK
sp|O95678|K2C75_HUMAN	159	Gold	QIKTLNNKFASFIDK
sp|P48668|K2C6C_HUMAN	173	Gold	QIKTLNNKFASFIDK
sp|Q9NSB2|KRT84_HUMAN	175	Gold	QIKTLNNKFASFIDK
sp|P35555|FBN1_HUMAN	799	Gold	CPKGFIYKPDLKTCE
sp|Q9NS56|TOPRS_HUMAN	76	Gold	ASAAKEFKMDNFSPK
sp|P38919|IF4A3_HUMAN	19	Gold	SARKRLLKEEDMTKV
sp|P25490|TYY1_HUMAN	288	Gold	RMKPRKIKEDDAPRT
sp|Q13322|GRB10_HUMAN	171	Gold	AAAKQDVKVFSEDGT
sp|O43795|MYO1B_HUMAN	287	Gold	KLGNIEFKPESRVNG
sp|Q01546|K22O_HUMAN	193	Gold	QIKTLNNKFASFIDK
sp|Q96RL1|UIMC1_HUMAN	382	Gold	DFQESSIKSLKEKLL
sp|Q9UPN9|TRI33_HUMAN	334	Gold	LAKLLEKKNYVHFAA
sp|Q9UQR1|ZN148_HUMAN	356	Gold	YSSSTKVKDEYMVAE
sp|Q9UHL9|GT2D1_HUMAN	337	Gold	IVHDKSEKWDAFIKE
sp|Q9NQX6|ZN331_HUMAN	400	Gold	IYGSSLVKHERIHTG
sp|P17097|ZNF7_HUMAN	495	Gold	QRIHTGEKPYVCNDC
sp|P23497|SP100_HUMAN	306	Gold	EKPFSNSKVECQAQA
sp|Q9NYF8|BCLF1_HUMAN	580	Gold	STLVHSVKKEQEFRS
sp|Q9H9B1|EHMT1_HUMAN	559	Gold	RCTNSVVKYELMRPS
sp|P09874|PARP1_HUMAN	512	Gold	KKSKGQVKEEGINKS
sp|Q8WWY3|PRP31_HUMAN	341	Gold	PPPVKQVKPLPAPLD
sp|Q9Y4E5|ZN451_HUMAN	845	Gold	SHTERKLKQAINYSK
sp|Q9UHL9|GT2D1_HUMAN	724	Gold	YGEALGIKYPVQVPY
sp|Q01081|U2AF1_HUMAN	175	Gold	FCNFMHLKPISRELR
sp|Q14493|SLBP_HUMAN	98	Gold	EMARYKRKLLINDFG
sp|P35555|FBN1_HUMAN	666	Gold	STCYGGYKRGQCIKP
sp|O75152|ZC11A_HUMAN	310	Gold	LAQRLGKKVEAPETN
sp|Q8NEY8|PPHLN_HUMAN	453	Gold	CNSRKDVKPENKQXX
sp|Q9UJU3|ZN112_HUMAN	890	Gold	HSSDKFYKSEDYGKD
sp|P62280|RS11_HUMAN	48	Gold	GLGFKTPKEAIEGTY
sp|P78347|GTF2I_HUMAN	94	Gold	AAEMHKMKSTTQANR
sp|Q6UUV7|CRTC3_HUMAN	232	Gold	PKQLWETKEIQSLSG
sp|P43243|MATR3_HUMAN	3	Gold	XXXXXMSKSFQQSSL
sp|Q02880|TOP2B_HUMAN	1226	Gold	KVGKPKVKKLQLEET
sp|P17844|DDX5_HUMAN	45	Gold	GEKLVKKKWNLDELP
sp|Q9Y4E5|ZN451_HUMAN	852	Gold	KQAINYSKSLDMEKG
sp|Q9Y3A2|UTP11_HUMAN	246	Gold	VNSPAIYKFQSRRKR
sp|O75925|PIAS1_HUMAN	137	Gold	HPVHPDIKLQKLPFY
sp|Q8N8R7|AL14E_HUMAN	169	Gold	EFAPETGKREKRRLT
sp|P50548|ERF_HUMAN	512	Gold	EDEGEDKKVRGEGPG
sp|P59923|ZN445_HUMAN	832	Gold	KTPNVEPKILTGEKR
sp|Q15233|NONO_HUMAN	290	Gold	DQVDRNIKEAREKLE
sp|Q01780|EXOSX_HUMAN	865	Gold	IKQSVGNKSMSFPTG
sp|P38159|RBMX_HUMAN	80	Gold	SLDGKAIKVEQATKP
sp|O60885|BRD4_HUMAN	1111	Gold	PQPLVVVKEEKIHSP
sp|P09874|PARP1_HUMAN	203	Gold	KKQLPGVKSEGKRKG
sp|Q9H0E9|BRD8_HUMAN	481	Gold	PAPEMTVKQERLDFE
sp|O00541|PESC_HUMAN	517	Gold	RVMAGTLKLEDKQRL
sp|P35556|FBN2_HUMAN	1019	Gold	CIHPVPGKFRMDACC
sp|Q4LE39|ARI4B_HUMAN	429	Gold	NVKEIKVKEENETEI
sp|P37275|ZEB1_HUMAN	515	Gold	LPEDLTVKSEKDKSF
sp|Q9UHF7|TRPS1_HUMAN	1201	Gold	EGPLNVVKTEKVDRS
sp|P46100|ATRX_HUMAN	623	Gold	KSCGLNPKLEKCGLG
sp|Q00613|HSF1_HUMAN	126	Gold	VTSVSTLKSEDIKIR
sp|P30414|NKTR_HUMAN	581	Gold	LSENKPVKTEPLRAT
sp|Q99081|HTF4_HUMAN	519	Gold	TVVTTEIKTENKEKD
sp|Q6KB66|K2C80_HUMAN	71	Gold	LLVPLDVKLDPAVQQ
sp|Q9NVN8|GNL3L_HUMAN	477	Gold	IADAIENKTTVYKIG
sp|Q5PSV4|BRM1L_HUMAN	240	Gold	TLGPHRVKTEPPVKL
sp|Q96LW1|Z354B_HUMAN	268	Gold	QRTHTGEKPYICKEC
sp|Q96MU6|ZN778_HUMAN	615	Gold	IRTHTGEKPYICKEC
sp|P58317|ZN121_HUMAN	338	Gold	IRTHTGEKPYICKEC
sp|O43298|ZBT43_HUMAN	247	Gold	HKRWIHVKPERLEQA
sp|P29590|PML_HUMAN	380	Gold	TDGFDEFKVRLQDLS
sp|Q14687|GSE1_HUMAN	624	Gold	QAAVPLVKVERVFCP
sp|P0CG47|UBB_HUMAN	6	Gold	XXMQIFVKTLTGKTI
sp|P0CG48|UBC_HUMAN	6	Gold	XXMQIFVKTLTGKTI
sp|P62979|RS27A_HUMAN	6	Gold	XXMQIFVKTLTGKTI
sp|P62987|RL40_HUMAN	6	Gold	XXMQIFVKTLTGKTI
sp|Q9NYF8|BCLF1_HUMAN	676	Gold	AGEERVFKEENQKGD
sp|P18887|XRCC1_HUMAN	176	Gold	KLGQFRVKEEDESAN
sp|Q14244|MAP7_HUMAN	406	Gold	KGRAPLVKVEEATVE
sp|P30414|NKTR_HUMAN	1177	Gold	HPQAEVVKQESSMSE
sp|Q9Y2W1|TR150_HUMAN	451	Gold	SEFDDEPKFMSKVIG
sp|Q9NWF9|RN216_HUMAN	666	Gold	YRTSIEEKMTAARIR
sp|Q8IX12|CCAR1_HUMAN	1012	Gold	LLPTPTVKQESKDVE
sp|Q92841|DDX17_HUMAN	129	Gold	WDLSELPKFEKNFYV
sp|Q99708|CTIP_HUMAN	578	Gold	NKPSLQIKEENAVFK
sp|P61956|SUMO2_HUMAN	7	Gold	XMADEKPKEGVKTEN
sp|P0CG47|UBB_HUMAN	48	Gold	QRLIFAGKQLEDGRT
tr|A0A2R8Y422|A0A2R8Y422_HUMAN	48	Gold	QRLIFAGKQLEDGRT
sp|P0CG48|UBC_HUMAN	48	Gold	QRLIFAGKQLEDGRT
sp|P62979|RS27A_HUMAN	48	Gold	QRLIFAGKQLEDGRT
sp|P62987|RL40_HUMAN	48	Gold	QRLIFAGKQLEDGRT
sp|P05423|RPC4_HUMAN	220	Gold	DIPAVKVKEEPRDEE
sp|P18615|NELFE_HUMAN	78	Gold	SGAISAIKAETKNSG
sp|P02545|LMNA_HUMAN	270	Gold	LEKTYSAKLDNARQS
sp|Q8N5C6|SRBD1_HUMAN	185	Gold	QSALKKIKTETYPQG
sp|P46013|KI67_HUMAN	2734	Gold	RVQKVQVKEEPSAVK
sp|Q13263|TIF1B_HUMAN	779	Gold	FNKLTEDKADVQSII
sp|P61247|RS3A_HUMAN	249	Gold	TGDETGAKVERADGY
sp|P30414|NKTR_HUMAN	1225	Gold	QINLIDKKWKPLQGV
sp|Q9GZV4|IF5A2_HUMAN	85	Gold	NMDVPNIKRNDYQLI
sp|P43487|RANG_HUMAN	190	Gold	KLEALSVKEETKEDA
sp|Q8WVV9|HNRLL_HUMAN	491	Gold	KYKVFDAKPSAKTLS
sp|Q9NWK9|BCD1_HUMAN	162	Gold	EKDNLEIKQEEKFVG
sp|Q9BVJ6|UT14A_HUMAN	733	Gold	GHIINPIKAEDVGYR
sp|Q16576|RBBP7_HUMAN	21	Gold	RVINEEYKIWKKNTP
sp|Q09028|RBBP4_HUMAN	22	Gold	RVINEEYKIWKKNTP
sp|Q14151|SAFB2_HUMAN	380	Gold	TSEGADQKMSSFKEE
sp|P06748|NPM_HUMAN	248	Gold	PSSVEDIKAKMQASI
sp|Q96T23|RSF1_HUMAN	456	Gold	ERVAPNFKTEPIETK
sp|P39748|FEN1_HUMAN	125	Gold	GAEQEVEKFTKRLVK
sp|Q9NW82|WDR70_HUMAN	590	Gold	TLSSYIVKNIALDKT
sp|P07910|HNRPC_HUMAN	229	Gold	SKQAVEMKNDKSEEE
sp|Q96PN7|TREF1_HUMAN	509	Gold	FGEQFDAKNKLTCSI
sp|Q9H9L4|KANL2_HUMAN	78	Gold	RCPNAAPKPEKKDGV
sp|Q9H582|ZN644_HUMAN	718	Gold	IKSSVDQKPKYFHQA
sp|Q96AV8|E2F7_HUMAN	48	Gold	MAPKTPIKNEPIDLS
sp|P63241|IF5A1_HUMAN	85	Gold	NMDVPNIKRNDFQLI
sp|P62263|RS14_HUMAN	63	Gold	VTGGMKVKADRDESS
sp|Q6IS14|IF5AL_HUMAN	85	Gold	NMDVPNIKRNDFQLI
sp|Q96RL1|UIMC1_HUMAN	9	Gold	PRRKKKVKEVSESRN
sp|Q8N2W9|PIAS4_HUMAN	128	Gold	RLPAKTLKPEVRLVK
sp|Q6PJT7|ZC3HE_HUMAN	413	Gold	PRISPPIKEEETKGD
sp|P35555|FBN1_HUMAN	2848	Gold	ELNQLEDKYDKDYLS
sp|Q13263|TIF1B_HUMAN	774	Gold	RMFKQFNKLTEDKAD
sp|P05423|RPC4_HUMAN	302	Gold	DGQVVLIKQEKDREA
sp|Q13151|ROA0_HUMAN	171	Gold	QGHRVEVKKAVPKED
sp|Q14493|SLBP_HUMAN	146	Gold	QKQINYGKNTIAYDR
sp|Q9H147|TDIF1_HUMAN	134	Gold	LLFSDGEKVIPRLTH
sp|P07910|HNRPC_HUMAN	50	Gold	IVGCSVHKGFAFVQY
sp|P52272|HNRPM_HUMAN	667	Gold	LPFDFTWKMLKDKFN
sp|P63165|SUMO1_HUMAN	48	Gold	TTHLKKLKESYCQRQ
sp|P43243|MATR3_HUMAN	181	Gold	PRDDWEEKRHFRRDS
sp|P08729|K2C7_HUMAN	130	Gold	WTLLQEQKSAKSSRL
sp|Q96FZ2|HMCES_HUMAN	275	Gold	APVDLVVKKELRASG
sp|Q13123|RED_HUMAN	553	Gold	EADGVEVKRPKYXXX
sp|Q13263|TIF1B_HUMAN	575	Gold	ATEGPETKPVLMALA
sp|Q13148|TADBP_HUMAN	263	Gold	HISNAEPKHNSNRQL
sp|Q13185|CBX3_HUMAN	103	Gold	DSESDDSKSKKKRDA
sp|O15164|TIF1A_HUMAN	801	Gold	QDNSSNGKSEWLDPS
sp|P01106|MYC_HUMAN	323	Gold	RKDYPAAKRVKLDSV
sp|P52272|HNRPM_HUMAN	17	Gold	EVAATEIKMEEESGA
sp|Q9Y3A2|UTP11_HUMAN	189	Gold	VTNQTGLKRIAKERQ
sp|Q9NUU7|DD19A_HUMAN	26	Gold	SMTNLQIKEEKVKAD
sp|P33993|MCM7_HUMAN	174	Gold	VTRVSEVKPKMVVAT
sp|P63165|SUMO1_HUMAN	7	Gold	XMSDQEAKPSTEDLG
sp|Q86YP4|P66A_HUMAN	487	Gold	GTAPAQAKAEPTAAP
sp|Q8N3Z6|ZCHC7_HUMAN	141	Gold	KSDIEKPKSEERSGV
sp|Q06265|EXOS9_HUMAN	419	Gold	RTQTTSAKQEKAPSK
sp|Q15596|NCOA2_HUMAN	785	Gold	NTKLIAMKTEKEEMS
sp|Q9ULL5|PRR12_HUMAN	1790	Gold	KARPTKVKAEPPPKK
sp|Q2KHR3|QSER1_HUMAN	1493	Gold	KVKQPKVKAEPPPKK
sp|Q9NYW8|RBAK_HUMAN	534	Gold	DGHQPLPKGEKSYEC
sp|Q14839|CHD4_HUMAN	1565	Gold	PPAEDGIKIEENSLK
sp|P06748|NPM_HUMAN	267	Gold	SLPKVEAKFINYVKN
sp|P39023|RL3_HUMAN	399	Gold	LKKDRIAKEEGAXXX
sp|Q9BZK7|TBL1R_HUMAN	277	Gold	FALKWNKKGNFILSA
sp|Q86U86|PB1_HUMAN	1293	Gold	DEIYYFRKPIVPQKE
sp|P17097|ZNF7_HUMAN	393	Gold	GEKAQILKASDSPSL
sp|O75152|ZC11A_HUMAN	381	Gold	GELQTKLKTEGPSKT
sp|A0A1B0GTU1|ZC11B_HUMAN	381	Gold	GESQTKLKTEGPSKT
sp|O94864|ST65G_HUMAN	271	Gold	EKATEDAKPVKIKEE
sp|P14866|HNRPL_HUMAN	62	Gold	GRAPKRLKTDNAGDQ
sp|O15014|ZN609_HUMAN	789	Gold	QSRLASIKAEADKIY
sp|Q2TB10|ZN800_HUMAN	409	Gold	NSSEIKVKVEPADSV
sp|P78347|GTF2I_HUMAN	494	Gold	AKAVPYQKFEAHPND
sp|P18615|NELFE_HUMAN	47	Gold	TTSQGGVKRSLSEQP
sp|O15164|TIF1A_HUMAN	702	Gold	GSSGSSSKPAGADST
sp|P17676|CEBPB_HUMAN	133	Gold	YGGKNCKKPAEYGYV
sp|G2XKQ0|SUMO5_HUMAN	37	Gold	DSSEIHFKVKMTTPL
sp|P06493|CDK1_HUMAN	6	Gold	XXMEDYTKIEKIGEG
sp|Q96FV9|THOC1_HUMAN	595	Gold	LAPYLEMKDSEIRQI
sp|P04792|HSPB1_HUMAN	198	Gold	LGGPEAAKSDETAAK
sp|Q9UQ88|CD11A_HUMAN	447	Gold	VYRAKDKKTDEIVAL
sp|P21127|CD11B_HUMAN	459	Gold	VYRAKDKKTDEIVAL
sp|P14921|ETS1_HUMAN	15	Gold	KPTLTIIKTEKVDLE
sp|Q5QJE6|TDIF2_HUMAN	731	Gold	FRRYNRRKYSEIMAE
sp|Q9NYD6|HXC10_HUMAN	254	Gold	NEAKEEIKAENTTGN
sp|Q13263|TIF1B_HUMAN	261	Gold	KLLASLVKRLGDKHA
sp|O75928|PIAS2_HUMAN	249	Gold	PGYAPPPKNGIEQKR
sp|Q15054|DPOD3_HUMAN	433	Gold	RPPAMTVKKEPREER
sp|P52272|HNRPM_HUMAN	388	Gold	KRGEIIAKQGGGGGG
sp|O95785|WIZ_HUMAN	1523	Gold	ASPPGTVKAEEHQRQ
sp|P63165|SUMO1_HUMAN	37	Gold	DSSEIHFKVKMTTHL
sp|Q9H9B1|EHMT1_HUMAN	234	Gold	ARDHKEPKEEINKNI
sp|P78347|GTF2I_HUMAN	488	Gold	ALGSTEAKAVPYQKF
sp|Q9NWF9|RN216_HUMAN	448	Gold	KFEQGDIKIEKRMFF
sp|Q9ULW0|TPX2_HUMAN	237	Gold	KKNEEFKKLALAGIG
sp|P62280|RS11_HUMAN	12	Gold	QTERAYQKQPTIFQN
sp|P46013|KI67_HUMAN	1188	Gold	GGDEKDIKAFMGTPV
sp|Q08J23|NSUN2_HUMAN	445	Gold	RQPKLQGKSAETRES
sp|Q02880|TOP2B_HUMAN	1250	Gold	IPEITAMKADASKKL
sp|Q9H501|ESF1_HUMAN	838	Gold	LIKSIKTKTEQFQAR
sp|P22626|ROA2_HUMAN	113	Gold	GAHVTVKKLFVGGIK
sp|P45973|CBX5_HUMAN	102	Gold	SNSADDIKSKKKREQ
sp|Q08J23|NSUN2_HUMAN	692	Gold	SIRTFVPKNERLHYL
sp|Q04695|K1C17_HUMAN	399	Gold	DAHLTQYKKEPVTTR
sp|Q8N587|ZN561_HUMAN	447	Gold	LRTHTGEKPFVCKEC
sp|Q15072|OZF_HUMAN	126	Gold	QRTHTGEKPFVCKEC
sp|P63167|DYL1_HUMAN	43	Gold	KDIAAHIKKEFDKKY
sp|Q14151|SAFB2_HUMAN	395	Gold	KDIKPIIKDEKGRVG
sp|Q9BUJ2|HNRL1_HUMAN	142	Gold	QAYRPEMKTEMKQGA
sp|P43243|MATR3_HUMAN	491	Gold	PDQKFDQKQELGRVI
sp|Q9Y2K1|ZBTB1_HUMAN	265	Gold	DGKDSNIKAEFGEKD
sp|Q8TAD8|SNIP1_HUMAN	108	Gold	HHSTVKVKQEREDHP
sp|P23025|XPA_HUMAN	145	Gold	LITKTEAKQEYLLKD
sp|P35555|FBN1_HUMAN	2064	Gold	RMSYCYAKFEGGKCS
sp|P52272|HNRPM_HUMAN	381	Gold	EILSNALKRGEIIAK
sp|P11388|TOP2A_HUMAN	1228	Gold	PRITIEMKAEAEKKN
sp|A6NKT7|RGPD3_HUMAN	1617	Gold	IEQSSDSKVKNLSAS
sp|O14715|RGPD8_HUMAN	1616	Gold	IEQSSDSKVKNLSAS
sp|Q7Z3J3|RGPD4_HUMAN	1617	Gold	IEQSSDSKVKNLSAS
sp|P0DJD0|RGPD1_HUMAN	1601	Gold	IEQSSDSKVKNLSAS
sp|P0DJD1|RGPD2_HUMAN	1609	Gold	IEQSSDSKVKNLSAS
sp|P49792|RBP2_HUMAN	2592	Gold	IEQSSDSKVKNLFAS
sp|Q99666|RGPD5_HUMAN	1616	Gold	IEQSSDSKVKNLSAS
sp|Q56UQ5|TPT1L_HUMAN	117	Gold	EQRPKRVKPFMTGAA
sp|P13693|TCTP_HUMAN	112	Gold	EQRPERVKPFMTGAA
sp|Q9Y2K1|ZBTB1_HUMAN	346	Gold	LKDFNIIKVTDKDCN
sp|Q9NQW6|ANLN_HUMAN	254	Gold	RINSSSVKQEATFCS
sp|Q96NC0|ZMAT2_HUMAN	61	Gold	YKVDLESKLGKTIVI
sp|Q86TJ5|ZN554_HUMAN	406	Gold	QRIHTGEKPYKCEDC
sp|Q8N988|ZN557_HUMAN	255	Gold	LRIHTGEKPYKCNQC
sp|Q9HCL3|ZFP14_HUMAN	198	Gold	LRIHTGEKPYKCKEC
sp|P17040|ZSC20_HUMAN	736	Gold	QRIHTGEKPYKCLEC
sp|Q15928|ZN141_HUMAN	253	Gold	KIIHTGEKPYKCEEC
sp|Q0VGE8|ZN816_HUMAN	367	Gold	KAIHTGEKPYKCNEC
sp|Q8N823|ZN611_HUMAN	368	Gold	HRIHTGEKPYKCEEC
sp|Q03923|ZNF85_HUMAN	228	Gold	KRIHTGEKPYKCEEC
sp|Q7Z3V5|ZN571_HUMAN	417	Gold	QRIHTGEKPYKCKEC
sp|Q9UL36|ZN236_HUMAN	1193	Gold	VRIHTGEKPYKCDEC
sp|Q8IZ26|ZNF34_HUMAN	333	Gold	QRIHTGEKPYKCGEC
sp|Q9Y2Q1|ZN257_HUMAN	314	Gold	KRIHTGEKPYKCEEC
sp|Q86V71|ZN429_HUMAN	255	Gold	KRIHTGEKPYKCKEC
tr|A0A7P0TAN4|A0A7P0TAN4_HUMAN	369	Gold	RRIHTGEKPYKCKVC
sp|Q5JVG2|ZN484_HUMAN	522	Gold	QKIHTGEKPYKCSDC
sp|Q16587|ZNF74_HUMAN	526	Gold	QRIHTGEKPYKCSEC
sp|Q6PDB4|ZN880_HUMAN	238	Gold	QRIHTGEKPYKCHEC
sp|O43309|ZSC12_HUMAN	328	Gold	KIIHTGEKPYKCNEC
sp|Q96H40|ZN486_HUMAN	348	Gold	EKIHTGEKPYKCEEC
sp|Q6ZMV8|ZN730_HUMAN	282	Gold	KRIHTGEKPYKCEEC
sp|O14709|ZN197_HUMAN	452	Gold	QRIHTGEKPYKCKEC
sp|Q8N4W9|ZN808_HUMAN	341	Gold	KAIHTGEKPYKCNEC
sp|Q9Y473|ZN175_HUMAN	557	Gold	QRIHTGEKPYKCSEC
sp|Q8IWY8|ZSC29_HUMAN	704	Gold	RRIHTGEKPYKCLDC
sp|Q8TF39|ZN483_HUMAN	521	Gold	QRIHTGEKPYKCKDC
sp|P10073|ZSC22_HUMAN	350	Gold	QRIHTGEKPYKCGEC
sp|P0CB33|ZN735_HUMAN	379	Gold	KRIHTGEKPYKCEEC
sp|Q9NV72|ZN701_HUMAN	362	Gold	KAIHTGEKPYKCNEC
sp|Q68DY1|ZN626_HUMAN	227	Gold	KKIHTGEKPYKCEEC
sp|Q96IR2|ZN845_HUMAN	381	Gold	RKIHTGEKPYKCNEC
sp|Q86Y25|Z354C_HUMAN	242	Gold	QRIHTGEKPYKCNEC
sp|Q7Z7L9|ZSCA2_HUMAN	388	Gold	QRIHTGEKPYKCTDC
sp|Q14584|ZN266_HUMAN	490	Gold	MRIHTGEKPYKCKQC
sp|Q8NHY6|ZFP28_HUMAN	446	Gold	QRIHTGEKPYKCNEC
sp|P15923|TFE2_HUMAN	498	Gold	TAAASEIKREEKEDE
sp|Q96T23|RSF1_HUMAN	323	Gold	KENVKPIKVEVKECR
sp|P62280|RS11_HUMAN	38	Gold	EKLPRYYKNIGLGFK
sp|Q06730|ZN33A_HUMAN	237	Gold	KAVFNTQKRENAEEN
sp|O75820|ZN189_HUMAN	566	Gold	QRIHTGEKPYKCEKC
sp|Q9Y314|NOSIP_HUMAN	289	Gold	GFAGSGVKLQAEKSR
sp|Q9Y4E5|ZN451_HUMAN	632	Gold	CMSLASHKFHRYSCA
sp|Q8NB50|ZFP62_HUMAN	195	Gold	KRIHTGEKPYKCEEC
sp|P35789|ZNF93_HUMAN	227	Gold	KRIHTGEKPYKCDKC
sp|Q3SXZ3|ZN718_HUMAN	337	Gold	KRIHTGEKPYKCEEC
sp|Q9NS91|RAD18_HUMAN	110	Gold	SPASSSSKNLAVKVY
sp|Q6ZNA1|ZN836_HUMAN	328	Gold	QRIHTGEKPYKCNEC
sp|P52742|ZN135_HUMAN	268	Gold	QRIHTGEKPYKCTQC
sp|Q6ZN08|ZNF66_HUMAN	199	Gold	KKIHTGEKPYKCIEC
sp|Q8WXB4|ZN606_HUMAN	678	Gold	RRIHTGEKPYKCNQC
sp|B4DU55|ZN879_HUMAN	314	Gold	QRIHTGEKPYKCNEC
sp|Q9UII5|ZN107_HUMAN	158	Gold	KRIHTGEKPYKCEEC
sp|Q96SE7|ZN347_HUMAN	343	Gold	QKIHTGEKPYKCNEC
sp|O75373|ZN737_HUMAN	283	Gold	KIIHTGEKPYKCEEC
sp|O43361|ZN749_HUMAN	610	Gold	QRIHTGEKPYKCSKC
sp|P17019|ZN708_HUMAN	194	Gold	EIIHTGEKPYKCEEC
sp|Q03936|ZNF92_HUMAN	227	Gold	KIIHTGEKPYKCEEC
sp|Q2M3W8|ZN181_HUMAN	515	Gold	QRIHTGEKPYKCNEC
sp|Q5JVG8|ZN506_HUMAN	227	Gold	KKIHTGEKPYKCEEC
sp|Q9P255|ZN492_HUMAN	251	Gold	KRIHTGEKPYKCEEC
sp|Q6ZN19|ZN841_HUMAN	255	Gold	QRIHTGEKPYKCNRC
sp|Q76KX8|ZN534_HUMAN	253	Gold	QRIHTGEKPYKYNEC
sp|P51815|ZN75D_HUMAN	391	Gold	HRIHTGEKPYKCQQC
sp|Q8N859|ZN713_HUMAN	340	Gold	LRIHTGEKPYKCNQC
sp|Q05481|ZNF91_HUMAN	292	Gold	KRIHTGEKPYKCEEC
sp|Q9H7R5|ZN665_HUMAN	232	Gold	QVIHTGEKPYKCNEC
sp|O95600|KLF8_HUMAN	302	Gold	RRIHTGEKPYKCTWD
sp|Q5VV52|ZN691_HUMAN	141	Gold	QRIHTGEKPYKCSEC
sp|O43345|ZN208_HUMAN	367	Gold	KVIHTGEKPYKCEEC
sp|P17038|ZNF43_HUMAN	452	Gold	NRIHTGEKPYKCEVC
sp|Q8IYB9|ZN595_HUMAN	254	Gold	KKIHTGEKPYKCEEC
sp|Q9P2J8|ZN624_HUMAN	330	Gold	KKIHTGEKPYKCNEC
sp|P0DKX0|ZN728_HUMAN	366	Gold	KVIHTGEKPYKCEEC
sp|P17022|ZNF18_HUMAN	490	Gold	EKIHTGEKPYKCPIC
sp|A8MUV8|ZN727_HUMAN	282	Gold	KRIHTGEKPYKCKEC
sp|A6NK75|ZNF98_HUMAN	292	Gold	KRIHTGEKPYKCEEC
sp|Q8TF32|ZN431_HUMAN	314	Gold	KIIHTGEKPYKCEEC
sp|P17026|ZNF22_HUMAN	109	Gold	RRIHTGEKPYKCDEC
sp|Q8TAQ5|ZN420_HUMAN	221	Gold	HRIHTGEKPYKCEEC
sp|Q3ZCX4|ZN568_HUMAN	276	Gold	QKIHTGEKPYKCNEC
sp|Q14586|ZN267_HUMAN	406	Gold	QRIHTGEKPYKCKEC
sp|Q02386|ZNF45_HUMAN	330	Gold	ERIHTGEKPYKCNAC
sp|P0CJ79|ZN888_HUMAN	324	Gold	KTIHTGEKPYKCNEC
sp|Q6ZNG1|ZN600_HUMAN	272	Gold	KAIHTGEKPYKCNEC
sp|Q9P2F9|ZN319_HUMAN	228	Gold	ERIHTGEKPYKCTLC
sp|Q99676|ZN184_HUMAN	304	Gold	QRIHTGEKPYKCDEC
sp|Q8WV37|ZN480_HUMAN	257	Gold	CRIHTGEKPYKCNVC
sp|A8MTY0|ZN724_HUMAN	364	Gold	KRIHTGEKPYKCEEC
sp|Q6ZMW2|ZN782_HUMAN	560	Gold	HRIHTGEKPYKCNHC
sp|Q6ZR52|ZN493_HUMAN	247	Gold	KRIHTGEKPYKCEEC
sp|Q96MR9|ZN560_HUMAN	738	Gold	VRIHTGEKPYKCKEC
sp|A6NK53|ZN233_HUMAN	478	Gold	QRIHTGEKPYKCDVC
sp|O95780|ZN682_HUMAN	227	Gold	KRIHTGEKPYKCEEC
sp|Q4V348|Z658B_HUMAN	472	Gold	QRIHTGEKPYKCNEC
sp|Q8TD23|ZN675_HUMAN	282	Gold	KIIHTGEKPYKCEEC
sp|A2RRD8|ZN320_HUMAN	159	Gold	RRIHTGEKPYKCEEC
sp|Q5JNZ3|ZN311_HUMAN	357	Gold	QLIHTGEKPYKCNCC
sp|Q8N972|ZN709_HUMAN	306	Gold	ERIHTGEKPYKCKKC
sp|Q5SXM1|ZN678_HUMAN	123	Gold	KRIHTGEKPYKCEEC
sp|P17035|ZNF28_HUMAN	353	Gold	TIIHTGEKPYKCNEC
sp|A6NP11|ZN716_HUMAN	462	Gold	KRIHTGEKPYKCEEC
sp|Q96RE9|ZN300_HUMAN	435	Gold	KRIHTGEKPYKCAQC
sp|Q5VIY5|ZN468_HUMAN	325	Gold	KRIHTGEKPYKCKVC
sp|Q9UEG4|ZN629_HUMAN	456	Gold	QRIHTGEKPYKCSDC
sp|Q8TB69|ZN519_HUMAN	290	Gold	QKIHTGEKPYKCKKC
sp|Q8IW36|ZN695_HUMAN	294	Gold	KKIHTGEKPYKCEEC
sp|Q96N22|ZN681_HUMAN	336	Gold	KIIHTGEKPYKCEEC
sp|Q8TBZ5|ZN502_HUMAN	237	Gold	QRIHTGEKPYKCNEC
sp|Q5HY98|ZN766_HUMAN	353	Gold	LLIHTGEKPYKCKEC
sp|Q2VY69|ZN284_HUMAN	509	Gold	QRIHTGEKPYKCEEC
sp|P51522|ZNF83_HUMAN	147	Gold	QRIHTGEKPYKCNEC
sp|Q96CX3|ZN501_HUMAN	76	Gold	LRIHTGEKPYKCNEC
sp|P0DPD5|ZN723_HUMAN	227	Gold	KRIHTGEKPYKCEEC
sp|Q8IYN0|ZN100_HUMAN	259	Gold	RRIHTGEKPYKCEEC
sp|P05783|K1C18_HUMAN	167	Gold	AADDFRVKYETELAM
sp|P61978|HNRPK_HUMAN	405	Gold	LAGSIIGKGGQRIKQ
sp|Q8N7M2|ZN283_HUMAN	476	Gold	SWGSSLVKHERVHTG
sp|Q2KHR3|QSER1_HUMAN	1083	Gold	AKGKGQVKEEDNSNQ
sp|P06748|NPM_HUMAN	215	Gold	NQNGKDSKPSSTPRS
sp|Q14839|CHD4_HUMAN	1304	Gold	EVEREIIKQEESVDP
sp|P45973|CBX5_HUMAN	32	Gold	VLDRRVVKGQVEYLL
sp|Q6NX49|ZN544_HUMAN	534	Gold	KSFSQSSKLITHQRI
sp|P11142|HSP7C_HUMAN	507	Gold	KITITNDKGRLSKED
sp|P54652|HSP72_HUMAN	510	Gold	KITITNDKGRLSKDD
sp|P0DMV8|HS71A_HUMAN	507	Gold	KITITNDKGRLSKEE
sp|P0DMV9|HS71B_HUMAN	507	Gold	KITITNDKGRLSKEE
sp|P34931|HS71L_HUMAN	509	Gold	KITITNDKGRLSKEE
sp|P17066|HSP76_HUMAN	509	Gold	KITITNDKGRLSKEE
sp|Q9NWK9|BCD1_HUMAN	200	Gold	IVDDTKVKEEPPINH
sp|P61956|SUMO2_HUMAN	42	Gold	KRHTPLSKLMKAYCE
sp|P55854|SUMO3_HUMAN	41	Gold	KRHTPLSKLMKAYCE
sp|P59923|ZN445_HUMAN	938	Gold	RSSSQDTKLRLQKLK
sp|Q9Y3A2|UTP11_HUMAN	180	Gold	TLQKEKVKGVTNQTG
sp|P07910|HNRPC_HUMAN	176	Gold	GKSGFNSKSGQRGSS
sp|Q96T23|RSF1_HUMAN	309	Gold	NEEKKIIKEESDSFK
sp|Q15047|SETB1_HUMAN	1032	Gold	STSGLGIKDEGDIKQ
sp|Q15233|NONO_HUMAN	467	Gold	GAEFAPNKRRRYXXX
sp|Q12789|TF3C1_HUMAN	833	Gold	ISERRTIKQESGRAG
sp|P78347|GTF2I_HUMAN	807	Gold	KIKFIIKKPEMFETA
sp|P61978|HNRPK_HUMAN	34	Gold	MEEEQAFKRSRNTDE
sp|P51858|HDGF_HUMAN	80	Gold	FGKPNKRKGFSEGLW
sp|P63279|UBC9_HUMAN	49	Gold	ECAIPGKKGTPWEGG
sp|P46013|KI67_HUMAN	2009	Gold	SLGKVGVKEEVLPVG
sp|Q15233|NONO_HUMAN	243	Gold	LPEKLVIKNQQFHKE
sp|P21291|CSRP1_HUMAN	91	Gold	KGESLGIKHEEAPGH
sp|Q5QJE6|TDIF2_HUMAN	220	Gold	QTEKKDSKIVPGNEK
sp|Q14592|ZN460_HUMAN	446	Gold	QWIHTGEKPYVCIQC
sp|Q9HAZ2|PRD16_HUMAN	321	Gold	CPKAFNWKSNLIRHQ
sp|Q03112|MECOM_HUMAN	303	Gold	CPKAFNWKSNLIRHQ
sp|Q9NWK9|BCD1_HUMAN	143	Gold	EVKEEKVKEEVMDWS
sp|Q9NS91|RAD18_HUMAN	201	Gold	STLKQVTKVDCPVCG
sp|Q8TF20|ZN721_HUMAN	151	Gold	KKIHTGEKPYKCEEC
sp|Q3MIS6|ZN528_HUMAN	267	Gold	QRIHTGEKPYKCHEC
sp|P38398|BRCA1_HUMAN	443	Gold	PHEALICKSERVHSK
sp|Q9BX82|ZN471_HUMAN	288	Gold	QRIHTGEKPYKCKEC
sp|Q96LX8|ZN597_HUMAN	210	Gold	RRIHTGEKPYKCAKC
sp|Q7L2R6|ZN765_HUMAN	325	Gold	RRIHTGEKPYKCNEC
sp|Q86UE3|ZN546_HUMAN	635	Gold	HRIHTGEKPYKCTEC
sp|Q96N38|ZN714_HUMAN	338	Gold	KRIHTGEKPYKCEEC
sp|Q15937|ZNF79_HUMAN	247	Gold	QRIHTGEKPYKCSEC
sp|Q9NQX6|ZN331_HUMAN	353	Gold	ERIHTGEKPYKCTEC
sp|Q14590|ZN235_HUMAN	429	Gold	ERIHTGEKPYKCGDC
sp|Q8N8C0|ZN781_HUMAN	115	Gold	QRIHTGEKPYKCKQC
sp|Q8N8J6|ZN615_HUMAN	678	Gold	QRIHTGEKPYKCSDC
sp|A6NNF4|ZN726_HUMAN	367	Gold	RIIHTGEKPYKCEEC
sp|Q15723|ELF2_HUMAN	536	Gold	VIKGPEVKSEAVAKK
sp|Q9Y2X3|NOP58_HUMAN	467	Gold	KKAKIKVKVEEEEEE
sp|Q15233|NONO_HUMAN	5	Gold	XXXMQSNKTFNLEKQ
sp|P52744|ZN138_HUMAN	164	Gold	KKIHTGEKPYKCEVC
sp|O75346|ZN253_HUMAN	254	Gold	KKIHTGEKPYKCEEC
sp|Q96JC4|ZN479_HUMAN	491	Gold	KRIHTGEKPYKCEEC
sp|Q8N7Q3|ZN676_HUMAN	195	Gold	KSIHTGEKPYKCEEC
sp|Q3KP31|ZN791_HUMAN	298	Gold	ERIHTGEKPYKCKQC
sp|O14628|ZN195_HUMAN	436	Gold	KRIHTGEKPYKCDEC
sp|Q7L945|ZN627_HUMAN	389	Gold	ERIHTGEKPYKCTKC
sp|Q96PE6|ZIM3_HUMAN	333	Gold	QRIHTGEKPYKCSIC
sp|Q8NEM1|ZN680_HUMAN	348	Gold	KKIHTGEKPYKCEEC
sp|Q03924|ZN117_HUMAN	163	Gold	KRIHTGEKPYKCKEC
sp|A6NHJ4|ZN860_HUMAN	340	Gold	RRIHTGEKPYKCKVC
sp|Q96NI8|ZN570_HUMAN	244	Gold	QRIHTGEKPYKCIEC
sp|Q8NF99|ZN397_HUMAN	311	Gold	QRIHTGEKPYKCNQC
sp|Q8NDQ6|ZN540_HUMAN	521	Gold	QRIHTGEKPYKCKEC
sp|Q09FC8|ZN415_HUMAN	430	Gold	QRIHTGEKPYKCNEC
sp|A0A1W2PQL4|ZN722_HUMAN	351	Gold	KRIHTGEKPYKCEEC
sp|Q6ZN57|ZFP2_HUMAN	128	Gold	QRIHTGEKPYKCNVC
sp|Q6P9G9|ZN449_HUMAN	489	Gold	LRIHTGEKPYKCTHC
sp|Q03938|ZNF90_HUMAN	283	Gold	KRIHTGEKPYKCDKC
sp|Q8N9F8|ZN454_HUMAN	382	Gold	QRIHTGEKPYKCNEC
sp|B4DXR9|ZN732_HUMAN	360	Gold	KRIHTGEKPYKCEQC
sp|Q6ZN06|ZN813_HUMAN	493	Gold	TAIHTGEKPYKCNEC
sp|Q9HBT7|ZN287_HUMAN	450	Gold	QRIHTGEKPYKCDDC
sp|Q9H8G1|ZN430_HUMAN	259	Gold	RRIHTGEKPYKCEQC
sp|B4DX44|ZN736_HUMAN	283	Gold	KRIHTGEKPYKCEEC
sp|Q86XU0|ZN677_HUMAN	373	Gold	ERIHTGEKPYKCNEC
sp|O15090|ZN536_HUMAN	777	Gold	LRIHTGEKPYKCPHC
sp|Q96N58|ZN578_HUMAN	397	Gold	KAIHTGEKPYKCNEC
sp|Q2M3X9|ZN674_HUMAN	523	Gold	QRIHTGEKPYKCSEC
sp|Q14593|ZN273_HUMAN	344	Gold	KIIHTGEKPYKCNEC
sp|P17097|ZNF7_HUMAN	439	Gold	QLIHTGEKPYKCNKC
sp|O75437|ZN254_HUMAN	292	Gold	KIIHTGEKPYKCEEC
sp|Q86XN6|ZN761_HUMAN	492	Gold	RRIHTGEKPYKCNEC
sp|Q08AN1|ZN616_HUMAN	295	Gold	QRIHTGEKPYKCNLC
sp|Q6P280|ZN529_HUMAN	336	Gold	QRIHTGEKPYKCMHC
sp|Q6AZW8|ZN660_HUMAN	76	Gold	ERIHTGEKPYKCKEC
sp|Q9H5H4|ZN768_HUMAN	287	Gold	QRIHTGEKPYKCEVC
sp|Q53GI3|ZN394_HUMAN	523	Gold	QRIHTGEKPYKCLEC
sp|Q56P03|EAPP_HUMAN	130	Gold	KKKKKQHKIPTNDEL
sp|Q9HCG1|ZN160_HUMAN	311	Gold	QVIHTGEKPYKCHEC
sp|Q16539|MK14_HUMAN	79	Gold	LRLLKHMKHENVIGL
sp|Q9UJW8|ZN180_HUMAN	138	Gold	EEPANGVKIERFTRD
sp|Q99986|VRK1_HUMAN	338	Gold	IGSKDDGKLDLSVVE
sp|P46060|RAGP1_HUMAN	452	Gold	KLLRLGPKSSVLIAQ
sp|P28698|MZF1_HUMAN	595	Gold	LRVHTGEKPFACPEC
sp|Q9Y4E5|ZN451_HUMAN	106	Gold	KNRAFREKIDFQHAH
sp|Q9NYF8|BCLF1_HUMAN	550	Gold	HRPEVKLKMAPVPLD
sp|O60934|NBN_HUMAN	582	Gold	EIDVKVQKQEEDVNV
sp|Q53GI3|ZN394_HUMAN	254	Gold	SGDPLPLKLENSPEA
sp|Q14978|NOLC1_HUMAN	67	Gold	SAKVPERKLQANGPV
sp|Q7LBC6|KDM3B_HUMAN	592	Gold	AGSSVDRKVPAESMP
sp|Q9H707|ZN552_HUMAN	266	Gold	QGVHTREKPYTCGIC
sp|Q9P0V9|SEP10_HUMAN	200	Gold	TMKNLDSKVNIIPVI
sp|Q96EA4|SPDLY_HUMAN	437	Gold	KLDELKLKYEPEETV
sp|Q15233|NONO_HUMAN	99	Gold	KLFEKYGKAGEVFIH
sp|Q9H2P0|ADNP_HUMAN	427	Gold	VLGQSSSKPAAAATG
sp|Q8NG31|KNL1_HUMAN	526	Gold	AIDNQIFKQDQSNVQ
sp|Q96EV2|RBM33_HUMAN	877	Gold	VKNRLLVKNQDVSIS
sp|P05787|K2C8_HUMAN	472	Gold	KIETRDGKLVSESSD
sp|Q13435|SF3B2_HUMAN	412	Gold	KEPEKLDKLENSAAP
sp|Q9Y2K1|ZBTB1_HUMAN	275	Gold	FGEKDSSKTFSAQTD
sp|Q03112|MECOM_HUMAN	877	Gold	LESFSALKPEASELL
sp|Q9UPT9|UBP22_HUMAN	382	Gold	LGSSAKIKCSGCHSY
sp|P04150|GCR_HUMAN	67	Gold	RLLVDFPKGSVSNAQ
sp|Q9P016|THYN1_HUMAN	74	Gold	LEKGVDVKFSIEDLK
sp|Q9Y3B4|SF3B6_HUMAN	29	Gold	YIRNLPYKITAEEMY
sp|Q9Y618|NCOR2_HUMAN	1240	Gold	TPADVLYKGTITRII
sp|Q13151|ROA0_HUMAN	133	Gold	KAEIIADKQSGKKRG
sp|Q8N5C6|SRBD1_HUMAN	134	Gold	VRRTKKLKVEEETSK
sp|P78347|GTF2I_HUMAN	353	Gold	VREFNFEKWNARITD
sp|P21127|CD11B_HUMAN	673	Gold	SELPAVKKMTFSEHP
sp|Q8IY92|SLX4_HUMAN	110	Gold	LQGPAEKKPPSGSQA
sp|Q6RFH5|WDR74_HUMAN	359	Gold	LEAAAKRKLSGLEQP
sp|Q13263|TIF1B_HUMAN	377	Gold	FQLHRALKMIVDPVE
sp|Q9UQ88|CD11A_HUMAN	661	Gold	SELPVVKKMTFSEHP
sp|P22087|FBRL_HUMAN	158	Gold	GVDQIHIKPGAKVLY
sp|Q96T88|UHRF1_HUMAN	692	Gold	REDKSNAKLWNEVLA
sp|Q9NY74|ETAA1_HUMAN	442	Gold	DARLGDSKVLQDLSS
sp|P30041|PRDX6_HUMAN	182	Gold	VATPVDWKDGDSVMV
sp|P46782|RS5_HUMAN	18	Gold	VAETPDIKLFGKWST
sp|P27694|RFA1_HUMAN	449	Gold	WKTLYEVKSENLGQG
sp|Q9NY61|AATF_HUMAN	422	Gold	SVYRVLGKPEPAAQP
sp|Q92841|DDX17_HUMAN	121	Gold	GERLRKKKWDLSELP
sp|Q15742|NAB2_HUMAN	169	Gold	SPLELGEKLSPLPGG
sp|P52756|RBM5_HUMAN	765	Gold	EGSGLGRKCQGITAP
sp|Q5JSZ5|PRC2B_HUMAN	963	Gold	EKELEKIKQELGEES
sp|P63173|RL38_HUMAN	9	Gold	PRKIEEIKDFLLTAR
sp|P30414|NKTR_HUMAN	1216	Gold	GKKEVAEKSQINLID
sp|Q99708|CTIP_HUMAN	604	Gold	ENVLDDIKSAGSHEP
sp|Q13148|TADBP_HUMAN	102	Gold	KVKRAVQKTSDLIVL
sp|Q9GZR7|DDX24_HUMAN	815	Gold	KYPTQSGKPPLLVSA
sp|Q8WXI9|P66B_HUMAN	498	Gold	PAVSSVSKQETIMRH
sp|P09651|ROA1_HUMAN	3	Gold	XXXXXMSKSESPKEP
sp|P52746|ZN142_HUMAN	1453	Gold	HGGTRLYKCTDCAYS
sp|A0A0B4J2F2|SIK1B_HUMAN	20	Gold	GQGQGQQKPLRVGFY
sp|P57059|SIK1_HUMAN	20	Gold	GQGQGQQKPLRVGFY
sp|O43151|TET3_HUMAN	1188	Gold	LSTPEKIKQEALELA
sp|Q9NY74|ETAA1_HUMAN	717	Gold	SQIDKPMKMEKGEMY
sp|P78347|GTF2I_HUMAN	86	Gold	YCVEEEEKAAEMHKM
sp|Q8N3X1|FNBP4_HUMAN	348	Gold	WRRKVICKEEPVSEV
sp|Q9UBU7|DBF4A_HUMAN	21	Gold	FQGGIQVKNEKNRPS
sp|O15212|PFD6_HUMAN	66	Gold	LLGPVLVKQELGEAR
sp|Q13761|RUNX3_HUMAN	192	Gold	QKLEDQTKPFPDRFG
sp|Q9NZJ0|DTL_HUMAN	529	Gold	TKIMSPRKALIPVSQ
sp|Q01167|FOXK2_HUMAN	633	Gold	QPELKRIKTEDGEGI
sp|P17676|CEBPB_HUMAN	187	Gold	EPADCKRKEEAGAPG
sp|Q96PK6|RBM14_HUMAN	126	Gold	MEKEADAKAAIAQLN
sp|O95785|WIZ_HUMAN	1112	Gold	PSPKALAKMMGGAGP
sp|Q9Y2X9|ZN281_HUMAN	225	Gold	VKKAKRPKPESQGIK
sp|P22626|ROA2_HUMAN	168	Gold	DDHDPVDKIVLQKYH
sp|P25490|TYY1_HUMAN	393	Gold	PFDGCNKKFAQSTNL
sp|O00311|CDC7_HUMAN	331	Gold	KKKAISTKVMNSAVM
sp|Q99986|VRK1_HUMAN	112	Gold	LKYLGVPKYWGSGLH
sp|P06493|CDK1_HUMAN	266	Gold	NGLDLLSKMLIYDPA
sp|P49792|RBP2_HUMAN	2531	Gold	IFSSEKSKPFAFGNS
sp|O14715|RGPD8_HUMAN	1555	Gold	IFSSEKSKPFAFGNS
sp|A6NKT7|RGPD3_HUMAN	1556	Gold	IFSSEKSKPFAFGNS
sp|O75152|ZC11A_HUMAN	124	Gold	QLSVQQNKLSVQSNP
sp|P78332|RBM6_HUMAN	569	Gold	PREVTEAKQELITYP
sp|P05783|K1C18_HUMAN	372	Gold	ALLNIKVKLEAEIAT
sp|O15391|TYY2_HUMAN	351	Gold	PFDVCNRKFAQSTNL
sp|P17676|CEBPB_HUMAN	174	Gold	PPPPAELKAEPGFEP
sp|Q14192|FHL2_HUMAN	139	Gold	CQQPIGTKSFIPKDN
sp|Q86VM9|ZCH18_HUMAN	901	Gold	PQSKSSSKVTSVPGK
sp|P13010|XRCC5_HUMAN	688	Gold	DGITLITKEEASGSS
sp|Q9NY61|AATF_HUMAN	475	Gold	LRELIERKTSSLDPN
sp|Q5T3J3|LRIF1_HUMAN	308	Gold	TPSLVPVKSSNNVAS
sp|P19838|NFKB1_HUMAN	325	Gold	YKDINITKPASVFVQ
sp|Q9H6I2|SOX17_HUMAN	45	Gold	PIGDMKVKGEAPANS
sp|Q9Y2X9|ZN281_HUMAN	213	Gold	HHGTEEPKQDTNVKK
sp|Q14839|CHD4_HUMAN	1647	Gold	DVEKVEEKSAIDLTP
sp|Q96L73|NSD1_HUMAN	1411	Gold	RQRKPTKKLLESNDL
sp|Q9UBW7|ZMYM2_HUMAN	757	Gold	CSEDCCKKFQDWYYK
sp|Q3L8U1|CHD9_HUMAN	2038	Gold	LPRLLDAKGIILEEM
sp|Q9UHF7|TRPS1_HUMAN	1003	Gold	IPLPSLSKYEAQGSL
sp|Q9UHL9|GT2D1_HUMAN	271	Gold	NHAIRELKQEAPSCP
sp|P21127|CD11B_HUMAN	491	Gold	REINTILKAQHPNIV
sp|Q9UQ88|CD11A_HUMAN	479	Gold	REINTILKAQHPNIV
sp|Q8NCA9|ZN784_HUMAN	318	Gold	RGETAKVKVEADQXX
sp|Q14592|ZN460_HUMAN	300	Gold	SNFVLHNKSHNEKKP
sp|P54277|PMS1_HUMAN	372	Gold	ETDVLFNKVESSGKN
sp|Q9UHC1|MLH3_HUMAN	656	Gold	SVETPDIKDLASTLS
sp|O00311|CDC7_HUMAN	244	Gold	PLSGPVPKELDQQST
sp|P13010|XRCC5_HUMAN	568	Gold	GPTAKKLKTEQGGAH
sp|Q9NWF9|RN216_HUMAN	351	Gold	LASQDETKLPKIDFF
sp|Q9P0W2|HM20B_HUMAN	71	Gold	KILPNGPKAPVTGYV
sp|P12956|XRCC6_HUMAN	451	Gold	RKMPFTEKIMATPEQ
sp|Q96PN7|TREF1_HUMAN	522	Gold	SICLKEFKNLPALNG
sp|O95872|GPAN1_HUMAN	77	Gold	RKKRRIMKAPAAEAV
sp|P62937|PPIA_HUMAN	155	Gold	RNGKTSKKITIADCG
sp|Q9UIG0|BAZ1B_HUMAN	826	Gold	DRKKEIVKFEPQVDT
sp|Q96JM3|CHAP1_HUMAN	565	Gold	ALFPELPKSALFSES
sp|Q8N0Y2|ZN444_HUMAN	8	Gold	MEVAVPVKQEAEGLA
sp|Q8NCN4|RN169_HUMAN	270	Gold	HRSAFVSKNNSYSLA
sp|Q9NXH8|TOR4A_HUMAN	75	Gold	RADLDQPKFFTFDSP
sp|Q92466|DDB2_HUMAN	151	Gold	KDKPTFIKGIGAGGS
sp|Q5T5X7|BEND3_HUMAN	142	Gold	SHKIMEKKNPPSGDL
sp|Q9H040|SPRTN_HUMAN	303	Gold	PNSKIKVKFEQNGSS
sp|P54132|BLM_HUMAN	588	Gold	TAAYQPIKEGRPIKS
sp|Q99708|CTIP_HUMAN	193	Gold	YIEQTHTKLEHSVCA
sp|Q9NZL3|ZN224_HUMAN	454	Gold	QRVHTGEKLYNCKEC
sp|Q6P1J9|CDC73_HUMAN	161	Gold	AARLEGHKEGIVQTE
sp|Q86VM9|ZCH18_HUMAN	908	Gold	KVTSVPGKASDPGAA
sp|Q9BZ95|NSD3_HUMAN	1151	Gold	YPDAEIIKTERRGWG
sp|Q8N184|ZN567_HUMAN	447	Gold	EKTHNEEKPYICSEC
sp|P22087|FBRL_HUMAN	143	Gold	AWNPFRSKLAAAILG
sp|Q9ULW0|TPX2_HUMAN	740	Gold	LTVPVSPKFSTRFHC
sp|O15371|EIF3D_HUMAN	41	Gold	SKGDRLGKVADWTGA
sp|Q96JF6|ZN594_HUMAN	237	Gold	QRIHSRGKPYLCNKC
sp|P32242|OTX1_HUMAN	344	Gold	SPDCLDYKDQASWRF
sp|P78347|GTF2I_HUMAN	526	Gold	YGIPRLEKIIQVGNR
sp|Q6SJ93|F111B_HUMAN	5	Gold	XXXMNSMKTEENKSF
sp|Q13129|RLF_HUMAN	1599	Gold	VKYGTKIKEEPPSEA
sp|Q9HCI6|K1586_HUMAN	119	Gold	EQPIIEEKPSLSSKK
sp|P12004|PCNA_HUMAN	254	Gold	LKYYLAPKIEDEEGS
sp|P46777|RL5_HUMAN	164	Gold	NKVFGALKGAVDGGL
sp|Q6U7Q0|ZN322_HUMAN	195	Gold	CEKAFSGKSDLISHQ
sp|Q06830|PRDX1_HUMAN	185	Gold	KPGSDTIKPDVQKSK
sp|P55265|DSRAD_HUMAN	384	Gold	PAAIPETKRNAEFLT
sp|Q16236|NF2L2_HUMAN	518	Gold	AQNCRKRKLENIVEL
sp|Q8N5F7|NKAP_HUMAN	305	Gold	TLTSQDDKPLNYGHA
sp|Q9Y618|NCOR2_HUMAN	863	Gold	GKAEEPVKSECTEEA
sp|Q01780|EXOSX_HUMAN	826	Gold	DYSQSDFKAFAGNSK
sp|O15164|TIF1A_HUMAN	641	Gold	MLDNIVRKDTNIDHG
sp|Q9Y2K7|KDM2A_HUMAN	818	Gold	HGTSIVPKLQAITAS
sp|Q9UPN9|TRI33_HUMAN	1057	Gold	DTQEINLKADSEVAQ
sp|Q9UBW7|ZMYM2_HUMAN	576	Gold	SHKTKYAKSQSLGII
sp|P08047|SP1_HUMAN	16	Gold	DEMTAVVKIEKGVGG
sp|P11387|TOP1_HUMAN	354	Gold	KERIANFKIEPPGLF
sp|O95789|ZMYM6_HUMAN	24	Gold	QELLDKIKEEPDNAQ
sp|Q9UBW7|ZMYM2_HUMAN	1275	Gold	CGTDNEDKITTGKRK
sp|P54132|BLM_HUMAN	1372	Gold	RKISSKTKSSSIIGS
sp|Q9UBW7|ZMYM2_HUMAN	1282	Gold	KITTGKRKHEDDEPV
sp|Q86T24|KAISO_HUMAN	529	Gold	YPCRYCEKVFPLAEY
sp|Q9UKJ3|GPTC8_HUMAN	311	Gold	FAKKAPVKLESIASV
sp|P18850|ATF6A_HUMAN	152	Gold	AEPLKEDKPVTGPRN
sp|Q8NAP3|ZBT38_HUMAN	758	Gold	QSLKDDSKPEPDKVG
sp|Q9UQ84|EXO1_HUMAN	482	Gold	TPPRTRNKFATFLQR
sp|Q9Y4W2|LAS1L_HUMAN	226	Gold	VDDITEQKPEPQDDG
sp|Q9HCX3|ZN304_HUMAN	271	Gold	SALINHRKIHSGEIS
sp|Q7L014|DDX46_HUMAN	779	Gold	GFSGKGFKFDETEQA
sp|Q8N8Z8|ZN441_HUMAN	641	Gold	ERVHTGEKPYKCKEC
sp|Q03112|MECOM_HUMAN	1149	Gold	RHFTDSLKMRKMEDN
sp|P07910|HNRPC_HUMAN	157	Gold	ARAVVPSKRQRVSGN
sp|P63165|SUMO1_HUMAN	17	Gold	TEDLGDKKEGEYIKL
sp|Q5JVG2|ZN484_HUMAN	718	Gold	QRIHTGEKPYICNEC
sp|Q14585|ZN345_HUMAN	256	Gold	QRIHTGEKPYICNEC
sp|Q6PF04|ZN613_HUMAN	398	Gold	QRIHTGEKPYICNEC
sp|Q96SR6|ZN382_HUMAN	462	Gold	QRIHTGEKPYICNEC
sp|P58317|ZN121_HUMAN	366	Gold	VRIHTGEKPYICNEC
sp|Q9GZX5|ZN350_HUMAN	316	Gold	QRIHTGEKPYICNEC
sp|Q86XU0|ZN677_HUMAN	401	Gold	KRIHTGEKPYICNEC
sp|Q86UE3|ZN546_HUMAN	523	Gold	YRIHTGEKPYICNEC
sp|P33993|MCM7_HUMAN	32	Gold	ELGKKQFKYGNQLVR
sp|P11388|TOP2A_HUMAN	1283	Gold	KQTTLAFKPIKKGKK
sp|Q7Z2E3|APTX_HUMAN	62	Gold	SRQQVQLKAECNKGY
sp|Q1ED39|KNOP1_HUMAN	249	Gold	GSKKKPVKVEAPEYI
sp|Q86VM9|ZCH18_HUMAN	817	Gold	FVAHKEIKLTLLNKA
sp|O00566|MPP10_HUMAN	632	Gold	TGKASFIKDEGKDKA
sp|Q14191|WRN_HUMAN	924	Gold	FEDKQVQKASLGIMG
sp|Q8IWI9|MGAP_HUMAN	928	Gold	YPVSPKQKYSHVILG
sp|Q8NAP3|ZBT38_HUMAN	977	Gold	PFEEEETKEMPKLQC
sp|P63261|ACTG_HUMAN	113	Gold	TEAPLNPKANREKMT
sp|Q9NWF9|RN216_HUMAN	765	Gold	KNGENTFKRIGPPLE
sp|Q86T24|KAISO_HUMAN	449	Gold	YDIVIPVKDDPDEGE
sp|Q6AZW8|ZN660_HUMAN	272	Gold	QRVHTGEKPYKCNEC
sp|Q08AN1|ZN616_HUMAN	603	Gold	RRVHTGEKPYKCHEC
sp|Q8N8E2|ZN513_HUMAN	414	Gold	QRVHTGEKPYKCPLC
sp|Q14593|ZN273_HUMAN	400	Gold	KIVHTGEKPYKCEEC
sp|Q14588|ZN234_HUMAN	314	Gold	CMVHTGEKPYKCEDC
sp|B4DX44|ZN736_HUMAN	227	Gold	KRVHTGEKPYKCEGC
sp|Q9Y2L8|ZKSC5_HUMAN	400	Gold	QRVHTGEKPYKCQVC
sp|P17028|ZNF24_HUMAN	305	Gold	QRVHTGEKPYKCLEC
sp|Q14590|ZN235_HUMAN	401	Gold	CRVHTGEKPYKCEVC
sp|Q7L2R6|ZN765_HUMAN	381	Gold	HRVHTGEKPYKCNEC
sp|Q96T23|RSF1_HUMAN	277	Gold	VLEETTVKKEKEDEK
sp|Q9Y6X9|MORC2_HUMAN	767	Gold	KRGRFVVKEEKKDSN
sp|Q9UBW7|ZMYM2_HUMAN	529	Gold	SFLMQPEKYGKLTTC
sp|P52907|CAZA1_HUMAN	278	Gold	WNKILSYKIGKEMQN
sp|P47755|CAZA2_HUMAN	278	Gold	WNKILSYKIGKEMQN
sp|O00257|CBX4_HUMAN	320	Gold	AAGAEEKKVEAPPKR
sp|Q9H2P0|ADNP_HUMAN	930	Gold	SEEKLDQKEDGSKYE
sp|P60709|ACTB_HUMAN	113	Gold	TEAPLNPKANREKMT
sp|Q9BY42|RTF2_HUMAN	86	Gold	ASHIKSIKNVTELKL
sp|Q96A08|H2B1A_HUMAN	110	Gold	LLPGELAKHAVSEGT
sp|Q8N257|H2B3B_HUMAN	109	Gold	LLPGELAKHAVSEGT
sp|P58876|H2B1D_HUMAN	109	Gold	LLPGELAKHAVSEGT
sp|A0A2R8Y619|H2BK1_HUMAN	105	Gold	LLPGELAKHAVSEGT
sp|Q02241|KIF23_HUMAN	662	Gold	KAIVTEPKTEKPERP
sp|Q7L014|DDX46_HUMAN	186	Gold	MENIGELKKEIEEMK
sp|Q9BSV6|SEN34_HUMAN	87	Gold	SLALTSFKRQQEESF
sp|O75400|PR40A_HUMAN	375	Gold	TVADFTPKKEEEESQ
sp|Q04828|AK1C1_HUMAN	4	Gold	XXXXMDSKYQCVKLN
sp|P52895|AK1C2_HUMAN	4	Gold	XXXXMDSKYQCVKLN
sp|Q93079|H2B1H_HUMAN	109	Gold	LLPGELAKHAVSEGT
sp|Q9UID6|ZN639_HUMAN	76	Gold	PKFADGIKARNRNQN
sp|Q9H4L7|SMRCD_HUMAN	77	Gold	ETPDNERKASISYFK
sp|P78347|GTF2I_HUMAN	192	Gold	KRPFLEPKKHVGGRV
sp|Q14151|SAFB2_HUMAN	385	Gold	DQKMSSFKEEKDIKP
sp|P14921|ETS1_HUMAN	388	Gold	KPKMNYEKLSRGLRY
sp|P15036|ETS2_HUMAN	416	Gold	KPKMNYEKLSRGLRY
sp|Q96AY2|EME1_HUMAN	338	Gold	GSLDSTMKGKETLQG
sp|P49792|RBP2_HUMAN	1414	Gold	RFALVTPKKEGHWDC
sp|Q92769|HDAC2_HUMAN	462	Gold	EDKKTDVKEEDKSKD
sp|Q86VM9|ZCH18_HUMAN	499	Gold	SRQAEPPKKEAATTG
sp|P33778|H2B1B_HUMAN	109	Gold	LLPGELAKHAVSEGT
sp|Q99880|H2B1L_HUMAN	109	Gold	LLPGELAKHAVSEGT
sp|Q99877|H2B1N_HUMAN	109	Gold	LLPGELAKHAVSEGT
sp|Q15233|NONO_HUMAN	272	Gold	YEYAMRWKALIEMEK
sp|P39023|RL3_HUMAN	393	Gold	KAFMGPLKKDRIAKE
sp|Q6PJG2|MDEAS_HUMAN	166	Gold	YNHPEALKREKAGGP
sp|Q9UER7|DAXX_HUMAN	60	Gold	SGGKKCYKLENEKLF
sp|Q9NRE2|TSH2_HUMAN	602	Gold	APYTQVKKESEDKDE
sp|Q14781|CBX2_HUMAN	153	Gold	KAQILVAKPELKDPI
sp|Q2KHR3|QSER1_HUMAN	1058	Gold	SGDAVSVKIEEENQD
sp|P02545|LMNA_HUMAN	417	Gold	QGGGSVTKKRKLEST
sp|P63165|SUMO1_HUMAN	45	Gold	VKMTTHLKKLKESYC
sp|Q9UHL9|GT2D1_HUMAN	212	Gold	EDGGRDSKALVELNG
sp|Q9GZU8|PIP30_HUMAN	74	Gold	QEYEEQFKFKNMVRG
sp|P14866|HNRPL_HUMAN	538	Gold	SVKVFSGKSERSSSG
sp|O95785|WIZ_HUMAN	1282	Gold	KSKPCLIKKEPPAGD
sp|Q5QNW6|H2B2F_HUMAN	6	Gold	XXMPDPAKSAPAPKK
sp|Q93079|H2B1H_HUMAN	6	Gold	XXMPDPAKSAPAPKK
sp|P04150|GCR_HUMAN	293	Gold	LCTPGVIKQEKLGTV
sp|P57053|H2BFS_HUMAN	109	Gold	LLPGELAKHAVSEGT
sp|Q99879|H2B1M_HUMAN	109	Gold	LLPGELAKHAVSEGT
sp|Q16778|H2B2E_HUMAN	109	Gold	LLPGELAKHAVSEGT
sp|Q5QNW6|H2B2F_HUMAN	109	Gold	LLPGELAKHAVSEGT
sp|P62807|H2B1C_HUMAN	109	Gold	LLPGELAKHAVSEGT
sp|O60814|H2B1K_HUMAN	109	Gold	LLPGELAKHAVSEGT
sp|P23527|H2B1O_HUMAN	109	Gold	LLPGELAKHAVSEGT
sp|P06899|H2B1J_HUMAN	109	Gold	LLPGELAKHAVSEGT
sp|P17020|ZNF16_HUMAN	431	Gold	HRVHTGEKPYKCSDC
sp|Q3KP31|ZN791_HUMAN	354	Gold	VRVHTGEKPYKCKEC
sp|P23527|H2B1O_HUMAN	6	Gold	XXMPDPAKSAPAPKK
sp|Q09FC8|ZN415_HUMAN	318	Gold	WRVHTGEKPYKCNEC
sp|Q16778|H2B2E_HUMAN	121	Gold	EGTKAVTKYTSSKXX
sp|Q5QNW6|H2B2F_HUMAN	121	Gold	EGTKAVTKYTSSKXX
sp|P62807|H2B1C_HUMAN	121	Gold	EGTKAVTKYTSSKXX
sp|P23527|H2B1O_HUMAN	121	Gold	EGTKAVTKYTSSKXX
sp|Q99877|H2B1N_HUMAN	121	Gold	EGTKAVTKYTSSKXX
sp|Q99880|H2B1L_HUMAN	121	Gold	EGTKAVTKYTSSKXX
sp|P33778|H2B1B_HUMAN	121	Gold	EGTKAVTKYTSSKXX
sp|Q93079|H2B1H_HUMAN	121	Gold	EGTKAVTKYTSSKXX
sp|Q96A08|H2B1A_HUMAN	122	Gold	EGTKAVTKYTSSKXX
sp|Q8N257|H2B3B_HUMAN	121	Gold	EGTKAVTKYTSSKXX
sp|P58876|H2B1D_HUMAN	121	Gold	EGTKAVTKYTSSKXX
sp|A0A2R8Y619|H2BK1_HUMAN	117	Gold	EGTKAVTKYTSSKXX
sp|Q99879|H2B1M_HUMAN	121	Gold	EGTKAVTKYTSSKXX
sp|P09874|PARP1_HUMAN	192	Gold	SLLATEDKEALKKQL
sp|Q9H582|ZN644_HUMAN	762	Gold	ESYPVHFKKEEASSL
sp|Q9Y5J1|UTP18_HUMAN	172	Gold	MKNASESKLSKDNLK
sp|Q6PIW4|FIGL1_HUMAN	225	Gold	TPLFGNVKKENHSSA
sp|Q9H2P0|ADNP_HUMAN	616	Gold	PQAAVPYKKDVGKTL
sp|P35555|FBN1_HUMAN	2407	Gold	GADIDECKVIHDVCR
sp|Q8IYB3|SRRM1_HUMAN	249	Gold	SDILKVPKPEPIPEP
sp|P17844|DDX5_HUMAN	343	Gold	IMSEKENKTIVFVET
sp|Q14865|ARI5B_HUMAN	130	Gold	GFHAGPVKTEALGRN
sp|O00422|SAP18_HUMAN	13	Gold	RVTQEEIKKEPEKPI
sp|Q86YE8|ZN573_HUMAN	272	Gold	QRVHTGEKPYKCKEC
sp|P30414|NKTR_HUMAN	1057	Gold	TIKDNILKTEKSSEE
sp|Q9NWF9|RN216_HUMAN	619	Gold	ALLDSDVKRFSCPNP
sp|Q69YH5|CDCA2_HUMAN	762	Gold	ISPDLNIKCERKDDF
sp|Q96JM2|ZN462_HUMAN	1946	Gold	DGAFADFKQERPFGH
sp|Q03111|ENL_HUMAN	240	Gold	LGEGRLPKEEKAPPP
sp|P42568|AF9_HUMAN	339	Gold	HVKMGKVKIESETSE
sp|Q9NYW8|RBAK_HUMAN	97	Gold	RIQENEDKHSRQAAC
sp|P01106|MYC_HUMAN	157	Gold	ASYQAARKDSGSPNP
sp|Q9NYF8|BCLF1_HUMAN	437	Gold	NTEEEGLKYKSKVSL
sp|P11474|ERR1_HUMAN	403	Gold	LAHFYGVKLEGKVPM
sp|P78347|GTF2I_HUMAN	456	Gold	DKPASGVKEEWYARI
sp|Q9NZJ0|DTL_HUMAN	397	Gold	LNRGLEEKPGGDKLS
sp|Q08050|FOXM1_HUMAN	201	Gold	GLGSRSIKQEMEEKE
sp|P02545|LMNA_HUMAN	97	Gold	KTLDSVAKERARLQL
sp|Q14151|SAFB2_HUMAN	541	Gold	EKKPEDIKKEEKDQD
sp|Q16666|IF16_HUMAN	444	Gold	SSSFFTKKSEDTISK
sp|P29590|PML_HUMAN	65	Gold	QQCQAEAKCPKLLPC
sp|Q9BZE4|GTPB4_HUMAN	332	Gold	EEGVIKVKTEACDRL
sp|Q13569|TDG_HUMAN	330	Gold	DAKKMAVKEEKYDPG
sp|O43290|SNUT1_HUMAN	141	Gold	PLEVNAIKKEAGTKE
sp|Q8WXI9|P66B_HUMAN	33	Gold	DVLAKRLKMEGHEAM
sp|Q9UJU3|ZN112_HUMAN	551	Gold	QRVHTGEKPYKCEEC
tr|A0A7P0TAN4|A0A7P0TAN4_HUMAN	285	Gold	HRVHTGEKPYKCNEC
sp|B7Z6K7|ZN814_HUMAN	826	Gold	KRVHTGEKPYKCEKC
sp|Q86WZ6|ZN227_HUMAN	434	Gold	QRVHTGEKPYKCDVC
sp|P52740|ZN132_HUMAN	597	Gold	QKVHTGEKPYKCSEC
sp|Q9NV72|ZN701_HUMAN	390	Gold	HRVHTGEKPYKCEEC
sp|Q9NYT6|ZN226_HUMAN	417	Gold	QRVHTGEKPYKCEEC
sp|Q8N3J9|ZN664_HUMAN	169	Gold	QRVHTGEKPYKCYEC
sp|Q9P2F9|ZN319_HUMAN	512	Gold	RRVHTGEKPYKCPNC
sp|A6NK53|ZN233_HUMAN	450	Gold	QRVHTGEKPYKCEVC
sp|P59923|ZN445_HUMAN	788	Gold	QRVHTGEKPYKCREC
sp|P17035|ZNF28_HUMAN	605	Gold	QRVHTGEKPYKCNEC
sp|Q0VGE8|ZN816_HUMAN	451	Gold	QRVHTGEKPYKCNKC
sp|Q08AG5|ZN844_HUMAN	223	Gold	ERVHTGEKPYKCKQC
sp|Q5VIY5|ZN468_HUMAN	465	Gold	QRVHTGEKPYKCNEC
sp|Q6U7Q0|ZN322_HUMAN	237	Gold	KRVHTGEKPYKCGAC
sp|P0CJ79|ZN888_HUMAN	632	Gold	RRVHTGEKPYKCRVC
sp|Q02386|ZNF45_HUMAN	162	Gold	HRVHTGEKPYKGEHC
sp|Q14586|ZN267_HUMAN	490	Gold	QRVHTGEKPYKCKEC
sp|Q9NZL3|ZN224_HUMAN	510	Gold	QRVHTGEKPYKCEKC
sp|Q9UJW7|ZN229_HUMAN	403	Gold	QRVHTGEKPYKCSEC
sp|Q6ZN19|ZN841_HUMAN	395	Gold	QRVHTGEKPYKCNEC
sp|Q76KX8|ZN534_HUMAN	393	Gold	RKVHTGEKPYKCNEC
sp|Q9H7R5|ZN665_HUMAN	512	Gold	WRVHTGEKPYKCNEC
sp|Q9UK12|ZN222_HUMAN	339	Gold	QRVHTGEKPYKCEEC
sp|Q9UK10|ZN225_HUMAN	622	Gold	QRVHTGEKPYKCEKC
sp|Q9UK11|ZN223_HUMAN	370	Gold	QRVHTGEKPYKCDKC
sp|P17022|ZNF18_HUMAN	518	Gold	QRVHTGEKPYKCSHC
sp|Q9UL59|ZN214_HUMAN	384	Gold	QRVHTGEKPYKCDEC
sp|Q15233|NONO_HUMAN	126	Gold	RTLAEIAKVELDNMP
sp|P17040|ZSC20_HUMAN	957	Gold	QRVHTGEKPYKCLEC
sp|Q9UID6|ZN639_HUMAN	226	Gold	LKQHMILKHKRTDSN
sp|Q719H9|KCTD1_HUMAN	252	Gold	VPSVIRIKQEPLDXX
sp|Q96SI1|KCD15_HUMAN	278	Gold	TPTAVRIKQEPLDXX
sp|Q8N3Z6|ZCHC7_HUMAN	239	Gold	QRYYSANKNIICRNC
sp|P25205|MCM3_HUMAN	732	Gold	TADSQETKESQKVEL
sp|O00257|CBX4_HUMAN	278	Gold	ENGMQAVKIKSGEVA
sp|P63165|SUMO1_HUMAN	23	Gold	KKEGEYIKLKVIGQD
sp|Q9HCG1|ZN160_HUMAN	451	Gold	RRVHTGEKPYKCNEC
sp|Q08J23|NSUN2_HUMAN	511	Gold	PPPSKKMKLFGFKED
sp|Q8NHY6|ZFP28_HUMAN	699	Gold	QRVHTGEKPYKCMEC
sp|P35789|ZNF93_HUMAN	395	Gold	KRVHTGEKPYKCEEC
sp|P17029|ZKSC1_HUMAN	339	Gold	PAIGKDKKTITGERG
sp|Q7Z6I8|CE024_HUMAN	75	Gold	SGRSIEIKDELKKKK
sp|Q70Z35|PREX2_HUMAN	617	Gold	KNKVPIIKLVEKGSN
sp|Q8IWI9|MGAP_HUMAN	2113	Gold	HQKLGDVKVEQQKGF
sp|P52701|MSH6_HUMAN	334	Gold	TSISSETKNTLRAFS
sp|Q9NQX6|ZN331_HUMAN	344	Gold	RWGSSLVKHERIHTG
sp|Q96NJ3|ZN285_HUMAN	398	Gold	QRVHTGEKPYKCSEC
sp|Q9Y618|NCOR2_HUMAN	1406	Gold	TQALGPLKLKPAHEG
sp|Q2TAL8|QRIC1_HUMAN	672	Gold	STSIRYLKALGIHQT
sp|Q6DKI1|RL7L_HUMAN	17	Gold	MAEQEQRKIPLVPEN
sp|Q9Y4E5|ZN451_HUMAN	139	Gold	LCVDQWLKMPGLKTG
sp|Q14839|CHD4_HUMAN	1228	Gold	FGTEELFKDEATDGG
sp|P78347|GTF2I_HUMAN	816	Gold	EMFETAIKESTSSKS
sp|Q5VWQ0|RSBN1_HUMAN	781	Gold	TQPIPVLKVESRLDS
sp|Q96RL1|UIMC1_HUMAN	245	Gold	GRGSAFLKAVQGSGD
sp|P35556|FBN2_HUMAN	1072	Gold	LTGRPFYKDINECKA
sp|Q9Y2K1|ZBTB1_HUMAN	303	Gold	ASTTGSRKSSTVESE
sp|Q9ULW0|TPX2_HUMAN	384	Gold	RARAVTCKSTAELEA
sp|Q7L5Y9|MAEA_HUMAN	323	Gold	VCSRSLNKLAQPLPM
sp|P38398|BRCA1_HUMAN	583	Gold	KESAFKTKAEPISSS
sp|Q9H2P0|ADNP_HUMAN	835	Gold	MKELNKVKHEMDFDA
sp|Q9H582|ZN644_HUMAN	627	Gold	PLGLDKRKNDILEEP
sp|P43356|MAGA2_HUMAN	11	Gold	EQRSQHCKPEEGLEA
sp|P43360|MAGA6_HUMAN	11	Gold	EQRSQHCKPEEGLEA
sp|P43357|MAGA3_HUMAN	11	Gold	EQRSQHCKPEEGLEA
sp|P22626|ROA2_HUMAN	104	Gold	VAREESGKPGAHVTV
sp|O00232|PSD12_HUMAN	92	Gold	ENIMLLSKRRSQLKQ
sp|P51523|ZNF84_HUMAN	457	Gold	QMTHTGEKPFICSKC
sp|P0DJD1|RGPD2_HUMAN	1441	Gold	EHLAVRFKLQDVADS
sp|O95625|ZBT11_HUMAN	186	Gold	ELVFVDTKGVVKRSS
sp|Q13573|SNW1_HUMAN	170	Gold	MPVRAADKLAPAQYI
sp|Q96CB8|INT12_HUMAN	254	Gold	KKPETKLKQETTFLA
sp|P49792|RBP2_HUMAN	2424	Gold	EHLAVRFKLQDVADS
sp|P0DJD0|RGPD1_HUMAN	1433	Gold	EHLAVRFKLQDVADS
sp|Q7Z3J3|RGPD4_HUMAN	1449	Gold	EHLAVRFKLQDVADS
sp|O14715|RGPD8_HUMAN	1448	Gold	EHLAVRFKLQDVADS
sp|A6NKT7|RGPD3_HUMAN	1449	Gold	EHLAVRFKLQDVADS
sp|Q99666|RGPD5_HUMAN	1448	Gold	EHLAVRFKLQDVADS
sp|P62269|RS18_HUMAN	78	Gold	MQNPRQYKIPDWFLN
sp|P68363|TBA1B_HUMAN	326	Gold	YRGDVVPKDVNAAIA
sp|P0DPH7|TBA3C_HUMAN	326	Gold	YRGDVVPKDVNAAIA
sp|Q6PEY2|TBA3E_HUMAN	326	Gold	YRGDVVPKDVNAAIA
[truncated: 33,722 more rows]
