# Supplementary material for: A Landscape Analysis of Human SUMOylation
Source: Mol Cell Proteomics. 2026 Apr 20;25(5):101571. doi: 10.1016/j.mcpro.2026.101571 (PMC13213312; doi:10.1016/j.mcpro.2026.101571)
Supplement: Supplemental Material 2 [file mmc2.xlsx]

## Sheet: Description
Supplemental Table S2: Counts of SUMOylation sites and SUMOylated proteins (at 1% and 5% FLR thresholds) prior to the removal of SUMO remnant peaks from mzML files in datasets with notably high proportions (>30%) of MS2 spectra containing remnant fragment ions.

## Sheet: Unfiltered_SUMO_Counts
Dataset identifier	Site count at 5% FLR	Protein count at 5% FLR	Decoy PTM (5%)	Site count at 1% FLR	Protein count at 1% FLR	Decoy PTM (1%)
PXD004927	27644	5212	1282	18102	4362	162
PXD006545	8205	2802	280	5065	2127	34
PXD008003	9796	31776	469	4415	2008	39
PXD022367	1186	620	87	618	387	6
PXD023841	2692	1270	104	1877	1026	15
