# Supplementary material for: A Landscape Analysis of Human SUMOylation
Source: Mol Cell Proteomics. 2026 Apr 20;25(5):101571. doi: 10.1016/j.mcpro.2026.101571 (PMC13213312; doi:10.1016/j.mcpro.2026.101571)
Supplement: Supplemental Material 3 [file mmc3.xlsx]

## Sheet: Description
Supplemental Table S3: The non-SUMOylated set comprises 65,010 lysine residues on 6,992 proteins. All peptides were identified with high confidence (FDR < 1 %). Peptide_start_pos is the position of the first amino acid of each peptide in the full protein sequence. K_peptide_pos is the position of a lysine residue within the peptide sequence that was not detected to be SUMOylated at any FLR thresh…

## Sheet: Non-SUMOylated set
Protein	Peptide	FDR	Peptide_start_pos	K_peptide_pos	K_protein_pos
sp|A0AUZ9|KAL1L_HUMAN	CTEIKPEVNTLTAENK	0	289	16	304
sp|A0AUZ9|KAL1L_HUMAN	LRSESSYDIDNIVIPMSLVAPAK	0	764	23	786
sp|A0AUZ9|KAL1L_HUMAN	LRSESSYDIDNIVIPMSLVAPAKLEK	3.85422e-06	764	26	789
sp|A0AUZ9|KAL1L_HUMAN	LKNILYNGSNIQLSK	4.68318e-06	109	15	123
sp|A0AUZ9|KAL1L_HUMAN	HYGQQMKLSMK	8.67522e-06	256	11	266
sp|A0AUZ9|KAL1L_HUMAN	KGLLHCTQK	0.000150251	190	9	198
sp|A6NIH7|U119B_HUMAN	AAAAASAAGPGGLVAGKEEK	0	8	20	27
sp|A6NIH7|U119B_HUMAN	DKPVSNFRMIERHYFR	0	164	2	165
sp|A6NIH7|U119B_HUMAN	SGSNPKAAAAASAAGPGGLVAGK	4.32687e-06	2	6	7
sp|A6NIH7|U119B_HUMAN	KAGGGVLNRLK	0.00741021	29	11	39
sp|C9JJH3|U17LA_HUMAN	APASKTLTLHNSAKVLILVLK	0.00311175	261	5	265
sp|C9JJH3|U17LA_HUMAN	APASKTLTLHNSAKVLILVLK	0.00311175	261	14	274
sp|C9JJH3|U17LA_HUMAN	APASKTLTLHNSAKVLILVLK	0.00311175	261	21	281
sp|O00165|HAX1_HUMAN	ITKPDGIVEERRTVV	0	216	3	218
sp|O00165|HAX1_HUMAN	TREDNDLDSQVSQEGLGPVLQPQPK	3.05405e-06	181	25	205
sp|O00548|DLL1_HUMAN	KGLLGNR	0.00791395	36	1	36
sp|O15014|ZN609_HUMAN	DTGAVEPLGSIAIEPGAALNPLGTKPEPEEGENECRLLK	0	205	39	243
sp|O15014|ZN609_HUMAN	SSSESKALDILQQHASHYK	0	1292	19	1310
sp|O15014|ZN609_HUMAN	MWTYVYPAK	0	1140	9	1148
sp|O15014|ZN609_HUMAN	YSDIKSEDERWK	0	1149	12	1160
sp|O15014|ZN609_HUMAN	FVTPVPGPQGK	0	74	11	84
sp|O15014|ZN609_HUMAN	EVQGRSGDGANAGGLVAAIAPK	0	120	22	141
sp|O15014|ZN609_HUMAN	RDEEPESIEGK	0	928	11	938
sp|O15014|ZN609_HUMAN	RQSLEQQQRGVDK	0	1011	13	1023
sp|O15014|ZN609_HUMAN	NKPLSDMELNSSSEDSK	0	442	2	443
sp|O15014|ZN609_HUMAN	NKPLSDMELNSSSEDSK	0	442	17	458
sp|O15014|ZN609_HUMAN	LPTSEESRLGSK	0	1193	12	1204
sp|O15014|ZN609_HUMAN	IYSFTDNAPSPSIGGSSRLENTTPTQPLTPLHVVTQNGAEASSVK	0	795	45	839
sp|O15014|ZN609_HUMAN	TNSPAYSDISDAGEDGEGK	0	840	19	858
sp|O15014|ZN609_HUMAN	DTSKPTPGTSLFTPSEGAASK	0	98	4	101
sp|O15014|ZN609_HUMAN	SMPAVMMQNYPGSYLPSSYSFSPYGSKVSGGEDADK	3.58726e-06	1246	36	1281
sp|O15014|ZN609_HUMAN	DTSKPTPGTSLFTPSEGAASKK	5.43863e-06	98	22	119
sp|O15014|ZN609_HUMAN	RMRPNSNTPVNETATASDSKGTSNSSK	1.86028e-05	374	27	400
sp|O15014|ZN609_HUMAN	VKLSDASHLSK	6.42142e-05	1099	11	1109
sp|O15014|ZN609_HUMAN	APSLTDLVKSGPGK	0.000142558	1053	14	1066
sp|O15014|ZN609_HUMAN	GSQNSSEHRPPASSTSEDVKASPSSANK	0.000235396	412	28	439
sp|O15014|ZN609_HUMAN	AKEPGADPAKSVIIPK	0.000236368	1067	2	1068
sp|O15014|ZN609_HUMAN	DLGSCNGASVSQK	0.000473569	544	13	556
sp|O15014|ZN609_HUMAN	DAEQLVK	0.000822094	866	7	872
sp|O15014|ZN609_HUMAN	TLFPPQPQSK	0.000865096	878	10	887
sp|O15014|ZN609_HUMAN	EREAALKEEWK	0.00106017	1031	11	1041
sp|O15014|ZN609_HUMAN	VKNDICEEK	0.00277955	939	9	947
sp|O15014|ZN609_HUMAN	KAEMGLK	0.00502437	1024	7	1030
sp|O15014|ZN609_HUMAN	KPSSLKPEK	0.00997268	639	1	639
sp|O15014|ZN609_HUMAN	KPSSLKPEK	0.00997268	639	9	647
sp|O43159|RRP8_HUMAN	DFLEEANRVLKPGGLLK	0	373	11	383
sp|O43159|RRP8_HUMAN	DFLEEANRVLKPGGLLK	0	373	17	389
sp|O43159|RRP8_HUMAN	EQLYSGPSSAAQRLFQEDPEAFLLYHRGFQSQVK	0	256	34	289
sp|O43159|RRP8_HUMAN	HAPINSAQHLDNVDQTGPKAWK	0	139	22	160
sp|O43159|RRP8_HUMAN	KASFASASAEVGK	1.25126e-05	78	13	90
sp|O43159|RRP8_HUMAN	KASFASASAEVGKK	2.32006e-05	78	14	91
sp|O43159|RRP8_HUMAN	IVSKDLTNSHFFLFDFQK	6.95473e-05	414	18	431
sp|O43159|RRP8_HUMAN	GSTTNDPPKQSPGSTSPKPPHTLSR	0.00150963	161	18	178
sp|O75056|SDC3_HUMAN	TANEVVAVGGAAAK	0.00518135	329	14	342
sp|O94875|SRBS2_HUMAN	SLERPMSSASMASDFRK	0	239	17	255
sp|O94875|SRBS2_HUMAN	HLISSCK	4.8758e-06	652	7	658
sp|O94875|SRBS2_HUMAN	KDLMNSEVICSVK	0.00457443	462	1	462
sp|O94875|SRBS2_HUMAN	KDLMNSEVICSVK	0.00457443	462	13	474
sp|O94875|SRBS2_HUMAN	KQTEKAKCKASVFEAL	0.00578575	716	1	716
sp|O94875|SRBS2_HUMAN	KQTEKAKCKASVFEAL	0.00578575	716	5	720
sp|O94875|SRBS2_HUMAN	KQTEKAKCKASVFEAL	0.00578575	716	7	722
sp|O94875|SRBS2_HUMAN	KQTEKAKCKASVFEAL	0.00578575	716	9	724
sp|O94875|SRBS2_HUMAN	TSPGRVDLPGSSTTLTK	0.00620036	277	17	293
sp|P01036|CYTS_HUMAN	SQPNLDTCAFHEQPELQKK	0	97	18	114
sp|P01036|CYTS_HUMAN	SQPNLDTCAFHEQPELQKK	0	97	19	115
sp|P01036|CYTS_HUMAN	ALHFAISEYNK	0	47	11	57
sp|P01100|FOS_HUMAN	RRELTDTLQAETDQLEDEKSALQTEIANLLK	0	158	31	188
sp|P01100|FOS_HUMAN	IPDDLGFPEEMSVASLDLTGGLPEVATPESEEAFTLPLLNDPEPKPSVEPVK	3.50886e-06	206	52	257
sp|P01100|FOS_HUMAN	DSFPSCAAAHRK	1.9629e-05	349	12	360
sp|P17031|ZNF26_HUMAN	NYHNLISVGYHGTKPD	0	46	14	59
sp|P17031|ZNF26_HUMAN	AHAGEKPYGCSECGK	3.32224e-06	391	15	405
sp|P17031|ZNF26_HUMAN	KASLQIHQK	1.86844e-05	466	9	474
sp|P17031|ZNF26_HUMAN	THSGEKPFK	0.000409461	475	9	483
sp|P17031|ZNF26_HUMAN	SFCWNSGLRIHRK	0.000855007	518	13	530
sp|P21281|VATB2_HUMAN	AVVQVFEGTSGIDAK	0	94	15	108
sp|P21281|VATB2_HUMAN	SGQVLEVSGSK	0	83	11	93
sp|P21281|VATB2_HUMAN	YAEIVHLTLPDGTKR	0	68	14	81
sp|P21281|VATB2_HUMAN	DIGWQLLRIFPK	2.60296e-05	478	12	489
sp|P21281|VATB2_HUMAN	KTSCEFTGDILR	0.000103044	109	1	109
sp|P21281|VATB2_HUMAN	EFLQKFERNFIAQGPY	0.00619808	453	5	457
sp|P23919|KTHY_HUMAN	DRYAFSGVAFTGAK	0	96	14	109
sp|P23919|KTHY_HUMAN	KLVEALCAAGHR	0	25	1	25
sp|P23919|KTHY_HUMAN	TATEKPLGELWK	0	201	5	205
sp|P23919|KTHY_HUMAN	TATEKPLGELWK	0	201	12	212
sp|P36551|HEM6_HUMAN	EEVFRFVQSCARAVVPSYIPLVK	0	348	23	370
sp|P36551|HEM6_HUMAN	AGVSISVVHGNLSEEAAK	0	203	18	220
sp|P36551|HEM6_HUMAN	LWQQLRRGRYVEFNLLYDRGTK	0.000219829	383	22	404
sp|P36551|HEM6_HUMAN	DAVHFHRTLK	0.000563059	292	10	301
sp|P36551|HEM6_HUMAN	RRPGDMK	0.00937181	143	7	149
sp|P43268|ETV4_HUMAN	DESPAYLPELAGPAQPFGPK	0	460	20	479
sp|P43268|ETV4_HUMAN	EALIGPLGK	0	30	9	38
sp|P54259|ATN1_HUMAN	TATPPGYKPGSPPSFR	0	651	8	658
sp|P54259|ATN1_HUMAN	TASPPGPPPYGK	0	630	12	641
sp|P54259|ATN1_HUMAN	VVDVPSHASQSARFNK	0	753	16	768
sp|P54259|ATN1_HUMAN	GGGAASSVGGPNGGK	0	237	15	251
sp|P54259|ATN1_HUMAN	MFQAPPGAPPPHPQLYPGGTGGVLSGPPMGPK	3.01653e-06	205	32	236
sp|P54259|ATN1_HUMAN	KEAPGPRE	0.00339646	18	1	18
sp|P54259|ATN1_HUMAN	DLYFVPLEGSKLAK	0.00589239	781	14	794
sp|P54277|PMS1_HUMAN	TAETDVLFNKVESSGK	0	363	16	378
sp|P54277|PMS1_HUMAN	ELIENSLDAGATSVDVKLENYGFDKIEVR	0	27	25	51
sp|P54277|PMS1_HUMAN	LLSSSQIITSVVSVVK	0	11	16	26
sp|P54277|PMS1_HUMAN	FPDAWLMTSK	3.58321e-06	732	10	741
sp|P54277|PMS1_HUMAN	NSVGENIEPVKILVPEK	3.62749e-06	506	17	522
sp|P54277|PMS1_HUMAN	DNGEGIKAVDAPVMAMK	3.81867e-06	56	17	72
sp|P54277|PMS1_HUMAN	IDVPTADVDVNLTPDKSQVLLQNK	1.20723e-05	299	24	322
sp|P54277|PMS1_HUMAN	DLRIVFVHNK	3.00594e-05	185	10	194
sp|P54277|PMS1_HUMAN	IKPTSAWNLAQK	0.000139463	654	12	665
sp|P54277|PMS1_HUMAN	HHYNLKCLK	0.000203587	278	9	286
sp|P54277|PMS1_HUMAN	KSNVIDNK	0.000492722	549	8	556
sp|P54277|PMS1_HUMAN	LYPVFFLK	0.000572342	291	8	298
sp|P54277|PMS1_HUMAN	SFIFINSRPVHQKDILK	0.00112757	258	17	274
sp|P54277|PMS1_HUMAN	NLKINFK	0.00183028	705	7	711
sp|P54277|PMS1_HUMAN	LFKNLPVRK	0.00200439	148	9	156
sp|P54277|PMS1_HUMAN	MVQIPFSMKNLKINFK	0.0072155	696	9	704
sp|P59190|RAB15_HUMAN	ASNELALAELEEEEGKPEGPANSSK	3.33622e-06	184	25	208
sp|P59190|RAB15_HUMAN	LLLIGDSGVGK	0.00131371	11	11	21
sp|P61129|ZC3H6_HUMAN	ELATASSGENSKNQKKSGGLK	0.00678937	1061	12	1072
sp|P61129|ZC3H6_HUMAN	ELATASSGENSKNQKKSGGLK	0.00678937	1061	16	1076
sp|P61129|ZC3H6_HUMAN	ELATASSGENSKNQKKSGGLK	0.00678937	1061	21	1081
sp|P81274|GPSM2_HUMAN	DQLGEAKASGNLGNTLK	0	97	17	113
sp|P81274|GPSM2_HUMAN	DFFSLILRSQGK	0	630	12	641
sp|P81274|GPSM2_HUMAN	DQNRDTDFGLKDFLQNNALLEFK	3.159e-06	653	23	675
sp|P81274|GPSM2_HUMAN	ALYNLGNVYHAK	3.68679e-06	144	12	155
sp|P81274|GPSM2_HUMAN	LTPEKVQNWNSEILAK	7.30575e-06	417	16	432
sp|P81274|GPSM2_HUMAN	VGEARALYNLGNVYHAKGK	0.000382096	139	19	157
sp|Q01151|CD83_HUMAN	VTGCPAQRK	0.00860456	126	9	134
sp|Q07912|ACK1_HUMAN	RLEAEFPPHHSQSTFRK	0.00214795	84	17	100
sp|Q07912|ACK1_HUMAN	TVSVAVK	0.00934015	152	7	158
sp|Q07954|LRP1_HUMAN	DTTSYLIGRQK	0	577	11	587
sp|Q07954|LRP1_HUMAN	DYIYGVTYINNRVFK	0	4100	15	4114
sp|Q07954|LRP1_HUMAN	GGHLCSCARNFMK	0	3843	13	3855
sp|Q07954|LRP1_HUMAN	EYAGYLLYSERTILK	0	2196	15	2210
sp|Q07954|LRP1_HUMAN	SLFPGHPHSAYEQAFQGDESVRIDAMDVHVK	3.38495e-06	3880	31	3910
sp|Q07954|LRP1_HUMAN	TCVSNCTASQFVCK	3.98543e-06	3329	14	3342
sp|Q07954|LRP1_HUMAN	AKNEPVDRPPVLLIANSQNILATYLSGAQVSTITPTSTR	4.54815e-06	190	2	191
sp|Q07954|LRP1_HUMAN	AEKLYFSDATLDK	5.46144e-06	2388	13	2400
sp|Q07954|LRP1_HUMAN	SGFSLGSDGK	4.01711e-05	508	10	517
sp|Q07954|LRP1_HUMAN	QTTAMDFSYANETVCWVHVGDSAAQTQLK	5.98243e-05	229	29	257
sp|Q07954|LRP1_HUMAN	KPEHELFLVYGK	0.000152036	521	12	532
sp|Q07954|LRP1_HUMAN	DRGVTHLNISGLK	0.000342698	3946	13	3958
sp|Q07954|LRP1_HUMAN	DKKEFLCR	0.000658847	3743	3	3745
sp|Q07954|LRP1_HUMAN	LYWADAK	0.00126332	4059	7	4065
sp|Q07954|LRP1_HUMAN	VAPSCLTCVGHCSNGGSCTMNSK	0.00837121	4370	23	4392
sp|Q07954|LRP1_HUMAN	DRIETILLNGTDRKIVY	0.00902838	721	14	734
sp|Q07954|LRP1_HUMAN	CELDQCWEHCRNGGTCAASPSGMPTCRCPTGFTGPK	0.00977162	4231	36	4266
sp|Q13087|PDIA2_HUMAN	TLVGKNFEQVAFDETKNVFVK	0.00646999	392	5	396
sp|Q13087|PDIA2_HUMAN	TLVGKNFEQVAFDETKNVFVK	0.00646999	392	16	407
sp|Q13087|PDIA2_HUMAN	TLVGKNFEQVAFDETKNVFVK	0.00646999	392	21	412
sp|Q13114|TRAF3_HUMAN	MCARVYLNGDGMGK	0.00454017	454	14	467
sp|Q15544|TAF11_HUMAN	QKVDEDEIQK	1.50496e-05	96	10	105
sp|Q15544|TAF11_HUMAN	DSSLLNPAAK	0.000143293	73	10	82
sp|Q15544|TAF11_HUMAN	EAAAEEGELESQDVSDLTTVEREDSSLLNPAAKK	0.000746021	50	34	83
sp|Q15813|TBCE_HUMAN	EAETARLLIIASIGQLK	0	350	17	366
sp|Q15813|TBCE_HUMAN	LQEVSLRNCAVSCAGEKGGVAEACPNIRK	0	129	29	157
sp|Q15813|TBCE_HUMAN	LKFPSGSVLTGTLSVLK	0	191	17	207
sp|Q15813|TBCE_HUMAN	YVLEDGPEEDRKEQIVTIGNKPVETIGFDSIMK	3.57996e-06	89	33	121
sp|Q15813|TBCE_HUMAN	HPTGGSFIRPNK	4.63643e-06	63	12	74
sp|Q15813|TBCE_HUMAN	TQQPLMLKNQLLTLK	7.23285e-05	435	15	449
sp|Q15813|TBCE_HUMAN	YQFLCLK	0.000441039	418	7	424
sp|Q15813|TBCE_HUMAN	EIELENDLK	0.00122623	502	9	510
sp|Q68CL5|TPGS2_HUMAN	SVIFELDSCNGSGK	3.22121e-06	142	14	155
sp|Q68CL5|TPGS2_HUMAN	NNCVMPEDVKNFYLMTNGFHMTWSVK	3.48981e-06	57	26	82
sp|Q68CL5|TPGS2_HUMAN	GPSGPSGPSTSSTSKSSSGSGNPTRK	2.21758e-05	275	26	300
sp|Q68CL5|TPGS2_HUMAN	NKIVIPK	0.00676107	256	7	262
sp|Q6DN03|H2B2C_HUMAN	ERIAGEASRLAHYNK	0	72	15	86
sp|Q6DN03|H2B2C_HUMAN	KAVTKAQKK	9.26479e-05	17	1	17
sp|Q6DN03|H2B2C_HUMAN	KAVTKAQKK	9.26479e-05	17	8	24
sp|Q6DN03|H2B2C_HUMAN	KAVTKAQKK	9.26479e-05	17	9	25
sp|Q6DN03|H2B2C_HUMAN	PEPAKFAPAPK	0.00541754	2	5	6
sp|Q6DN03|H2B2C_HUMAN	PEPAKFAPAPK	0.00541754	2	11	12
sp|Q6NSW7|NANP8_HUMAN	QPTSAENSVAK	0.00864685	76	11	86
sp|Q7RTY5|PRS48_HUMAN	QACEQLYNPIGIFLPALEPVIKEDKICAGDTQNMK	0.00144251	179	22	200
sp|Q7RTY5|PRS48_HUMAN	QACEQLYNPIGIFLPALEPVIKEDKICAGDTQNMK	0.00144251	179	25	203
sp|Q7RTY5|PRS48_HUMAN	QACEQLYNPIGIFLPALEPVIKEDKICAGDTQNMK	0.00144251	179	35	213
sp|Q86XH1|DRC11_HUMAN	KDESWNFSQDYDPELIKEEK	3.34082e-06	409	20	428
sp|Q86XH1|DRC11_HUMAN	SNAMYNKMWHQTQEALGALLDK	4.35042e-06	2	7	8
sp|Q86XH1|DRC11_HUMAN	SNAMYNKMWHQTQEALGALLDK	4.35042e-06	2	22	23
sp|Q86XH1|DRC11_HUMAN	RPFDAELQSFCK	4.58341e-06	683	12	694
sp|Q86XH1|DRC11_HUMAN	NGGVLTSALNVSCLAKVTDGFTQGHIVEVVK	6.11338e-06	721	31	751
sp|Q86XH1|DRC11_HUMAN	NEVQIKHEEDYREALVTIK	8.03727e-05	264	19	282
sp|Q86XH1|DRC11_HUMAN	YPVKSIPFDEAVK	0.000193303	154	13	166
sp|Q86XH1|DRC11_HUMAN	QLQPSVVWIEDTEKTFYK	0.000322467	627	18	644
sp|Q86XH1|DRC11_HUMAN	LAPQQLDIPIPKYFLK	0.00120866	110	16	125
sp|Q86XH1|DRC11_HUMAN	APLVKSLLLAGPSGVGK	0.0027871	565	5	569
sp|Q86XH1|DRC11_HUMAN	APLVKSLLLAGPSGVGK	0.0027871	565	17	581
sp|Q86XH1|DRC11_HUMAN	NWYAKTPLGK	0.00302364	792	10	801
sp|Q86YT5|S13A5_HUMAN	KNEKAALK	0.00999845	293	1	293
sp|Q86YT5|S13A5_HUMAN	KNEKAALK	0.00999845	293	4	296
sp|Q86YT5|S13A5_HUMAN	KNEKAALK	0.00999845	293	8	300
sp|Q8IZ73|RUSD2_HUMAN	ASHQQNGDAGGDAKVELSPGPPKPAGR	0	51	23	73
sp|Q8IZ73|RUSD2_HUMAN	EVEPAPVGGEHPSAAAPGPGK	0	78	21	98
sp|Q8IZ73|RUSD2_HUMAN	FRHNTVIFILGK	0	249	12	260
sp|Q8IZ73|RUSD2_HUMAN	LTSGVLMFAK	2.97477e-06	276	10	285
sp|Q8IZ73|RUSD2_HUMAN	LLAENEDVVVVDKPSSIPVHPCGR	3.09665e-06	225	13	237
sp|Q8IZ73|RUSD2_HUMAN	DDLEELAAAAQKMEEVAEAAPQELDTIALASEK	3.16886e-06	452	33	484
sp|Q8IZ73|RUSD2_HUMAN	LQLNEKPVQDLNIVLK	5.89261e-06	187	16	202
sp|Q8IZ73|RUSD2_HUMAN	QDPLPQDLVMFLHALRYK	0.00355175	507	18	524
sp|Q8N9F7|GDPD1_HUMAN	ATGVNVNISDLK	0	94	12	105
sp|Q8N9F7|GDPD1_HUMAN	IGTDMLELDCHITKDEQVVVSHDENLKR	2.8473e-05	66	14	79
sp|Q8N9F7|GDPD1_HUMAN	IGTDMLELDCHITKDEQVVVSHDENLKR	2.8473e-05	66	27	92
sp|Q8NCI6|GLBL3_HUMAN	KSPPLLSPCLSWKRMAGIFFLPFISSGFAPR	0.00360747	2	1	2
sp|Q8NCI6|GLBL3_HUMAN	KSPPLLSPCLSWKRMAGIFFLPFISSGFAPR	0.00360747	2	13	14
sp|Q8NEF9|SRFB1_HUMAN	KLESVFFHSLSGSK	0	339	14	352
sp|Q8NEF9|SRFB1_HUMAN	SLDFPQNEPQIKNQFNK	1.22108e-05	367	17	383
sp|Q8NEF9|SRFB1_HUMAN	EATVISEQKVK	5.3697e-05	161	11	171
sp|Q8NEF9|SRFB1_HUMAN	IAKMEHGPK	0.000111526	188	9	196
sp|Q8NEF9|SRFB1_HUMAN	EQKPLEK	0.00132337	306	7	312
sp|Q8NEF9|SRFB1_HUMAN	SALGDDINFEKIFK	0.00165197	76	14	89
sp|Q8NEF9|SRFB1_HUMAN	VFLKEDTGETHGDTRNDK	0.00172569	313	18	330
sp|Q8NEF9|SRFB1_HUMAN	ELKPDIVTK	0.00453969	67	9	75
sp|Q8NEF9|SRFB1_HUMAN	IKPSTETR	0.00490846	331	2	332
sp|Q8NHQ8|RASF8_HUMAN	TTADELKK	0.00266037	161	7	167
sp|Q8NHQ8|RASF8_HUMAN	TTADELKK	0.00266037	161	8	168
sp|Q8NHQ8|RASF8_HUMAN	KSLTFTGGAKGLMDIFGK	0.00303053	128	1	128
sp|Q8NHQ8|RASF8_HUMAN	KSLTFTGGAKGLMDIFGK	0.00303053	128	10	137
sp|Q8NHQ8|RASF8_HUMAN	KSLTFTGGAKGLMDIFGK	0.00303053	128	18	145
sp|Q8TDJ6|DMXL2_HUMAN	ATPSAGHLSSSSIYPVCLAPYLVVTTCSDNK	0	993	31	1023
sp|Q8TDJ6|DMXL2_HUMAN	HIDGSLNQWAVTFADK	0	616	16	631
sp|Q8TDJ6|DMXL2_HUMAN	SAFTTVLTVSHK	0	632	12	643
sp|Q8TDJ6|DMXL2_HUMAN	FSELPVTSPLGIAVIK	0	2533	16	2548
sp|Q8TDJ6|DMXL2_HUMAN	FFLVVIEKDSNNNSILHMWHLHLK	0	892	8	899
sp|Q8TDJ6|DMXL2_HUMAN	FFLVVIEKDSNNNSILHMWHLHLK	0	892	24	915
sp|Q8TDJ6|DMXL2_HUMAN	HLVHLDWVSKEDGSHILTVGVGANIFMYGR	0	1167	10	1176
sp|Q8TDJ6|DMXL2_HUMAN	LWHFLVKQEVLQETFIR	0	2614	7	2620
sp|Q8TDJ6|DMXL2_HUMAN	SLAYWVMKDYTR	0	1799	8	1806
sp|Q8TDJ6|DMXL2_HUMAN	VIHKESDMIMAFSVNK	0	2655	4	2658
sp|Q8TDJ6|DMXL2_HUMAN	VIHKESDMIMAFSVNK	0	2655	16	2670
sp|Q8TDJ6|DMXL2_HUMAN	CGVADGEGFLSIWQVNQTASNPKPYMSWQCHSK	0	2821	23	2843
sp|Q8TDJ6|DMXL2_HUMAN	CGVADGEGFLSIWQVNQTASNPKPYMSWQCHSK	0	2821	33	2853
sp|Q8TDJ6|DMXL2_HUMAN	ASDPNMLLTPQEEDDPEGDTEVDVIAEQLK	0	2014	30	2043
sp|Q8TDJ6|DMXL2_HUMAN	IAASYGNAVCIFEPLGINSHKR	0	72	21	92
sp|Q8TDJ6|DMXL2_HUMAN	TSVSVHLMEWSPDGEYFATAGKDDCLLK	0	168	22	189
sp|Q8TDJ6|DMXL2_HUMAN	TSVSVHLMEWSPDGEYFATAGKDDCLLK	0	168	28	195
sp|Q8TDJ6|DMXL2_HUMAN	LYESEFETSSTYISILNQK	0	1757	19	1775
sp|Q8TDJ6|DMXL2_HUMAN	NIMMYACINATK	0	561	12	572
sp|Q8TDJ6|DMXL2_HUMAN	LSGIVTEQTNSKDGVAVITLPLGGSIK	0	1197	12	1208
sp|Q8TDJ6|DMXL2_HUMAN	LSGIVTEQTNSKDGVAVITLPLGGSIK	0	1197	27	1223
sp|Q8TDJ6|DMXL2_HUMAN	NVCLWDTLISPGNSLIHGFTCHDHGATVLQYAPK	0	2878	34	2911
sp|Q8TDJ6|DMXL2_HUMAN	FHLNDLACHSVLPLLLTSSHHNALLTPELDCQWDSDNKLSR	0	651	38	688
sp|Q8TDJ6|DMXL2_HUMAN	CIAGEVAIVRDPDAGEGTKR	0	1374	19	1392
sp|Q8TDJ6|DMXL2_HUMAN	KLFFTTANAHFK	0	1883	1	1883
sp|Q8TDJ6|DMXL2_HUMAN	KLFFTTANAHFK	0	1883	12	1894
sp|Q8TDJ6|DMXL2_HUMAN	ASEGASSESLLSVPGQK	0	924	17	940
sp|Q8TDJ6|DMXL2_HUMAN	VGCPVLALEVLSK	0	1895	13	1907
sp|Q8TDJ6|DMXL2_HUMAN	LSVPMPLPTVLLDRK	2.97719e-06	480	15	494
sp|Q8TDJ6|DMXL2_HUMAN	VESDLLDQEEMVDKPDIGSYER	1.12174e-05	2105	14	2118
sp|Q8TDJ6|DMXL2_HUMAN	KGHVCIFDIR	0.000102556	2921	1	2921
sp|Q8TDJ6|DMXL2_HUMAN	HKDRIQHALETIHHLK	0.000126815	301	2	302
sp|Q8TDJ6|DMXL2_HUMAN	HKDRIQHALETIHHLK	0.000126815	301	16	316
sp|Q8TDJ6|DMXL2_HUMAN	YLDEYNPGIFRQVQVSFSSRIPVAFPSGDASSLSK	0.000358038	526	35	560
sp|Q8TDJ6|DMXL2_HUMAN	NFVDKINLIER	0.000698659	1872	5	1876
sp|Q8TDJ6|DMXL2_HUMAN	AALFYLSMKK	0.00227785	1666	9	1674
sp|Q8TDJ6|DMXL2_HUMAN	AALFYLSMKK	0.00227785	1666	10	1675
sp|Q8TDJ6|DMXL2_HUMAN	QLIHTFQAHDSAIK	0.00377376	2933	14	2946
sp|Q8TDJ6|DMXL2_HUMAN	QSDQKASDPNMLLTPQE	0.00401158	2009	5	2013
sp|Q8TDJ6|DMXL2_HUMAN	KQSEVEADLGYPGGK	0.00790003	2638	1	2638
sp|Q8TDJ6|DMXL2_HUMAN	KQSEVEADLGYPGGK	0.00790003	2638	15	2652
sp|Q8WUY1|THEM6_HUMAN	MESGLSDVTKDQ	0	197	10	206
sp|Q92888|ARHG1_HUMAN	ELVAQTVSERK	0.000128237	739	11	749
sp|Q92888|ARHG1_HUMAN	DMLGSLGPK	0.000156945	82	9	90
sp|Q92888|ARHG1_HUMAN	ELVPPDTLHSLPK	0.000443801	400	13	412
sp|Q92888|ARHG1_HUMAN	QSSDPMLSEFKNLDITKK	0.00339061	629	11	639
sp|Q92888|ARHG1_HUMAN	QSSDPMLSEFKNLDITKK	0.00339061	629	17	645
sp|Q92888|ARHG1_HUMAN	QSSDPMLSEFKNLDITKK	0.00339061	629	18	646
sp|Q92928|RAB1C_HUMAN	EFADSLGIPFLETSAK	0	138	16	153
sp|Q92928|RAB1C_HUMAN	SYISTIGVDFK	0	36	11	46
sp|Q92928|RAB1C_HUMAN	KVVDNTTAKEFADSLGIPFLETSAK	0	129	1	129
sp|Q92928|RAB1C_HUMAN	KVVDNTTAKEFADSLGIPFLETSAK	0	129	9	137
sp|Q92928|RAB1C_HUMAN	LLLIGDSGVGK	0.00131371	11	11	21
sp|Q96BN8|OTUL_HUMAN	DPELMLLPEK	0	151	10	160
sp|Q96BN8|OTUL_HUMAN	QIACDELFTNEAEEYSLYEAVK	0.00308991	212	22	233
sp|Q99442|SEC62_HUMAN	YLRFNCPTK	0	27	9	35
sp|Q99442|SEC62_HUMAN	KDEKSETKKQQK	0.00273199	295	1	295
sp|Q99442|SEC62_HUMAN	KDEKSETKKQQK	0.00273199	295	4	298
sp|Q99442|SEC62_HUMAN	KDEKSETKKQQK	0.00273199	295	8	302
sp|Q99442|SEC62_HUMAN	KDEKSETKKQQK	0.00273199	295	9	303
sp|Q99442|SEC62_HUMAN	KDEKSETKKQQK	0.00273199	295	12	306
sp|Q9BVK6|TMED9_HUMAN	VHLDIQVGEHANDYAEIAAK	0	139	20	158
sp|Q9BVK6|TMED9_HUMAN	QLVEQVEQIQKEQNYQR	0	170	11	180
sp|Q9BVK6|TMED9_HUMAN	TMVIGNYRTQLYDK	0	58	14	71
sp|Q9H201|EPN3_HUMAN	EPDALDLGILGEALTQPSK	0.00522785	470	19	488
sp|Q9HCC6|HES4_HUMAN	SSKPVMEK	0.00279167	37	3	39
sp|Q9HCC6|HES4_HUMAN	SSKPVMEK	0.00279167	37	8	44
sp|Q9NQP4|PFD4_HUMAN	AAAEDVNVTFEDQQK	0	8	15	22
sp|Q9NRU3|CNNM1_HUMAN	SHLAIVQRVNNEGEGDPFYEVMGIVTLEDIIEEIIK	0.00577018	527	36	562
sp|Q9NSY1|BMP2K_HUMAN	FDVFGAVPFFAVRAQQPQQEK	0	855	21	875
sp|Q9NSY1|BMP2K_HUMAN	LNTILLTSAQLSSDVAVETPK	0	832	21	852
sp|Q9NSY1|BMP2K_HUMAN	QNSLHGSFHSADVLK	0	1105	15	1119
sp|Q9NSY1|BMP2K_HUMAN	AEHSSINQENGTANPIK	0	694	17	710
sp|Q9NSY1|BMP2K_HUMAN	SVDVFGSTPFQPFLTSTSK	0	928	19	946
sp|Q9NSY1|BMP2K_HUMAN	ANSATTATPSVLTIQSSATPVK	0	376	22	397
sp|Q9NSY1|BMP2K_HUMAN	EAIANFTNQK	0	604	10	613
sp|Q9NSY1|BMP2K_HUMAN	NLPQHRFPAAGLEQEEFDVFTK	0	879	22	900
sp|Q9NSY1|BMP2K_HUMAN	ENISVALTDGK	0	1043	11	1053
sp|Q9NSY1|BMP2K_HUMAN	ARITDTIGPTETSIAPRQRPK	0	355	21	375
sp|Q9NSY1|BMP2K_HUMAN	LVVQSITPHQSQQSQPVELDPFGAAPFPSK	0	1131	30	1160
sp|Q9NSY1|BMP2K_HUMAN	SSYSANRSVADK	0	592	12	603
sp|Q9NSY1|BMP2K_HUMAN	DGVNVVEEEIK	0	212	11	222
sp|Q9NSY1|BMP2K_HUMAN	KYTTLSYRAPE	0	223	1	223
sp|Q9NSY1|BMP2K_HUMAN	FLTISDSK	0	1035	8	1042
sp|Q9NSY1|BMP2K_HUMAN	TSVQGQVQK	0	727	9	735
sp|Q9NSY1|BMP2K_HUMAN	KAEHSSINQENGTANPIK	0	693	1	693
sp|Q9NSY1|BMP2K_HUMAN	VLAPGEFGNHRPK	0	398	13	410
sp|Q9NSY1|BMP2K_HUMAN	DLKVENILLNDGGNYVLCDFGSATNK	0	180	3	182
sp|Q9NSY1|BMP2K_HUMAN	DLKVENILLNDGGNYVLCDFGSATNK	0	180	26	205
sp|Q9NSY1|BMP2K_HUMAN	ADIWALGCLLYK	0	247	12	258
sp|Q9NSY1|BMP2K_HUMAN	FMLEPDPEHRPDIFQVSYFAFK	0	296	22	317
sp|Q9NSY1|BMP2K_HUMAN	GGFSTVFLVRTHGGIRCALK	0.000228311	60	20	79
sp|Q9NSY1|BMP2K_HUMAN	NVDSLSAPHNHPPEDPFGSVPFISHSGSPEK	0.00268373	662	31	692
sp|Q9NSY1|BMP2K_HUMAN	MINLYGGKPITTK	0.0097261	234	8	241
sp|Q9NSY1|BMP2K_HUMAN	MINLYGGKPITTK	0.0097261	234	13	246
sp|Q9UET6|TRM7_HUMAN	SYPLDLEGGSEYKYTPPTQPPISPPYQEACTLK	0	249	33	281
sp|Q9UET6|TRM7_HUMAN	DEYMQAQLLLAALNIATHVLKPGGCFVAK	0	128	21	148
sp|Q9UET6|TRM7_HUMAN	DEYMQAQLLLAALNIATHVLKPGGCFVAK	0	128	29	156
sp|Q9UI36|DACH1_HUMAN	DRIPVHQNGLSMNQMLMGLSPNVLPGPK	0	528	28	555
sp|Q9UI36|DACH1_HUMAN	KIKLEAMSNYHASNNQHGA	6.84891e-05	346	1	346
sp|Q9UI36|DACH1_HUMAN	DCTNASSRPGRPPK	0.000164223	278	14	291
sp|Q9UI36|DACH1_HUMAN	HLVGGLHTVYTKLK	0.00252016	221	14	234
sp|Q9UII2|ATIF1_HUMAN	HHEEEIVHHKKEIER	0	73	10	82
sp|Q9UII2|ATIF1_HUMAN	HHEEEIVHHKKEIER	0	73	11	83
sp|Q9UII2|ATIF1_HUMAN	GAGSIREAGGAFGKR	0	36	14	49
sp|Q9UII2|ATIF1_HUMAN	AQSREQLAALKK	0.000173922	61	11	71
sp|Q9UII2|ATIF1_HUMAN	AQSREQLAALKK	0.000173922	61	12	72
sp|Q9UJX0|OSGI1_HUMAN	SQSPVALLFDALLRPDTDFGGNMK	6.05532e-06	81	24	104
sp|Q9UP95|S12A4_HUMAN	DGGMLMLLPFLLRQHK	0	854	16	869
sp|Q9Y244|POMP_HUMAN	KGFSCVKNELLPSHPLELSEK	0	33	1	33
sp|Q9Y244|POMP_HUMAN	NIQGLFAPLK	1.62486e-05	69	10	78
sp|A2VDJ0|T131L_HUMAN	KVDTKPSSEKKIHK	0.00264841	1158	1	1158
sp|A2VDJ0|T131L_HUMAN	KVDTKPSSEKKIHK	0.00264841	1158	14	1171
sp|A2VDJ0|T131L_HUMAN	DSEVVVNSVFAAAGHFHVPPVPCRVIPAMGK	0.0043431	121	31	151
sp|A6NI28|RHG42_HUMAN	KESHLQEA	0.00737195	156	1	156
sp|A6NI28|RHG42_HUMAN	HGIITLQAFSEANRK	0.00744721	349	15	363
sp|B9A014|F243A_HUMAN	KAYGKCVIVVKER	0.00949991	114	1	114
sp|B9A014|F243A_HUMAN	KAYGKCVIVVKER	0.00949991	114	5	118
sp|B9A014|F243A_HUMAN	KAYGKCVIVVKER	0.00949991	114	11	124
sp|O14867|BACH1_HUMAN	DLETDEVEEFLENKNVQTPQCK	3.29531e-06	164	22	185
sp|O14867|BACH1_HUMAN	SSVEREVAEHLAK	3.8785e-06	387	13	399
sp|O14867|BACH1_HUMAN	NDFQSLLK	0.000107499	539	8	546
sp|O14867|BACH1_HUMAN	DTPCQMQLSPAVAK	0.000733428	409	14	422
sp|O15173|PGRC2_HUMAN	GLATFCLDK	0.000539184	154	9	162
sp|O43426|SYNJ1_HUMAN	SPGTTRKDNIGR	0.00864466	1163	7	1169
sp|O43526|KCNQ2_HUMAN	SRNGGVYPGPSGEKK	0.00269536	5	14	18
sp|O43526|KCNQ2_HUMAN	SRNGGVYPGPSGEKK	0.00269536	5	15	19
sp|O43526|KCNQ2_HUMAN	LLGSVVYAHSK	0.00576663	220	11	230
sp|O75093|SLIT1_HUMAN	DAFQGLRSLNSLVLYGNK	0	351	18	368
sp|O75093|SLIT1_HUMAN	IHKNDFAGLK	0.000539825	76	3	78
sp|O75093|SLIT1_HUMAN	IHKNDFAGLK	0.000539825	76	10	85
sp|O75093|SLIT1_HUMAN	DLSENAIQAIPRK	0.000779287	139	13	151
sp|O75093|SLIT1_HUMAN	LLLTTPAKK	0.00861928	903	8	910
sp|O75093|SLIT1_HUMAN	LLLTTPAKK	0.00861928	903	9	911
sp|O95487|SC24B_HUMAN	LMSPTGGRVSVFQTQLPSLGAGLLQSREDPNQRSSTK	0	800	37	836
sp|O95487|SC24B_HUMAN	DSRPLSPILHIVK	0	1219	13	1231
sp|O95487|SC24B_HUMAN	EFLLHVQQQICK	3.47683e-05	1257	12	1268
sp|O95487|SC24B_HUMAN	LFPLYVLALLK	8.52261e-05	1073	11	1083
sp|P09211|GSTP1_HUMAN	DQGQSWKEEVVTVETWQEGSLK	0	24	7	30
sp|P09211|GSTP1_HUMAN	DQGQSWKEEVVTVETWQEGSLK	0	24	22	45
sp|P09211|GSTP1_HUMAN	YISLIYTNYEAGKDDYVK	0	104	13	116
sp|P09211|GSTP1_HUMAN	ALPGQLKPFETLLSQNQGGK	0	122	20	141
sp|P09211|GSTP1_HUMAN	AFLASPEYVNLPINGNGKQ	0	192	18	209
sp|P09211|GSTP1_HUMAN	FQDGDLTLYQSNTILRHLGRTLGLYGK	0	56	27	82
sp|P09211|GSTP1_HUMAN	DAFPLLSAYVGRLSARPK	0	172	18	189
sp|P09211|GSTP1_HUMAN	LKAFLASPEYVNLPINGNGKQ	0.00019557	190	2	191
sp|P0DMU8|CT455_HUMAN	TEKVAVDPETVFK	0	5	13	17
sp|P0DMU8|CT455_HUMAN	KQGAGDSLIAGSAMSK	4.93703e-06	39	16	54
sp|P0DN37|PAL4G_HUMAN	TAENFRALSTGEK	0	32	13	44
sp|P0DN37|PAL4G_HUMAN	DENLIRKHTGSGILSMANAGPNTNGSQFFICTAK	0	85	34	118
sp|P0DN37|PAL4G_HUMAN	TEWLDGK	0.000339989	119	7	125
sp|P0DPI3|CENL2_HUMAN	VQVGVGSHAAAK	0.000886007	41	12	52
sp|P13798|ACPH_HUMAN	HGPVYEDDCFGCLSWSHSETHLLYVAEK	0	141	28	168
sp|P13798|ACPH_HUMAN	TQVPMVVMPHGGPHSSFVTAWMLFPAMLCK	0	498	30	527
sp|P13798|ACPH_HUMAN	DSVVFAGPAGNSVETRGELLSRESPSGTMK	0	74	30	103
sp|P13798|ACPH_HUMAN	AGGTGPGEEKQFLEVWEK	2.98349e-06	109	18	126
sp|P13798|ACPH_HUMAN	KPDQAIKGDQFVFYEDWGENMVSK	3.10908e-06	196	1	196
sp|P13798|ACPH_HUMAN	KPDQAIKGDQFVFYEDWGENMVSK	3.10908e-06	196	24	219
sp|P13798|ACPH_HUMAN	LKSFNLSALEK	2.43358e-05	130	11	140
sp|P49589|SYCC_HUMAN	ENIALYLTHMLK	0	545	12	556
sp|P49589|SYCC_HUMAN	KVTWYCCGPTVY	0	49	1	49
sp|P49589|SYCC_HUMAN	DCWVRYFLHTGHLTIAGCK	0	388	19	406
sp|P49589|SYCC_HUMAN	IQHAVQLATEPLEK	3.0861e-06	155	14	168
sp|P49589|SYCC_HUMAN	FEDHEGLPTVVK	3.31181e-06	629	12	640
sp|P49589|SYCC_HUMAN	RPEAAQLLEDVQAALKPFSVK	4.20915e-06	119	21	139
sp|P49589|SYCC_HUMAN	APVDITGQFEKWGEEEAELNK	9.08746e-05	472	21	492
sp|P49589|SYCC_HUMAN	LVPEAVGDQKALQEGEGDLSISADRLSEK	0.00215862	286	29	314
sp|P49589|SYCC_HUMAN	KQEQEAAKLAK	0.00434745	672	1	672
sp|P49589|SYCC_HUMAN	KQEQEAAKLAK	0.00434745	672	8	679
sp|P49589|SYCC_HUMAN	KQEQEAAKLAK	0.00434745	672	11	682
sp|P49589|SYCC_HUMAN	ADSSGQQGKGR	0.00466926	2	9	10
sp|P49589|SYCC_HUMAN	EQKVPEILQLSDALRDNILPELGVR	0.00711296	604	3	606
sp|P50747|BPL1_HUMAN	QNLQTKQLGK	0.00513718	458	6	463
sp|P50747|BPL1_HUMAN	QNLQTKQLGK	0.00513718	458	10	467
sp|P57053|H2BFS_HUMAN	PEPAKSAPAPKK	0	2	12	13
sp|P57053|H2BFS_HUMAN	HAVSEGTKAVTKYTSAK	0	110	17	126
sp|P57053|H2BFS_HUMAN	SAPAPKKGSK	1.17628e-05	7	10	16
sp|P57053|H2BFS_HUMAN	KAVTKAQKK	9.26479e-05	17	1	17
sp|P57053|H2BFS_HUMAN	KAVTKAQKK	9.26479e-05	17	8	24
sp|P57053|H2BFS_HUMAN	KAVTKAQKK	9.26479e-05	17	9	25
sp|P78406|RAE1L_HUMAN	VAIHYINPPNPAKDNFTFK	0	240	19	258
sp|P78406|RAE1L_HUMAN	CWEVQDSGQTIPK	0	68	13	80
sp|P78406|RAE1L_HUMAN	AQQMHTGPVLDVCWSDDGSKVFTASCDK	3.10484e-06	81	28	108
sp|P78406|RAE1L_HUMAN	LKTSEQLDQPISACCFNHNGNIFAYASSYDWSK	3.16561e-06	308	33	340
sp|P78406|RAE1L_HUMAN	TIHWIKAPNYSCVMTGSWDK	4.87972e-06	132	20	151
sp|Q13888|TF2H2_HUMAN	TMEDQDLKPNRLTCTLK	0	70	17	86
sp|Q13888|TF2H2_HUMAN	DGNTEPGLTLGGYFCPQCRAK	0	277	21	297
sp|Q13888|TF2H2_HUMAN	ATIEDILFK	0	32	9	40
sp|Q13888|TF2H2_HUMAN	MDEEPERTK	0	1	9	9
sp|Q13888|TF2H2_HUMAN	YFDQNPISQIGIIVTK	0	95	16	110
sp|Q13888|TF2H2_HUMAN	DMTCHGEPSLYNSLSIAMQTLK	0	136	22	157
sp|Q13888|TF2H2_HUMAN	FCYGCQGELK	2.97572e-06	344	10	353
sp|Q13888|TF2H2_HUMAN	LTELSGNPRKHITSLK	5.64539e-05	117	16	132
sp|Q14957|NMDE3_HUMAN	LVTIGSGKVFATTGYGIAMQKDSHWKR	0.00168572	745	8	752
sp|Q14957|NMDE3_HUMAN	LVTIGSGKVFATTGYGIAMQKDSHWKR	0.00168572	745	21	765
sp|Q14957|NMDE3_HUMAN	LVTIGSGKVFATTGYGIAMQKDSHWKR	0.00168572	745	26	770
sp|Q15057|ACAP2_HUMAN	KSSPSTGSLDSGNESKEK	0.00605691	377	1	377
sp|Q15057|ACAP2_HUMAN	KSSPSTGSLDSGNESKEK	0.00605691	377	16	392
sp|Q15057|ACAP2_HUMAN	KSSPSTGSLDSGNESKEK	0.00605691	377	18	394
sp|Q15758|AAAT_HUMAN	SELPLDPLPVPTEEGNPLLK	0	503	20	522
sp|Q15758|AAAT_HUMAN	HYRGPAGDATVASEKESVM	0	523	15	537
sp|Q15758|AAAT_HUMAN	MVADPPRDSK	0.000272486	1	10	10
sp|Q309B1|TR16L_HUMAN	EQFLQYVHDITFDPDTAHK	0	150	19	168
sp|Q5SQ80|A20A2_HUMAN	SGDLDALDK	5.35854e-05	57	9	65
sp|Q5SQ80|A20A2_HUMAN	MSSAISKVKDE	0.00743452	646	7	652
sp|Q5TEC6|H37_HUMAN	LVREIAQEFKTDLR	0	71	10	80
sp|Q5TEC6|H37_HUMAN	DTNLCAIHAKRVTIMPK	0	107	17	123
sp|Q5TEC6|H37_HUMAN	KSTGGKAPR	0.000252442	10	1	10
sp|Q5TF39|MFS4B_HUMAN	HSIIETSRSSLTEPTAEVYNQYPSNALVFESSPFNTGSAHVK	0.00732718	465	42	506
sp|Q5THR3|EFCB6_HUMAN	NGSPNKFR	0.000817654	36	6	41
sp|Q5THR3|EFCB6_HUMAN	AFELIDVNKTGLVRPQELRR	0.00210614	180	9	188
sp|Q5THR3|EFCB6_HUMAN	EDTGFVKATEFGQVLK	0.00302067	1084	7	1090
sp|Q5THR3|EFCB6_HUMAN	EDTGFVKATEFGQVLK	0.00302067	1084	16	1099
sp|Q5THR3|EFCB6_HUMAN	KAVAARDKLMD	0.00462759	954	1	954
sp|Q5THR3|EFCB6_HUMAN	TSPCTDAK	0.00499001	477	8	484
sp|Q6P9F0|CCD62_HUMAN	DELLFTVEREKRKD	0.00258967	252	11	262
sp|Q6P9F0|CCD62_HUMAN	DELLFTVEREKRKD	0.00258967	252	13	264
sp|Q6P9F0|CCD62_HUMAN	ELIQMYDSKMEESKAL	0.00561469	308	9	316
sp|Q6P9F0|CCD62_HUMAN	ELIQMYDSKMEESKAL	0.00561469	308	14	321
sp|Q7Z4T8|GLTL5_HUMAN	KQTGKPSTIISAMTHNYLR	0.00502436	364	1	364
sp|Q7Z4T8|GLTL5_HUMAN	KQTGKPSTIISAMTHNYLR	0.00502436	364	5	368
sp|Q86T24|KAISO_HUMAN	VYYICIVCK	0	492	9	500
sp|Q86T24|KAISO_HUMAN	DVAPSASNNSPPLTNITPTQKLPTPVNQATLSQTQGSEK	0	228	39	266
sp|Q86T24|KAISO_HUMAN	HFNIHSWEKK	3.09742e-06	512	10	521
sp|Q86T24|KAISO_HUMAN	GHGLFCDVTVIVEDRK	3.10545e-06	27	16	42
sp|Q86VZ5|SMS1_HUMAN	YKSIISRRFFCIVGTLYLYR	0.0021142	207	2	208
sp|Q86XA9|HTR5A_HUMAN	KVMDAVMSDGNL	0.00219669	388	1	388
sp|Q86XA9|HTR5A_HUMAN	SLVASSPALKAR	0.00319644	1991	10	2000
sp|Q86XA9|HTR5A_HUMAN	SSPEAVTGFSFAVAALLGAVK	0.00901624	494	21	514
sp|Q8IYT4|KATL2_HUMAN	GLLLYGPPGTGKTLLAK	3.21549e-05	289	17	305
sp|Q8IYT4|KATL2_HUMAN	TGDTKSLNKEHPNQEVVDNTR	0.00418422	137	5	141
sp|Q8IYT4|KATL2_HUMAN	TGDTKSLNKEHPNQEVVDNTR	0.00418422	137	9	145
sp|Q8NB50|ZFP62_HUMAN	IHTGEKPYK	0	190	9	198
sp|Q8NB50|ZFP62_HUMAN	TSTEDEEPTEEYENVGNAASK	0	6	21	26
sp|Q8NB50|ZFP62_HUMAN	AYISLSSLINHK	0	569	12	580
sp|Q8NB50|ZFP62_HUMAN	SFNYSSLLIQHK	0	345	12	356
sp|Q8NB50|ZFP62_HUMAN	TIHTGERPYVCDVCGK	0	441	16	456
sp|Q8NB50|ZFP62_HUMAN	VGDTCVWDSKVENQQK	3.15113e-06	39	16	54
sp|Q8NB50|ZFP62_HUMAN	NSSGLIVHK	3.27057e-06	376	9	384
sp|Q8NB50|ZFP62_HUMAN	RIHTGEKPYECDECGK	3.31877e-06	301	16	316
sp|Q8NB50|ZFP62_HUMAN	RVENINGTSYPSLQQKTNAVK	3.36872e-06	118	21	138
sp|Q8NB50|ZFP62_HUMAN	LVQHKIMHTGEK	3.43206e-06	156	12	167
sp|Q8NB50|ZFP62_HUMAN	RVHLGEKPFK	1.00584e-05	721	10	730
sp|Q8NB50|ZFP62_HUMAN	IHTGEKPYECGECGK	2.88522e-05	246	15	260
sp|Q8NB50|ZFP62_HUMAN	TSTEDEEPTEEYENVGNAASKWPKVEDPMPESK	8.44803e-05	6	33	38
sp|Q8NB50|ZFP62_HUMAN	NNSSLKVHK	0.000219871	656	9	664
sp|Q8NB50|ZFP62_HUMAN	GIHLGEKPYK	0.000234957	497	10	506
sp|Q8NB50|ZFP62_HUMAN	AFFSSRTLISHK	0.000271756	709	12	720
sp|Q8NB50|ZFP62_HUMAN	AHECKECGKSFSYNSLLLQHR	0.000277961	420	5	424
sp|Q8NB50|ZFP62_HUMAN	RIHTGERPYKCEECGK	0.000311885	553	16	568
sp|Q8NB50|ZFP62_HUMAN	SVHPGEKPFK	0.000499726	581	10	590
sp|Q8NB50|ZFP62_HUMAN	VHLGEKPYK	0.00144959	610	9	618
sp|Q8NB50|ZFP62_HUMAN	IHTGEKPYKCEECGK	0.00215943	190	15	204
sp|Q8NB50|ZFP62_HUMAN	AFITYRTLTNHK	0.00225039	597	12	608
sp|Q8NB50|ZFP62_HUMAN	EDKSSIREAISK	0.00251026	63	12	74
sp|Q8NB50|ZFP62_HUMAN	SIHFGDKPYKCDECEK	0.00758332	329	7	335
sp|Q8NB50|ZFP62_HUMAN	SIHPGKK	0.00797067	413	7	419
sp|Q8WUF8|F172A_HUMAN	TSSLKPAVTR	0	397	5	401
sp|Q8WUF8|F172A_HUMAN	EGYGVIVLNPNENYIEVEKPK	0	190	21	210
sp|Q8WUF8|F172A_HUMAN	KDEPPLDFPDTLEGFEYAFNEK	7.29283e-06	49	22	70
sp|Q8WUF8|F172A_HUMAN	VTAVALTDSVHNVWHQEAGKTIR	0.00755597	314	20	333
sp|Q8WUF8|F172A_HUMAN	SISLSSLILLPIWINMAQIQQGGPDEK	0.00920578	2	27	28
sp|Q8WYP3|RIN2_HUMAN	IKAELHSRPQPHIFHFVYK	3.66581e-06	856	19	874
sp|Q8WYP3|RIN2_HUMAN	QRNPQELGVFAPTPDFVDVEK	4.80206e-06	633	21	653
sp|Q8WYP3|RIN2_HUMAN	DVLPFTLK	0.00117775	180	8	187
sp|Q8WYP3|RIN2_HUMAN	CILKPLKGHVE	0.00209789	598	7	604
sp|Q8WYP3|RIN2_HUMAN	RSSSFVLPKLVK	0.00408271	483	12	494
sp|Q93096|TP4A1_HUMAN	FLITHNPTNATLNK	0	19	14	32
sp|Q93096|TP4A1_HUMAN	DAVQFIRQK	0.00702017	128	9	136
sp|Q96QU4|FRG2B_HUMAN	ENSEETKLK	2.1118e-05	68	9	76
sp|Q96QU4|FRG2B_HUMAN	GKTAFSHSSEK	0.00968292	44	2	45
sp|Q96QU4|FRG2B_HUMAN	GKTAFSHSSEK	0.00968292	44	11	54
sp|Q96RF0|SNX18_HUMAN	FSTFVKSGGEAFVLGEASGFVK	3.80815e-06	232	22	253
sp|Q96RF0|SNX18_HUMAN	YKHFDWLYAR	4.16753e-05	313	2	314
sp|Q96RF0|SNX18_HUMAN	GMKSYISYK	0.00942218	291	3	293
sp|Q96RF0|SNX18_HUMAN	GMKSYISYK	0.00942218	291	9	299
sp|Q9BQ75|CMS1_HUMAN	ITDVLAKSEPKPGLPEDLQK	0	78	20	97
sp|Q9BQ75|CMS1_HUMAN	MMDIPEIRK	3.48428e-06	247	9	255
sp|Q9BQ75|CMS1_HUMAN	EVFELLEMGVLSLCKSESLK	3.77909e-06	256	20	275
sp|Q9BQ75|CMS1_HUMAN	ELVKQGGLNLSPLK	4.57285e-06	218	14	231
sp|Q9BQ75|CMS1_HUMAN	ECFLIQPK	0.000918235	54	8	61
sp|Q9BQ75|CMS1_HUMAN	KITDVLAK	0.00691122	77	1	77
sp|Q9BQ75|CMS1_HUMAN	EVMQQETVPVPVPSEKTKQPK	0.00849302	33	16	48
sp|Q9BQ75|CMS1_HUMAN	EVMQQETVPVPVPSEKTKQPK	0.00849302	33	18	50
sp|Q9BQ75|CMS1_HUMAN	EVMQQETVPVPVPSEKTKQPK	0.00849302	33	21	53
sp|Q9H013|ADA19_HUMAN	DWALQFTQQTK	4.50442e-06	185	11	195
sp|Q9H013|ADA19_HUMAN	ELILDLEK	0.000483758	75	8	82
sp|Q9H7Z6|KAT8_HUMAN	DHKIYCQNLCLLAK	0	255	14	268
sp|Q9H7Z6|KAT8_HUMAN	NSEKYLSELAEQPERK	3.35227e-06	122	16	137
sp|Q9H7Z6|KAT8_HUMAN	LESTVGSPEKPLSDLGK	3.4475e-06	342	17	358
sp|Q9H7Z6|KAT8_HUMAN	KPPITVDSVCLKWAPPK	3.81774e-06	433	17	449
sp|Q9H7Z6|KAT8_HUMAN	HDEINHVQKTYAEMDPTTAALEK	0.000172027	146	23	168
sp|Q9H7Z6|KAT8_HUMAN	TVKDAVQK	0.00105688	114	8	121
sp|Q9H7Z6|KAT8_HUMAN	EHEAITKVK	0.00151029	169	9	177
sp|Q9H7Z6|KAT8_HUMAN	LVEEHLKSAQYK	0.00484388	421	12	432
sp|Q9HAT2|SIAE_HUMAN	DTLQYPIGLIASSWGGTPIEAWSSGRSLK	0	205	29	233
sp|Q9NY65|TBA8_HUMAN	EDAANNYARGHYTVGK	0.0064066	97	16	112
sp|Q9NZQ3|SPN90_HUMAN	ALGTLSLGTTEEK	0	289	13	301
sp|Q9UIQ6|LCAP_HUMAN	DDDWEALIHQLK	0	706	12	717
sp|Q9UIQ6|LCAP_HUMAN	IIAHELAHQWFGNLVTMK	0.0061688	461	18	478
sp|Q9UMR3|TBX20_HUMAN	TFIFPETVFTAVTAYQNQLITK	0	253	22	274
sp|Q9UMR3|TBX20_HUMAN	LYVHPDSPFTGEQLLKQMVSFEK	3.15443e-06	183	23	205
sp|Q9UMR3|TBX20_HUMAN	ANAFSIAALMSSGGSKEK	0.00111775	15	16	30
sp|Q9UMR3|TBX20_HUMAN	ANAFSIAALMSSGGSKEK	0.00111775	15	18	32
sp|Q9UMR3|TBX20_HUMAN	LTDIERESVESLIQK	0.00693751	292	15	306
sp|Q9UPT8|ZC3H4_HUMAN	GGSSVTSILK	0.00114318	813	10	822
sp|Q9UPT8|ZC3H4_HUMAN	ATEPAADTGAQPK	0.00257479	1160	13	1172
sp|Q9UPT8|ZC3H4_HUMAN	DPRLARALPTSKPEGSLHSSPVGPSSSK	0.00359261	889	12	900
sp|Q9UPT8|ZC3H4_HUMAN	DPRLARALPTSKPEGSLHSSPVGPSSSK	0.00359261	889	28	916
sp|Q9UQ84|EXO1_HUMAN	DDLLSQYSLSFTK	0	428	13	440
sp|Q9UQ84|EXO1_HUMAN	EEACSSQSQESGEFSLQSSNASK	0	669	23	691
sp|Q9UQ84|EXO1_HUMAN	ECFTRSINITHAMAHK	0	117	16	132
sp|Q9UQ84|EXO1_HUMAN	NSSDDIPNNHIPGDHIPDK	3.07514e-06	558	19	576
sp|Q9UQ84|EXO1_HUMAN	SQGVDCLVAPYEADAQLAYLNK	3.60101e-06	139	22	160
sp|Q9UQ84|EXO1_HUMAN	HHNAENKPGLQIKLNELWK	8.6935e-06	778	19	796
sp|Q9UQ84|EXO1_HUMAN	NKVPGLYK	3.307e-05	736	8	743
sp|Q9UQ84|EXO1_HUMAN	KHHNAENKPGLQIK	3.41165e-05	777	1	777
sp|Q9UQ84|EXO1_HUMAN	ENPSTVGVERVISTKGLNLPRK	6.88036e-05	392	22	413
sp|Q9UQ84|EXO1_HUMAN	DYLSSLRGIGLAK	9.68242e-05	225	13	237
sp|Q9UQ84|EXO1_HUMAN	DRYVGFCMK	0.000343047	53	9	61
sp|Q9UQ84|EXO1_HUMAN	DLLAFGCK	0.000560892	173	8	180
sp|Q9UQ84|EXO1_HUMAN	SLSFSEVFVPDLVNGPTNKK	0.00156801	452	20	471
sp|Q9UQ84|EXO1_HUMAN	DIFNKPECGRVQRAIFQ	0.00455678	830	5	834
sp|Q9UQ84|EXO1_HUMAN	EPIHVRK	0.00533046	15	7	21
sp|Q9UQ84|EXO1_HUMAN	IKPLGPARASGLSK	0.00699449	755	14	768
sp|Q9Y4Y9|LSM5_HUMAN	AANATTNPSQLLPLELVDK	0	2	19	20
sp|Q9Y4Y9|LSM5_HUMAN	RITKLDQILLNGNNITMLVPGGEGPEV	0	65	4	68
sp|Q9Y4Y9|LSM5_HUMAN	DKEIVGTLLGF	0	33	2	34
sp|Q9Y6G9|DC1L1_HUMAN	SVSSNVASVSPIPAGSK	0	412	17	428
sp|Q9Y6G9|DC1L1_HUMAN	KPVTVSPTTPTSPTEGEAS	0	505	1	505
sp|Q9Y6G9|DC1L1_HUMAN	SGQKPVLDVHAELDRITR	0	487	4	490
sp|Q9Y6G9|DC1L1_HUMAN	KSGQKPVLDVHAELDRITR	9.08867e-05	486	1	486
sp|Q9Y6G9|DC1L1_HUMAN	IPAVVVEKDAVFIPAGWDNDKKIGILHENFQTLK	0.00251049	311	8	318
sp|Q9Y6G9|DC1L1_HUMAN	IPAVVVEKDAVFIPAGWDNDKKIGILHENFQTLK	0.00251049	311	21	331
sp|Q9Y6G9|DC1L1_HUMAN	IPAVVVEKDAVFIPAGWDNDKKIGILHENFQTLK	0.00251049	311	22	332
sp|Q9Y6G9|DC1L1_HUMAN	IPAVVVEKDAVFIPAGWDNDKKIGILHENFQTLK	0.00251049	311	34	344
sp|Q9Y6G9|DC1L1_HUMAN	IQGIEEYKK	0.0071047	87	8	94
sp|Q9Y6G9|DC1L1_HUMAN	IQGIEEYKK	0.0071047	87	9	95
sp|A5PLN9|TPC13_HUMAN	MEVNPPKQEHLLALK	3.46763e-06	1	15	15
sp|A5PLN9|TPC13_HUMAN	QYLYCLKPK	3.66294e-06	250	7	256
sp|A5PLN9|TPC13_HUMAN	FQVLKPLDVKTK	1.37785e-05	166	5	170
sp|A5PLN9|TPC13_HUMAN	FQVLKPLDVKTK	1.37785e-05	166	12	177
sp|A5PLN9|TPC13_HUMAN	QYLYCLKPKNEFAEK	1.98675e-05	250	15	264
sp|A5PLN9|TPC13_HUMAN	AGIIKGVTVIGK	0.000894089	265	12	276
sp|A5YM72|CRNS1_HUMAN	VLALLEK	0.00439339	192	7	198
sp|A8MWY0|ELAP2_HUMAN	WIEPKICREDLTDAIRLPPSG	0.00128695	370	5	374
sp|A8MWY0|ELAP2_HUMAN	AVKPVLVK	0.00448313	270	3	272
sp|A8MWY0|ELAP2_HUMAN	AVKPVLVK	0.00448313	270	8	277
sp|O14544|SOCS6_HUMAN	DMASCDINGEDEKGGK	0.00241865	50	13	62
sp|O14544|SOCS6_HUMAN	DMASCDINGEDEKGGK	0.00241865	50	16	65
sp|O43189|PHF1_HUMAN	MFASFHPSASTAGTSGDSGPPDRSPLELHIGFPTDIPK	0	450	38	487
sp|O43189|PHF1_HUMAN	QKGKVEELGPPSAVR	0.000664192	380	2	381
sp|O43766|LIAS_HUMAN	HLKVEEYITPEK	3.23976e-05	316	12	327
sp|O43766|LIAS_HUMAN	EKVALSGL	0.00889552	224	2	225
sp|O60938|KERA_HUMAN	KLLFLFL	0.000403155	122	1	122
sp|O94888|UBXN7_HUMAN	APIPQKQEILVEPEPLFGAPK	0	79	21	99
sp|O94888|UBXN7_HUMAN	ASLQETHFDSTQTK	0	296	14	309
sp|O94888|UBXN7_HUMAN	KLTTLADLFRPPIDLMHK	0	134	18	151
sp|O94888|UBXN7_HUMAN	AAHGGSAASSALKGLIQQFTTITGASESVGK	3.02385e-06	2	31	32
sp|O94888|UBXN7_HUMAN	TDPGTATNHQGLPAVDSEILEMPPEK	3.09823e-06	373	26	398
sp|O94888|UBXN7_HUMAN	DSEEGQRYIQFYK	9.71225e-05	209	13	221
sp|O94888|UBXN7_HUMAN	EQITLPEQAK	0.000228646	425	10	434
sp|O94888|UBXN7_HUMAN	LLALVKHVQSK	0.00723275	435	11	445
sp|O95479|G6PE_HUMAN	DEAGRGHSFSFHGAALTAPK	0	52	20	71
sp|O95479|G6PE_HUMAN	ELQKPDSFHSLTPTFAAVLVHIDNLR	0	323	4	326
sp|O95479|G6PE_HUMAN	DQFLQLSQYRQLK	0	100	13	112
sp|O95479|G6PE_HUMAN	QLVVLTTSPSQPHRRMSLSLPLINRAK	0	714	27	740
sp|O95479|G6PE_HUMAN	ALDERVGYARILFK	0	361	14	374
sp|O95479|G6PE_HUMAN	HKLQVFQALR	0	292	2	293
sp|O95479|G6PE_HUMAN	AHSVLLSHIFHGRK	0	457	14	470
sp|O95479|G6PE_HUMAN	LQGHVSIILLGATGDLAK	0	22	18	39
sp|O95479|G6PE_HUMAN	TAEDYQALNK	0	113	10	122
sp|O95479|G6PE_HUMAN	DLGSPAVLVSRNLFRPSLPSSWK	5.75672e-05	406	23	428
sp|O95479|G6PE_HUMAN	KVAVLVMGRMK	0.000125073	741	1	741
sp|O95479|G6PE_HUMAN	KVAVLVMGRMK	0.000125073	741	11	751
sp|O95479|G6PE_HUMAN	MYRVDHYLGK	0.00145627	199	10	208
sp|O95479|G6PE_HUMAN	GVPFILMSGK	0.00172854	351	10	360
sp|P07305|H10_HUMAN	DMIVAAIQAEK	0	30	11	40
sp|P07305|H10_HUMAN	VGENADSQIK	0	60	10	69
sp|P07305|H10_HUMAN	TENSTSAPAAKPK	0	2	11	12
sp|P07305|H10_HUMAN	TENSTSAPAAKPK	0	2	13	14
sp|P07305|H10_HUMAN	SHYKVGENADSQIK	0	56	4	59
sp|P07305|H10_HUMAN	STDHPKYSDMIVAAIQAEKNR	0	22	6	27
sp|P07305|H10_HUMAN	RLVTTGVLKQTK	0	74	9	82
sp|P07305|H10_HUMAN	RLVTTGVLKQTK	0	74	12	85
sp|P07305|H10_HUMAN	KSTDHPKYSDMIVAAIQAEK	0	21	1	21
sp|P07305|H10_HUMAN	DMIVAAIQAEKNRAGSSRQSIQKYIKSHYKVGENA	0	30	23	52
sp|P07305|H10_HUMAN	DMIVAAIQAEKNRAGSSRQSIQKYIKSHYKVGENA	0	30	26	55
sp|P07305|H10_HUMAN	GVGASGSFRLAK	0	86	12	97
sp|P07305|H10_HUMAN	DSQIKLSIK	0.000633697	65	9	73
sp|P07305|H10_HUMAN	RAKASKKSTDHPKYS	0.00240333	15	3	17
sp|P07305|H10_HUMAN	RAKASKKSTDHPKYS	0.00240333	15	6	20
sp|P07305|H10_HUMAN	ASKPKKAASKAPTK	0.00768098	123	3	125
sp|P07305|H10_HUMAN	ASKPKKAASKAPTK	0.00768098	123	5	127
sp|P07305|H10_HUMAN	ASKPKKAASKAPTK	0.00768098	123	6	128
sp|P07305|H10_HUMAN	ASKPKKAASKAPTK	0.00768098	123	10	132
sp|P07305|H10_HUMAN	ASKPKKAASKAPTK	0.00768098	123	14	136
sp|P09630|HXC6_HUMAN	DSLGGKEEKREET	0.00734922	216	6	221
sp|P09630|HXC6_HUMAN	DSLGGKEEKREET	0.00734922	216	9	224
sp|P11274|BCR_HUMAN	STLVLHDLLK	2.51345e-05	653	10	662
sp|P24278|ZBT25_HUMAN	CDPESVISQSHPSPSSEVTGPTFTENSVK	0	208	29	236
sp|P24278|ZBT25_HUMAN	EFGFLCDCTVAIGDVYFK	0	19	18	36
sp|P24278|ZBT25_HUMAN	RKMSCTICGHK	1.75246e-05	347	11	357
sp|P24278|ZBT25_HUMAN	KSQLLEHMYTHK	1.86264e-05	361	12	372
sp|P24278|ZBT25_HUMAN	GTTEPLQISQVSLISKDTEPVELNCNFSFSRK	0.00381656	315	32	346
sp|P25398|RS12_HUMAN	AEEGIAAGGVMDVNTALQEVLK	0	2	22	23
sp|P25398|RS12_HUMAN	QAHLCVLASNCDEPMYVK	0	46	18	63
sp|P25398|RS12_HUMAN	KVVGCSCVVVKDYGK	0	102	1	102
sp|P25398|RS12_HUMAN	KVVGCSCVVVKDYGK	0	102	11	112
sp|P25398|RS12_HUMAN	KVVGCSCVVVKDYGK	0	102	15	116
sp|P25398|RS12_HUMAN	LVEALCAEHQINLIKVDDNKK	0	64	20	83
sp|P25398|RS12_HUMAN	LVEALCAEHQINLIKVDDNKK	0	64	21	84
sp|P25398|RS12_HUMAN	DVIEEYFKCK	5.6801e-05	122	10	131
sp|P30039|PBLD_HUMAN	GNPAAVCLLENELDEDMHQK	7.68368e-06	18	20	37
sp|P30039|PBLD_HUMAN	VKGLILTLK	0.00828023	193	9	201
sp|P30405|PPIF_HUMAN	TAENFRALCTGEK	0	74	13	86
sp|P30405|PPIF_HUMAN	VVLELKADVVPK	0	62	6	67
sp|P30405|PPIF_HUMAN	VVLELKADVVPK	0	62	12	73
sp|P30405|PPIF_HUMAN	HVGPGVLSMANAGPNTNGSQFFICTIK	0	134	27	160
sp|P30405|PPIF_HUMAN	VIPSFMCQAGDFTNHNGTGGK	0	98	21	118
sp|P30405|PPIF_HUMAN	KIVITDCGQLS	0	197	1	197
sp|P30405|PPIF_HUMAN	HVVFGHVKEGMDVVK	0	168	8	175
sp|P30405|PPIF_HUMAN	HVVFGHVKEGMDVVK	0	168	15	182
sp|P30405|PPIF_HUMAN	TDWLDGKHVVFGHVK	0	161	7	167
sp|P30405|PPIF_HUMAN	SIYGSRFPDENFTLK	0.00200981	119	15	133
sp|P30405|PPIF_HUMAN	KIESFGSK	0.00324642	183	1	183
sp|P30405|PPIF_HUMAN	KIESFGSK	0.00324642	183	8	190
sp|P30414|NKTR_HUMAN	IPDVAPIVSDQKPSVSK	0	312	17	328
sp|P30414|NKTR_HUMAN	WKPGQKPWKPSYER	0	619	2	620
sp|P30414|NKTR_HUMAN	WKPGQKPWKPSYER	0	619	9	627
sp|P30414|NKTR_HUMAN	DNILKTEK	0	1053	8	1060
sp|P30414|NKTR_HUMAN	HDTVTVSSDLDQFTKDDSK	0	1070	19	1088
sp|P30414|NKTR_HUMAN	NKVRPGSLFDEVRK	0	1270	14	1283
sp|P30414|NKTR_HUMAN	KVSENNETIK	0	1043	10	1052
sp|P30414|NKTR_HUMAN	EVAEKSQINLIDK	0	1212	13	1224
sp|P30414|NKTR_HUMAN	AYRPPSGEK	3.17288e-06	374	9	382
sp|P30414|NKTR_HUMAN	VLTTVPEMKPQGLRIEIK	1.98539e-05	1250	18	1267
sp|P30414|NKTR_HUMAN	GGESIYGGYFKDENFILK	2.40836e-05	85	18	102
sp|P30414|NKTR_HUMAN	NYAGSKWDSESNSERDVTK	4.15315e-05	879	19	897
sp|P30414|NKTR_HUMAN	SIKDVFEK	0.00141494	180	8	187
sp|P30414|NKTR_HUMAN	VKPTTKSSTNTSLPDDNGAWK	0.00674887	929	6	934
sp|P30414|NKTR_HUMAN	QVTQESKEK	0.00803611	1034	9	1042
sp|P30414|NKTR_HUMAN	SSTNTSLPDDNGAWKSSK	0.00955869	935	18	952
sp|P32929|CGL_HUMAN	RQCTGCTGMVTFYIK	0	305	15	319
sp|P32929|CGL_HUMAN	LVWIETPTNPTQKVIDIEGCAHIVHK	3.14665e-06	153	26	178
sp|P32929|CGL_HUMAN	NGMAVAQFLESNPWVEKVIYPGLPSHPQHELVK	0.000658914	272	33	304
sp|P32929|CGL_HUMAN	TLHVRMEK	0.00288642	261	8	268
sp|P35789|ZNF93_HUMAN	IHTGEKPYK	0	222	9	230
sp|P35789|ZNF93_HUMAN	SHTGEKPYK	0	418	9	426
sp|P35789|ZNF93_HUMAN	AFNQSSTLTK	0	265	10	274
sp|P35789|ZNF93_HUMAN	AFIWSSVLTRHK	0	377	12	388
sp|P35789|ZNF93_HUMAN	RGHGNLQLIK	0	106	10	115
sp|P35789|ZNF93_HUMAN	AFIASSTLSK	0	237	10	246
sp|P35789|ZNF93_HUMAN	AFNQSSSLTK	0	461	10	470
sp|P35789|ZNF93_HUMAN	AFNQFSTLITHK	0	181	12	192
sp|P35789|ZNF93_HUMAN	AFVASSTLSK	0	433	10	442
sp|P35789|ZNF93_HUMAN	AFNHSATLSSHK	0	573	12	584
sp|P35789|ZNF93_HUMAN	AFHLSTHLTTHK	0	545	12	556
sp|P35789|ZNF93_HUMAN	AFISPSSLSRHEIIHTGEKP	0	601	19	619
sp|P35789|ZNF93_HUMAN	AFNQSSTLIK	0	517	10	526
sp|P35789|ZNF93_HUMAN	AFIASSTLSRHEFIHMGK	0	349	18	366
sp|P35789|ZNF93_HUMAN	VHTGEKPYK	3.00334e-06	390	9	398
sp|P35789|ZNF93_HUMAN	AFNQFSTLITHKK	3.63227e-05	181	13	193
sp|P35789|ZNF93_HUMAN	KPYKCEECGK	0.000360208	255	1	255
sp|P35789|ZNF93_HUMAN	KPYKCEECGK	0.000360208	255	10	264
sp|P35789|ZNF93_HUMAN	KIHTGEKPYK	0.000377529	277	10	286
sp|P35789|ZNF93_HUMAN	YSRILTTHK	0.00046476	324	9	332
sp|P35789|ZNF93_HUMAN	YSSALNTHK	0.00098017	212	9	220
sp|P35789|ZNF93_HUMAN	IHTGEKPYKCEECGK	0.00215943	278	15	292
sp|P35789|ZNF93_HUMAN	IHTGEKPYICEECGK	0.00273689	194	15	208
sp|P35789|ZNF93_HUMAN	DLWPEQNIK	0.00542184	84	9	92
sp|P35789|ZNF93_HUMAN	IHTGEKPYKCNK	0.00970212	334	9	342
sp|P35789|ZNF93_HUMAN	IHTGEKPYKCNK	0.00970212	334	12	345
sp|P40227|TCPZ_HUMAN	DCLGHAGLVYEYTLGEEK	0	342	18	359
sp|P40227|TCPZ_HUMAN	VHAELADVLTEAVVDSILAIKK	0	160	22	181
sp|P40227|TCPZ_HUMAN	AQLGVQAFADALLIIPK	0	433	17	449
sp|P40227|TCPZ_HUMAN	TEVNSGFFYKSAEEREK	0	242	17	258
sp|P40227|TCPZ_HUMAN	VLAQNSGFDLQETLVK	0	450	16	465
sp|P40227|TCPZ_HUMAN	DGNVLLHEMQIQHPTASLIAK	0	59	21	79
sp|P40227|TCPZ_HUMAN	KVCGDSDKGFVVINQK	0	280	1	280
sp|P40227|TCPZ_HUMAN	DGCVVPGAGAVEVAMAEALIK	0	404	21	424
sp|P40227|TCPZ_HUMAN	TKVHAELADVLTEAVVDSILAIK	3.194e-06	158	2	159
sp|P40227|TCPZ_HUMAN	IITEGFEAAK	0.000121197	118	10	127
sp|P40227|TCPZ_HUMAN	SVTLLIKGPNKHTLTQIK	0.000228374	371	7	377
sp|P40227|TCPZ_HUMAN	GLVLDHGARHPDMKK	0.00109716	209	15	223
sp|P40855|PEX19_HUMAN	NATDLQNSSMSEEELTK	0	139	17	155
sp|P40855|PEX19_HUMAN	VGSDMTSQQEFTSCLKETLSGLAK	7.8826e-05	115	16	130
sp|P40855|PEX19_HUMAN	VGSDMTSQQEFTSCLKETLSGLAK	7.8826e-05	115	24	138
sp|P40855|PEX19_HUMAN	LFDSELASQATAEFEKAMKELAEE	0.00491695	74	16	89
sp|P40855|PEX19_HUMAN	LFDSELASQATAEFEKAMKELAEE	0.00491695	74	19	92
sp|P43358|MAGA4_HUMAN	DELAHFLLRK	0	115	10	124
sp|P43358|MAGA4_HUMAN	DAESLFREALSNK	0	101	13	113
sp|P43358|MAGA4_HUMAN	DGLLGNNQIFPK	0	188	12	199
sp|P43358|MAGA4_HUMAN	ALAETSYVK	5.61777e-06	278	9	286
sp|P43358|MAGA4_HUMAN	RCFPVIFGKASESLK	0.00070507	146	15	160
sp|P49207|RL34_HUMAN	TRLSRTPGNRIVYLYTK	0	20	17	36
sp|P49207|RL34_HUMAN	RLSYNTASNKTR	0	10	10	19
sp|P49207|RL34_HUMAN	HVSRAYGGSMCAK	0	73	13	85
sp|P49207|RL34_HUMAN	IVYLYTKK	0.00453131	30	8	37
sp|P49207|RL34_HUMAN	AQAQSQKAK	0.00620865	109	9	117
sp|P50539|MXI1_HUMAN	LQHSKPPR	0.000852925	42	5	46
sp|Q00587|BORG5_HUMAN	DSGFCTISRLPRSEKPH	0	157	15	171
sp|Q00587|BORG5_HUMAN	MPGPQGGRGAATMSLGKLSPVGWVSSSQGK	0.00628789	1	17	17
sp|Q00587|BORG5_HUMAN	MPGPQGGRGAATMSLGKLSPVGWVSSSQGK	0.00628789	1	30	30
sp|Q02252|MMSA_HUMAN	VNAGDQPGADLGPLITPQAK	0	345	20	364
sp|Q02252|MMSA_HUMAN	NHGVVMPDANKENTLNQLVGAAFGAAGQR	0	288	11	298
sp|Q02252|MMSA_HUMAN	DTSVLSRQQVLLRYQQLIK	0.00219703	95	19	113
sp|Q02252|MMSA_HUMAN	RVQANMGAK	0.00276364	279	9	287
sp|Q13242|SRSF9_HUMAN	KLDDTKFR	0	164	6	169
sp|Q13242|SRSF9_HUMAN	VLVSGLPPSGSWQDLKDHMR	0	113	16	128
sp|Q13242|SRSF9_HUMAN	EAGDVCYADVQKDGVGMVEYLR	0	133	12	144
sp|Q13242|SRSF9_HUMAN	KEDMEYALR	4.20681e-05	155	1	155
sp|Q13242|SRSF9_HUMAN	EKDLEDLFYKYGR	0.000324124	27	2	28
sp|Q13242|SRSF9_HUMAN	DLEDLFYKYGRIREIELK	0.00592314	29	18	46
sp|Q13946|PDE7A_HUMAN	HLVLQMALK	0	351	9	359
sp|Q13946|PDE7A_HUMAN	LSQTMLGHVGLNK	3.0464e-06	436	13	448
sp|Q16394|EXT1_HUMAN	ASISTENFRPNFDVSIPLFSK	0.00279707	219	21	239
sp|Q2WGJ6|KLH38_HUMAN	VFEALMVWIK	0.0074854	196	10	205
sp|Q5BN46|PIRC1_HUMAN	NNTLNVYLEK	1.98954e-05	96	10	105
sp|Q5K651|SAMD9_HUMAN	SLKVELIEDK	0.000197698	137	10	146
sp|Q5K651|SAMD9_HUMAN	DFRAFKADFKTLAESRKAA	0.000980925	358	6	363
sp|Q5K651|SAMD9_HUMAN	DFRAFKADFKTLAESRKAA	0.000980925	358	10	367
sp|Q5K651|SAMD9_HUMAN	DFRAFKADFKTLAESRKAA	0.000980925	358	17	374
sp|Q5K651|SAMD9_HUMAN	QAKIIEPDNSYISDTLGQVYKSK	0.00978878	1108	3	1110
sp|Q5K651|SAMD9_HUMAN	QAKIIEPDNSYISDTLGQVYKSK	0.00978878	1108	21	1128
sp|Q5K651|SAMD9_HUMAN	QAKIIEPDNSYISDTLGQVYKSK	0.00978878	1108	23	1130
sp|Q7LGA3|HS2ST_HUMAN	EQFQFIRAHAVREK	0	322	14	335
sp|Q7LGA3|HS2ST_HUMAN	KKPIYINVIR	6.81831e-05	155	1	155
sp|Q7LGA3|HS2ST_HUMAN	KKPIYINVIR	6.81831e-05	155	2	156
sp|Q7Z3U7|MON2_HUMAN	TIAARNTEILAALK	0.00628639	48	14	61
sp|Q8IXI1|MIRO2_HUMAN	DQAHAITVTREK	0	392	12	403
sp|Q8IXI1|MIRO2_HUMAN	MRRDVRILLLGEAQVGK	0	1	17	17
sp|Q8IXI1|MIRO2_HUMAN	NLRNISELFYYAQK	0	151	14	164
sp|Q8IXI1|MIRO2_HUMAN	WIPLVNGGTTQGPRVPIILVGNK	0	97	23	119
sp|Q8IXI1|MIRO2_HUMAN	AVLHPTAPLYDPEAK	0	165	15	179
sp|Q8IXI1|MIRO2_HUMAN	DGQTPCLFVSSK	0.00451771	514	12	525
sp|Q8IXI1|MIRO2_HUMAN	SCFGHPLAPQALEDVKTVVCRNVAGGVR	0.00539322	215	16	230
sp|Q8NF50|DOCK8_HUMAN	QYNMLNADTTRNLMICFLWIMK	0.00211958	1284	22	1305
sp|Q8NFR7|CC148_HUMAN	RLMEKKEVALQEAHEDKER	0.00231242	468	5	472
sp|Q8NFR7|CC148_HUMAN	RLMEKKEVALQEAHEDKER	0.00231242	468	6	473
sp|Q8NFR7|CC148_HUMAN	RLMEKKEVALQEAHEDKER	0.00231242	468	17	484
sp|Q8NGS4|O13F1_HUMAN	VALKKLLIR	0.00263468	299	5	303
sp|Q8TCS8|PNPT1_HUMAN	RTPQKLFTPSPEIVK	3.2012e-05	271	15	285
sp|Q8TCS8|PNPT1_HUMAN	DFITEICK	0.000158062	662	8	669
sp|Q8TEX9|IPO4_HUMAN	VMPLLLAYLK	0	436	10	445
sp|Q8TEX9|IPO4_HUMAN	HCVSLSLAQLSATIFRK	0	94	17	110
sp|Q8TEX9|IPO4_HUMAN	ECMLQLLRNPSSPRAK	0	482	16	497
sp|Q8TEX9|IPO4_HUMAN	DSFAPFFAGFLPLLVCKTK	0.000633376	849	19	867
sp|Q8TEX9|IPO4_HUMAN	ENFVENLGPK	0.00191767	463	10	472
sp|Q8TEX9|IPO4_HUMAN	ELCGVLK	0.00948698	795	7	801
sp|Q8WVE0|EFMT1_HUMAN	IACVSAPSVYQK	3.57071e-06	77	12	88
sp|Q96LA6|FCRL1_HUMAN	GAVGLNLQSKTQR	0.00366983	150	10	159
sp|Q96NJ3|ZN285_HUMAN	VHLRVHTGERPYK	0	529	13	541
sp|Q96NJ3|ZN285_HUMAN	VAVVFTK	0	13	7	19
sp|Q96NJ3|ZN285_HUMAN	VHTGEKPYK	3.00334e-06	393	9	401
sp|Q96NJ3|ZN285_HUMAN	SLLCIHQGVHTGK	1.24752e-05	357	13	369
sp|Q96NJ3|ZN285_HUMAN	KPYKCEECGK	0.000360208	370	1	370
sp|Q96NJ3|ZN285_HUMAN	KPYKCEECGK	0.000360208	370	10	379
sp|Q96NJ3|ZN285_HUMAN	YKGIYMEEK	0.00666363	166	9	174
sp|Q99542|MMP19_HUMAN	GKTYAFK	0.00117346	302	2	303
sp|Q99542|MMP19_HUMAN	GKTYAFK	0.00117346	302	7	308
sp|Q9NPA3|M1IP1_HUMAN	DMYSHYVLLK	0	86	10	95
sp|Q9UK61|TASOR_HUMAN	DYEQPTCAKVENAQFK	0	824	16	839
sp|Q9UK61|TASOR_HUMAN	DSSEAGAAALPRGPEEPERPVRRSFQIPRK	0	76	30	105
sp|Q9UK61|TASOR_HUMAN	DCLIRLQAQNIQQRHIVFLTEK	0	1420	22	1441
sp|Q9UK61|TASOR_HUMAN	DYEGQEEEMNGTKMK	0	637	15	651
sp|Q9UK61|TASOR_HUMAN	TVLGEYNLFSRK	0	1020	12	1031
sp|Q9UK61|TASOR_HUMAN	NIKMLSSYTDNGIVVATAEDFMQNFK	3.03644e-06	1442	26	1467
sp|Q9UK61|TASOR_HUMAN	LPEKLDVETVMSIDHLK	3.12189e-06	387	17	403
sp|Q9UK61|TASOR_HUMAN	TSKAGVQEFVDGLHEK	3.12406e-06	1069	16	1084
sp|Q9UK61|TASOR_HUMAN	ACLVHNELLEK	3.29239e-06	148	11	158
sp|Q9UK61|TASOR_HUMAN	EFKNISAINFHSVVEK	3.46614e-06	541	16	556
sp|Q9UK61|TASOR_HUMAN	KLEDLPENMRK	3.77847e-06	713	11	723
sp|Q9UK61|TASOR_HUMAN	SPEDQLGK	1.50317e-05	927	8	934
sp|Q9UK61|TASOR_HUMAN	KFLYSAPRNK	6.88421e-05	586	10	595
sp|Q9UK61|TASOR_HUMAN	ELINLIQCRK	0.000282652	683	10	692
sp|Q9UK61|TASOR_HUMAN	IGSNMESLLQKLDREK	0.000307528	440	16	455
sp|Q9UK61|TASOR_HUMAN	HVIPVSSSDFNNKHLLEPLCSDPLK	0.000323428	1119	25	1143
sp|Q9UK61|TASOR_HUMAN	SALDPTPKHECHVSK	0.000655207	267	15	281
sp|Q9UK61|TASOR_HUMAN	LVLVKPLG	0.000656467	456	5	460
sp|Q9UK61|TASOR_HUMAN	NIDKYNYTLWK	0.000765396	350	11	360
sp|Q9UK61|TASOR_HUMAN	DATSKYSVAISTS	0.00268747	849	5	853
sp|Q9UK61|TASOR_HUMAN	SKTVLKR	0.00657931	706	6	711
sp|Q9Y4C8|RBM19_HUMAN	DSKGAGQEQGMPAGK	0	257	15	271
sp|Q9Y4C8|RBM19_HUMAN	GFAFITFMFPEHAVK	0	444	15	458
sp|Q9Y4C8|RBM19_HUMAN	NKAGVLLSMGFGFVEYRKPEQAQK	0	766	18	783
sp|Q9Y4C8|RBM19_HUMAN	NKAGVLLSMGFGFVEYRKPEQAQK	0	766	24	789
sp|Q9Y4C8|RBM19_HUMAN	GFGFVDFLTK	0	875	10	884
sp|Q9Y4C8|RBM19_HUMAN	RAQAATWANDGLDAEPSK	3.07893e-06	143	18	160
sp|Q9Y4C8|RBM19_HUMAN	ELFSTFGELK	2.09348e-05	850	10	859
sp|Q9Y4C8|RBM19_HUMAN	KLQDTPSEPMEK	0.000407728	671	12	682
sp|Q9Y4C8|RBM19_HUMAN	DENPTEEGADNSSAKMEEEE	0.00100405	698	15	712
sp|Q9Y4C8|RBM19_HUMAN	DSEVTLQALRRK	0.00312082	911	12	922
sp|Q9Y5Q9|TF3C3_HUMAN	KTSEEGTSEENKAPENVTCTIPDGVPIDITVK	0	360	32	391
sp|Q9Y5Q9|TF3C3_HUMAN	DAKAIFAVLTSVLTK	0	608	15	622
sp|Q9Y5Q9|TF3C3_HUMAN	LAEMSLEQDNIKQAIFCYTK	0	223	20	242
sp|Q9Y5Q9|TF3C3_HUMAN	SGFSPELIDYLEGK	0	2	14	15
sp|Q9Y5Q9|TF3C3_HUMAN	YFGLSAAILDK	0	670	11	680
sp|Q9Y5Q9|TF3C3_HUMAN	GLHQLGLIHLAIHYYQK	0	820	17	836
sp|Q9Y5Q9|TF3C3_HUMAN	ENVNKPQLWNIFNQVTMHSQ	0	695	5	699
sp|Q9Y5Q9|TF3C3_HUMAN	LLLHRSTLLFSQGK	0	535	14	548
sp|Q9Y5Q9|TF3C3_HUMAN	DVFVLEMVLNRETK	0	120	14	133
sp|Q9Y5Q9|TF3C3_HUMAN	ALEIITDFSGIVLEKK	2.92924e-05	345	15	359
sp|Q9Y5Q9|TF3C3_HUMAN	LSAEENPDDSEVPSSSGINSTKSQDK	3.12527e-05	42	26	67
sp|B3EWG6|FM25G_HUMAN	AIAEAIKKAQESGDKKMK	0.00250777	46	7	52
sp|B3EWG6|FM25G_HUMAN	AIAEAIKKAQESGDKKMK	0.00250777	46	8	53
sp|B3EWG6|FM25G_HUMAN	AIAEAIKKAQESGDKKMK	0.00250777	46	15	60
sp|B3EWG6|FM25G_HUMAN	AIAEAIKKAQESGDKKMK	0.00250777	46	16	61
sp|B3EWG6|FM25G_HUMAN	AIAEAIKKAQESGDKKMK	0.00250777	46	18	63
sp|O15198|SMAD9_HUMAN	CVTIPRSLDGRLQVSHRK	0.000945895	68	18	85
sp|O15198|SMAD9_HUMAN	GWGAEYHRQDVTSTPCWIEIHLHGPLQWLDK	0.00964696	421	31	451
sp|O15541|R113A_HUMAN	WDYQPDICK	0	195	9	203
sp|O15541|R113A_HUMAN	QSFQNPVVTK	0	267	10	276
sp|O15541|R113A_HUMAN	SAKPVGPEDMGATAVYELDTEK	0	105	22	126
sp|O15541|R113A_HUMAN	DQQTNGVFNPAK	0.000245206	300	12	311
sp|O15541|R113A_HUMAN	SQKIQEELRGK	0.00104601	137	11	147
sp|O15541|R113A_HUMAN	AVDQVCTFLFKKPGRK	0.00123521	10	12	21
sp|O15541|R113A_HUMAN	AVDQVCTFLFKKPGRK	0.00123521	10	16	25
sp|O15541|R113A_HUMAN	ELIAKLEK	0.00239133	312	8	319
sp|O43248|HXC11_HUMAN	AEAGAEAEAEEENTNPSSSGSAHSVAK	0	193	27	219
sp|O43248|HXC11_HUMAN	EPAKGAAPNAPR	0.00286517	220	4	223
sp|O43752|STX6_HUMAN	LVSGSIGVLK	0.000125219	175	10	184
sp|O60684|IMA7_HUMAN	METMASPGKDNYR	0	1	9	9
sp|O60684|IMA7_HUMAN	DANIFPVLIEILQK	0	376	14	389
sp|O60684|IMA7_HUMAN	EAAWALTNIASGTSQQTK	0.00298061	144	18	161
sp|O60721|NCKX1_HUMAN	EGETETQGKGE	0.00435976	782	9	790
sp|O75445|USH2A_HUMAN	NYAVTLTACTLAGCTESSHALNISTPQEAPQEVQPPVAK	0.0062764	2027	39	2065
sp|O75564|JERKY_HUMAN	VLYEWFLGK	0	92	9	100
sp|O75564|JERKY_HUMAN	EPCVFSGGWLWRFK	0	127	14	140
sp|O75564|JERKY_HUMAN	DRLTVLMCANATGSHRLKPLAIGK	0	214	24	237
sp|O75564|JERKY_HUMAN	EAEGGRPPAATSPAEVVWSSEK	3.25752e-06	446	22	467
sp|O75564|JERKY_HUMAN	RSEGVPVSGPMLIEKAK	4.42036e-06	101	17	117
sp|O75564|JERKY_HUMAN	KLDASSEKQSADHQAAEQFCAFFR	0.00104617	147	1	147
sp|O75564|JERKY_HUMAN	KLDASSEKQSADHQAAEQFCAFFR	0.00104617	147	8	154
sp|O75564|JERKY_HUMAN	ASKPAAGK	0.00959351	2	8	9
sp|O94967|WDR47_HUMAN	AAYADLLTPLISK	4.88544e-05	278	13	290
sp|O94967|WDR47_HUMAN	EPANGAQNPGPAKQEKNELRDSTEQFQEYYR	0.00454417	401	13	413
sp|O94967|WDR47_HUMAN	EPANGAQNPGPAKQEKNELRDSTEQFQEYYR	0.00454417	401	16	416
sp|P02679|FIBG_HUMAN	TSTADYAMFK	0	283	10	292
sp|P02679|FIBG_HUMAN	YLQEIYNSNNQK	0	135	12	146
sp|P02679|FIBG_HUMAN	EGFGHLSPTGTTEFWLGNEK	0	239	20	258
sp|P02679|FIBG_HUMAN	AIQLTYNPDESSKPNMIDAATLK	0	89	13	101
sp|P02679|FIBG_HUMAN	AIQLTYNPDESSKPNMIDAATLK	0	89	23	111
sp|P02679|FIBG_HUMAN	LTIGEGQQHHLGGAK	0	418	15	432
sp|P02679|FIBG_HUMAN	QSGLYFIKPLK	0	189	8	196
sp|P02679|FIBG_HUMAN	QSGLYFIKPLK	0	189	11	199
sp|P02679|FIBG_HUMAN	RLDGSVDFKK	0	223	9	231
sp|P02679|FIBG_HUMAN	RLDGSVDFKK	0	223	10	232
sp|P02679|FIBG_HUMAN	VGPEADKYR	0.00027705	293	7	299
sp|P08648|ITA5_HUMAN	LLESSLSSSEGEEPVEYK	3.05482e-06	120	18	137
sp|P08648|ITA5_HUMAN	DGVSVLVGAPK	0.000636257	72	11	82
sp|P11177|ODPB_HUMAN	DAINQGMDEELERDEKVFLLGEEVAQYDGAYK	0	37	32	68
sp|P11177|ODPB_HUMAN	ILEDNSIPQVK	0	337	11	347
sp|P11177|ODPB_HUMAN	TIRPMDMETIEASVMK	0	270	16	285
sp|P11177|ODPB_HUMAN	QGTHITVVSHSRPVGHCLEAAAVLSK	3.54971e-06	233	26	258
sp|P11177|ODPB_HUMAN	ILEDNSIPQVKDIIFAIKK	6.65451e-05	337	18	354
sp|P11177|ODPB_HUMAN	ILEDNSIPQVKDIIFAIKK	6.65451e-05	337	19	355
sp|P11177|ODPB_HUMAN	DFLIPIGK	0.000489179	220	8	227
sp|P11177|ODPB_HUMAN	DVPMPYAK	0.00178157	329	8	336
sp|P13929|ENOB_HUMAN	VNQIGSVTESIQACK	0	344	15	358
sp|P13929|ENOB_HUMAN	FGANAILGVSLAVCK	0	106	15	120
sp|P13929|ENOB_HUMAN	DLVVGLCTGQIK	0	383	12	394
sp|P13929|ENOB_HUMAN	SKFGANAILGVSLAVCK	0	104	2	105
sp|P13929|ENOB_HUMAN	DLILPVPAFNVINGGSHAGNK	0	142	21	162
sp|P13929|ENOB_HUMAN	ACNCLLLK	0	336	8	343
sp|P13929|ENOB_HUMAN	DATNVGDEGGFAPNILENNEALELLK	2.99676e-06	203	26	228
sp|P13929|ENOB_HUMAN	GNPTVEVDLHTAK	3.28103e-06	16	13	28
sp|P13929|ENOB_HUMAN	TGAPCRSERLAK	3.01527e-05	395	12	406
sp|P13929|ENOB_HUMAN	LAMQEFMILPVGASSFKEAMR	0.000735002	163	17	179
sp|P13929|ENOB_HUMAN	DDLTVTNPK	0.00167524	318	9	326
sp|P13929|ENOB_HUMAN	IEEALGDK	0.00952092	413	8	420
sp|P14415|AT1B2_HUMAN	YFPYYGK	0.000230947	227	7	233
sp|P14415|AT1B2_HUMAN	SCGQVVEEWK	0.00872153	9	10	18
sp|P15289|ARSA_HUMAN	LSPLLLGTGK	0	358	10	367
sp|P15289|ARSA_HUMAN	VRGVFAVRTGK	0	383	11	393
sp|P15289|ARSA_HUMAN	EVLAARGYLTGMAGK	2.58945e-05	109	15	123
sp|P19971|TYPH_HUMAN	EGLSALVVDVKFGGAAVFPNQEQAR	0.00475559	225	11	235
sp|P20338|RAB4A_HUMAN	MLASQNIVIILCGNKK	0	113	15	127
sp|P20338|RAB4A_HUMAN	MLASQNIVIILCGNKK	0	113	16	128
sp|P35269|T2FA_HUMAN	KYNIMAFNAADK	2.97922e-06	25	12	36
sp|P35269|T2FA_HUMAN	LDTGPQSLSGK	4.182e-05	425	11	435
sp|P35269|T2FA_HUMAN	KIYQEEEMPESGAGSEFNRK	0.000147614	55	20	74
sp|P35269|T2FA_HUMAN	AAASKLEQGK	0.00323339	403	10	412
sp|P35269|T2FA_HUMAN	DQDQDEDEEEKEK	0.00440441	184	13	196
sp|P35269|T2FA_HUMAN	EEKPPEEDKEEE	0.0094056	313	9	321
sp|P51970|NDUA8_HUMAN	DYTGQQLFRHCRK	0	90	13	102
sp|P51970|NDUA8_HUMAN	VDEVKISSAVLK	3.12538e-06	15	12	26
sp|P51970|NDUA8_HUMAN	LGWVRPDLGELSKVTK	3.63568e-06	115	16	130
sp|P51970|NDUA8_HUMAN	CLEEGKLVNK	0.000283896	56	6	61
sp|P51970|NDUA8_HUMAN	DLQPATHGSRFYFWTK	0.000662528	157	16	172
sp|P51970|NDUA8_HUMAN	DFFRQIK	0.00330012	69	7	75
sp|P51970|NDUA8_HUMAN	KQQAKFDECVLDK	0.00950756	102	5	106
sp|P52746|ZN142_HUMAN	KHSEAKPYVCNVCHR	0	1586	1	1586
sp|P52746|ZN142_HUMAN	HKQAVLSHENCK	0	555	2	556
sp|P52746|ZN142_HUMAN	TVAGTLTPGAPGETPAPK	0	79	18	96
sp|P52746|ZN142_HUMAN	LEGDVVSGTESLFK	0	148	14	161
sp|P52746|ZN142_HUMAN	HHSCPMLFATAEAMEAHHK	0	320	19	338
sp|P52746|ZN142_HUMAN	NGSTESSSGDGDTVLVQKQK	2.98896e-06	1081	20	1100
sp|P52746|ZN142_HUMAN	RGTPQTQPDVSPLSNGDSAPPKNGSTESSSGDGDTVLVQK	2.99084e-06	1059	22	1080
sp|P52746|ZN142_HUMAN	HVNSCHQGTPAFACSQCEAQFSSETALK	3.08154e-06	1275	28	1302
sp|P52746|ZN142_HUMAN	VGLVKHYLEQHEETSAAVAASDGDGDAGQPPLHCPFCDFTCR	3.11364e-06	1393	5	1397
sp|P52746|ZN142_HUMAN	THLVEHLHLHFPDPSLQCPNCQK	3.18419e-06	176	23	198
sp|P52746|ZN142_HUMAN	KYLCPECGYK	3.25509e-06	1507	10	1516
sp|P52746|ZN142_HUMAN	WVNQLKYHMTK	3.63905e-06	1519	11	1529
sp|P52746|ZN142_HUMAN	CFQEGCSYAAPDRK	3.72591e-06	288	14	301
sp|P52746|ZN142_HUMAN	KHHLDPVPPAGNSSPTEALK	3.77512e-06	998	20	1017
sp|P52746|ZN142_HUMAN	HMLTHSNTKDYMCTECGYVTK	5.8907e-06	447	21	467
sp|P52746|ZN142_HUMAN	HMLLHTGEKPHK	2.33155e-05	419	12	430
sp|P52746|ZN142_HUMAN	AFMCEQCGK	5.19388e-05	1564	9	1572
sp|P52746|ZN142_HUMAN	KCPVLLRK	0.000152197	888	8	895
sp|P52746|ZN142_HUMAN	FFTSKSK	0.000154134	199	7	205
sp|P52746|ZN142_HUMAN	HHLDPVPPAGNSSPTEALKK	0.000397249	999	20	1018
sp|P52746|ZN142_HUMAN	LPPGEREPSQEAGTPLPGQETAEEENVEKEEK	0.00200288	97	32	128
sp|P52746|ZN142_HUMAN	VHMRKHAGDLR	0.00374359	474	5	478
sp|P52746|ZN142_HUMAN	SLMCEVCAFACKRK	0.0052279	511	12	522
sp|P62910|RL32_HUMAN	SYCAEIAHNVSSK	0	94	13	106
sp|P62910|RL32_HUMAN	ELEVLLMCNK	0	84	10	93
sp|P62910|RL32_HUMAN	FLVHNVKELEVLLMCNK	0	77	7	83
sp|P62910|RL32_HUMAN	AALRPLVKPK	0	2	10	11
sp|P62910|RL32_HUMAN	KFIRHQS	0	19	1	19
sp|P62910|RL32_HUMAN	GQILMPNIGYGSNKK	0	51	15	65
sp|P84243|H33_HUMAN	KSAPSTGGVKKPHR	0	28	10	37
sp|P84243|H33_HUMAN	KSTGGKAPR	0.000252442	10	1	10
sp|P98073|ENTK_HUMAN	DIYEGVGSSK	0.00832346	281	10	290
sp|P98168|ZXDA_HUMAN	DFFGQEGETQFGFPNAAGNHGSQK	0	762	24	785
sp|P98168|ZXDA_HUMAN	LRPFGCPAEGCGKSFTTVYNLK	0	327	22	348
sp|P98168|ZXDA_HUMAN	SHFEPERPYQCAFSGCK	3.12747e-06	381	17	397
sp|P98168|ZXDA_HUMAN	GHEQENSFKCEVCEESFPTQAK	3.34748e-06	353	22	374
sp|P98168|ZXDA_HUMAN	GPGPSLFAPRPHQPSGGGDDFFLVLLDPVGGDVETAGSGQAAGPVLREEAK	6.63104e-06	68	51	118
sp|P98168|ZXDA_HUMAN	MHLLTHSSSQGQRPFKCPLGGCGWTFTTSYK	3.30786e-05	286	31	316
sp|P98168|ZXDA_HUMAN	SSLYIHSKK	0.00067206	525	9	533
sp|P98168|ZXDA_HUMAN	EQELFSCSFPGCSKQYDK	0.00121824	416	18	433
sp|Q02539|H11_HUMAN	GTLVQTKGTGASGSFKLNK	0	94	19	112
sp|Q02539|H11_HUMAN	GTGASGSFKLNKK	0	101	13	113
sp|Q02539|H11_HUMAN	ELIVQAASSSKERGGVSLAALKKALAAAGY	0	45	11	55
sp|Q02539|H11_HUMAN	ELIVQAASSSKERGGVSLAALKKALAAAGY	0	45	22	66
sp|Q02539|H11_HUMAN	KKPAGPSVSELIVQAASSSK	0	36	1	36
sp|Q02539|H11_HUMAN	KKPAGPSVSELIVQAASSSK	0	36	2	37
sp|Q02539|H11_HUMAN	DVEKNNSRIKLGIK	1.09633e-05	75	10	84
sp|Q14573|ITPR3_HUMAN	LTNAGDDVVVFYNDK	0	1325	15	1339
sp|Q14573|ITPR3_HUMAN	NVRRSIQGVGHMMSTMVLSRK	0	912	21	932
sp|Q14573|ITPR3_HUMAN	DPCRGGAGHWNGLYRFK	0	291	17	307
sp|Q14573|ITPR3_HUMAN	DLQNFLRCQNNK	0	1887	12	1898
sp|Q14573|ITPR3_HUMAN	EERPIRLMLGTCPTK	3.93854e-05	409	15	423
sp|Q14573|ITPR3_HUMAN	DTITALLHNNRK	0.00015644	593	12	604
sp|Q14573|ITPR3_HUMAN	DFLHTVIK	0.00115001	1301	8	1308
sp|Q14573|ITPR3_HUMAN	VMLDLLQIPYDK	0.00225151	1205	12	1216
sp|Q14573|ITPR3_HUMAN	SSENYQIVK	0.00384103	1165	9	1173
sp|Q14573|ITPR3_HUMAN	DMARVCSK	0.00393363	1447	8	1454
sp|Q14573|ITPR3_HUMAN	FARLWTEIPTAITIK	0.00408173	799	15	813
sp|Q14573|ITPR3_HUMAN	SGGFLSK	0.00796074	1640	7	1646
sp|Q3SXZ3|ZN718_HUMAN	IHTGEKPYK	0	332	9	340
sp|Q3SXZ3|ZN718_HUMAN	IHTGEKPYICEK	4.5117e-06	248	12	259
sp|Q3SXZ3|ZN718_HUMAN	IHTGEKPYICK	1.00502e-05	416	11	426
sp|Q3SXZ3|ZN718_HUMAN	FYKCEECGK	3.30011e-05	226	9	234
sp|Q3SXZ3|ZN718_HUMAN	IHTGEKPYKCEECGK	0.00215943	332	15	346
sp|Q3SXZ3|ZN718_HUMAN	AFKQSSHLNKHK	0.00288427	431	3	433
sp|Q3SXZ3|ZN718_HUMAN	AFKQSSHLNKHK	0.00288427	431	10	440
sp|Q3SXZ3|ZN718_HUMAN	AFKQSSHLNKHK	0.00288427	431	12	442
sp|Q3SXZ3|ZN718_HUMAN	AFNQSSTLNLHKR	0.00307639	263	12	274
sp|Q3SXZ3|ZN718_HUMAN	AFKWSSSLNEHKR	0.00848667	291	3	293
sp|Q3SXZ3|ZN718_HUMAN	AFKWSSSLNEHKR	0.00848667	291	12	302
sp|Q502W7|CCD38_HUMAN	KAVAQPKKK	0.00721182	518	1	518
sp|Q502W7|CCD38_HUMAN	KAVAQPKKK	0.00721182	518	7	524
sp|Q502W7|CCD38_HUMAN	KAVAQPKKK	0.00721182	518	8	525
sp|Q502W7|CCD38_HUMAN	KAVAQPKKK	0.00721182	518	9	526
sp|Q502W7|CCD38_HUMAN	ENDQRSVDALKMAAQETINK	0.00963123	167	11	177
sp|Q502W7|CCD38_HUMAN	ENDQRSVDALKMAAQETINK	0.00963123	167	20	186
sp|Q5T1R4|ZEP3_HUMAN	IKIFEGGYK	6.29562e-05	1730	9	1738
sp|Q5T1R4|ZEP3_HUMAN	SLGDEEEPPAFESTKSQFGSPGPSDAAR	0.00108892	720	15	734
sp|Q5T1R4|ZEP3_HUMAN	ETQQQKRVKEEEASKA	0.00853517	1443	6	1448
sp|Q5T1R4|ZEP3_HUMAN	ETQQQKRVKEEEASKA	0.00853517	1443	9	1451
sp|Q5T1R4|ZEP3_HUMAN	ETQQQKRVKEEEASKA	0.00853517	1443	15	1457
sp|Q5TGZ0|MIC10_HUMAN	DFQAPYLLHGK	0	61	11	71
sp|Q5VUG0|SMBT2_HUMAN	CPPTKPEGTEDTKQEEEERLVLESNPLEWTVTDVVR	0	796	5	800
sp|Q5VUG0|SMBT2_HUMAN	DVVRFIK	0.00507291	828	7	834
sp|Q64ET8|FRG2_HUMAN	ENSEETKLK	2.1118e-05	68	9	76
sp|Q64ET8|FRG2_HUMAN	GKTAFSHSSEK	0.00968292	44	2	45
sp|Q64ET8|FRG2_HUMAN	GKTAFSHSSEK	0.00968292	44	11	54
sp|Q6NV74|CRCDL_HUMAN	SLPPAATGPGADGQPAPPWITVTRQKRR	0.00957433	808	26	833
sp|Q6S9Z5|ZN474_HUMAN	RPGTVILSK	0.0029619	62	9	70
sp|Q6ZP01|RBM44_HUMAN	TQMAITK	0.00132861	533	7	539
sp|Q76I76|SSH2_HUMAN	MDPLPVACRLPHSSSSENIKSLSHSPGVVKER	0.00455036	1203	20	1222
sp|Q76I76|SSH2_HUMAN	MDPLPVACRLPHSSSSENIKSLSHSPGVVKER	0.00455036	1203	30	1232
sp|Q86TW2|ADCK1_HUMAN	DPHPGNVLVRK	0	315	11	325
sp|Q86TW2|ADCK1_HUMAN	VGQHLGALDYLLPEEYTSTLK	0.00694319	103	21	123
sp|Q86WG5|MTMRD_HUMAN	SPGIVSTNLPSYQK	3.72186e-06	1687	14	1700
sp|Q86WG5|MTMRD_HUMAN	DTSKNKLLRTSAPGDW	0.0023654	762	4	765
sp|Q86WG5|MTMRD_HUMAN	DTSKNKLLRTSAPGDW	0.0023654	762	6	767
sp|Q8NEV1|CSK23_HUMAN	DVKPHNVMIDHEHRK	0	156	15	170
sp|Q8NEV1|CSK23_HUMAN	FVHSENQHLVSPEALDFLDK	0	284	20	303
sp|Q8NEV1|CSK23_HUMAN	YSEVFEAINITNNEK	0	50	15	64
sp|Q8NEV1|CSK23_HUMAN	YNVRVASRYFK	0	188	11	198
sp|Q8NEV1|CSK23_HUMAN	FYMYEILK	7.71169e-05	135	8	142
sp|Q8NEV1|CSK23_HUMAN	YNIELDPRFNDILGRHSRK	0.000298686	261	19	279
sp|Q8NEV1|CSK23_HUMAN	WGNQDDYQLVRK	0.000400384	33	12	44
sp|Q8NEV1|CSK23_HUMAN	VVVKILKPVK	0.00139157	65	7	71
sp|Q8NEV1|CSK23_HUMAN	VVVKILKPVK	0.00139157	65	10	74
sp|Q8TEA1|NSUN6_HUMAN	DAPCSGMGQRPNMACTWSVK	0	323	20	342
sp|Q8TEA1|NSUN6_HUMAN	SIFPKISLRPEVENYLK	7.62961e-05	2	17	18
sp|Q8TEA1|NSUN6_HUMAN	GAGLSCEQLKQLQR	0.00172903	410	10	419
sp|Q8TEA1|NSUN6_HUMAN	TTHIAALMHDQGEVIALDK	0.00174795	249	19	267
sp|Q8WU76|SCFD2_HUMAN	ALMNHCGLLQLGLATAQTLK	0	399	20	418
sp|Q8WU76|SCFD2_HUMAN	MSMGRVTPGQLMSYIQLFK	0	376	19	394
sp|Q8WU76|SCFD2_HUMAN	TAAGRASVVFVDRTLDLTGAVGHHGDNLVEK	0	262	31	292
sp|Q8WU76|SCFD2_HUMAN	ALWEALLNTK	0	342	10	351
sp|Q8WU76|SCFD2_HUMAN	IAVDELFTSLRDIAGARSLLK	0	535	21	555
sp|Q8WU76|SCFD2_HUMAN	SSINLTFHK	0.000108213	524	9	532
sp|Q8WU76|SCFD2_HUMAN	TGFSMFMK	0.000199673	607	8	614
sp|Q8WU76|SCFD2_HUMAN	SGLSPLLQK	0.000594997	510	9	518
sp|Q8WV24|PHLA1_HUMAN	NRQAILAVK	0	285	9	293
sp|Q8WV24|PHLA1_HUMAN	ITLQMVQYK	0	276	9	284
sp|Q8WV24|PHLA1_HUMAN	YMYFTVVMAEGK	0	249	12	260
sp|Q8WV24|PHLA1_HUMAN	SDGLLQLWK	3.17851e-06	160	9	168
sp|Q8WV24|PHLA1_HUMAN	CCILTEEGLLLIPPK	0.000595676	171	15	185
sp|Q8WV24|PHLA1_HUMAN	LKELHFSNMK	0.00176247	229	2	230
sp|Q8WV24|PHLA1_HUMAN	LKELHFSNMK	0.00176247	229	10	238
sp|Q8WXG9|AGRV1_HUMAN	KNRPVKVEE	0.00145315	1984	6	1989
sp|Q8WXG9|AGRV1_HUMAN	EFRQGETNKSFIISARDDN	0.00818095	1515	9	1523
sp|Q92845|KIFA3_HUMAN	MQGEDARYLK	0.0053103	1	10	10
sp|Q92845|KIFA3_HUMAN	LSIFMENKN	0.00976523	330	8	337
sp|Q96D15|RCN3_HUMAN	FHDVEDAETYK	0	152	11	162
sp|Q96D15|RCN3_HUMAN	DIVIAETLEDLDRNK	3.09427e-06	202	15	216
sp|Q96D15|RCN3_HUMAN	HGAQGKPSPDAGPHGQGR	0.00053751	16	6	21
sp|Q96EY4|TMA16_HUMAN	TFREWDFDLKK	0.000198888	142	11	152
sp|Q96EY4|TMA16_HUMAN	KICANDAIPK	0.000474101	160	10	169
sp|Q96EY4|TMA16_HUMAN	KLPNIKMR	0.00257404	152	6	157
sp|Q96EY4|TMA16_HUMAN	IPDILNASNLK	0.00344954	131	11	141
sp|Q96EY4|TMA16_HUMAN	SAGREKKVIHPYSR	0.00755234	9	6	14
sp|Q9BQP7|MGME1_HUMAN	SDKPNASDPSVPLKIPLQR	0	109	3	111
sp|Q9BQP7|MGME1_HUMAN	SDKPNASDPSVPLKIPLQR	0	109	14	122
sp|Q9BTA9|WAC_HUMAN	ISTPQTNTVPIKPLISTPPVSSQPK	0	455	25	479
sp|Q9BTA9|WAC_HUMAN	HVQGWPADHAEK	0	570	12	581
sp|Q9BTA9|WAC_HUMAN	STCSLTPALAAHFSENLIK	0	551	19	569
sp|Q9BTA9|WAC_HUMAN	ERDGGTSYSPQENSHNHSALHSSNSHSSNPSNNPSK	0	88	36	123
sp|Q9BTA9|WAC_HUMAN	AETHSSSTPVQHPIKPVVHPTATPSTVPSSPFTLQSDHQPK	0	237	15	251
sp|Q9BTA9|WAC_HUMAN	AETHSSSTPVQHPIKPVVHPTATPSTVPSSPFTLQSDHQPK	0	237	41	277
sp|Q9BTA9|WAC_HUMAN	INEVLTAAVTQASLQSIIHK	0	386	20	405
sp|Q9BTA9|WAC_HUMAN	MAVNSFPK	0	176	8	183
sp|Q9BTA9|WAC_HUMAN	SFDANGASTLSK	0	279	12	290
sp|Q9BTA9|WAC_HUMAN	TSDAPYDSADDWSEHISSSGK	0	124	21	144
sp|Q9BTA9|WAC_HUMAN	QGPVSQSATQQPVTADK	0	487	17	503
sp|Q9BTA9|WAC_HUMAN	QRILFLRQQIK	0	624	11	634
sp|Q9BTA9|WAC_HUMAN	DRDYRREVMQATATSGFASGMEDK	0	184	24	207
sp|Q9BTA9|WAC_HUMAN	TSDAPYDSADDWSEHISSSGKK	0	124	22	145
sp|Q9BTA9|WAC_HUMAN	SQPYQALK	0.000783565	22	8	29
sp|Q9BTA9|WAC_HUMAN	EANKMAVNSFPK	0.00279038	172	4	175
sp|Q9BV86|NTM1A_HUMAN	EVDMVDITEDFLVQAKTYLGEEGK	5.76336e-06	86	24	109
sp|Q9BV86|NTM1A_HUMAN	TSEVIEDEKQFYSKAK	3.47814e-05	2	16	17
sp|Q9HCK1|ZDBF2_HUMAN	SGDSKITFDSEQLQEAVK	0	1075	18	1092
sp|Q9HCK1|ZDBF2_HUMAN	YIDSEDKSCGYNGSK	0	1650	15	1664
sp|Q9HCK1|ZDBF2_HUMAN	DVPFQIVVNQFPGSVK	0	1503	16	1518
sp|Q9HCK1|ZDBF2_HUMAN	EDDIKINALVK	0	1838	11	1848
sp|Q9HCK1|ZDBF2_HUMAN	KLNPQKEEQVHLENKENEPIDSEVSLDYNIIFHSVTGR	0	893	1	893
sp|Q9HCK1|ZDBF2_HUMAN	KLNPQKEEQVHLENKENEPIDSEVSLDYNIIFHSVTGR	0	893	15	907
sp|Q9HCK1|ZDBF2_HUMAN	NHEEFFSNMDCTQEEKHLVFNK	0	329	22	350
sp|Q9HCK1|ZDBF2_HUMAN	KIDQWKEEVIGLK	3.11499e-06	1093	1	1093
sp|Q9HCK1|ZDBF2_HUMAN	KIDQWKEEVIGLK	3.11499e-06	1093	13	1105
sp|Q9HCK1|ZDBF2_HUMAN	EHVDLENKIVKPTDSR	3.2923e-06	1269	11	1279
sp|Q9HCK1|ZDBF2_HUMAN	LGDFDVSYASHIPVQFVTDQSSVPVKEINLQK	3.80717e-06	1405	32	1436
sp|Q9HCK1|ZDBF2_HUMAN	INFDSHEPLQSVTNKIPGANK	6.31788e-06	1285	21	1305
sp|Q9HCK1|ZDBF2_HUMAN	SEDPIKEISLHTK	7.34558e-06	931	13	943
sp|Q9HCK1|ZDBF2_HUMAN	RKPSSAKAHLDCDVSLGTVADESQR	8.59808e-06	617	7	623
sp|Q9HCK1|ZDBF2_HUMAN	EADLQKEEHVVMEEK	1.25526e-05	1475	15	1489
sp|Q9HCK1|ZDBF2_HUMAN	TDMPSNKGIFEDTIAK	2.33195e-05	313	16	328
sp|Q9HCK1|ZDBF2_HUMAN	SVFETSLDSDVPLQAATHKPEVIVK	3.30634e-05	952	25	976
sp|Q9HCK1|ZDBF2_HUMAN	ETVKEISLWKDEEVDTEDRR	3.31734e-05	1216	4	1219
sp|Q9HCK1|ZDBF2_HUMAN	DKPCHRHPPAERPPK	4.89742e-05	1914	2	1915
sp|Q9HCK1|ZDBF2_HUMAN	DKPCHRHPPAERPPK	4.89742e-05	1914	15	1928
sp|Q9HCK1|ZDBF2_HUMAN	VEKYLEQPDGASRNPVPSSHVETTSFSYQK	6.63448e-05	224	30	253
sp|Q9HCK1|ZDBF2_HUMAN	EISLWKDEEVDTEDRRNEAK	0.000122137	1220	20	1239
sp|Q9HCK1|ZDBF2_HUMAN	LKEGEGLPFPK	0.000409418	2019	11	2029
sp|Q9HCK1|ZDBF2_HUMAN	KVTWADLQGK	0.000966013	1875	10	1884
sp|Q9HCK1|ZDBF2_HUMAN	KNDEPSGSEISSDSHAPLHSVTNSPEVAVK	0.00105699	863	30	892
sp|Q9HCK1|ZDBF2_HUMAN	QKVDVDLENK	0.00107937	688	10	697
sp|Q9HCK1|ZDBF2_HUMAN	FHCYFDDDCETKK	0.00152481	1855	13	1867
sp|Q9HCK1|ZDBF2_HUMAN	MNSDKLVLWK	0.00561453	264	10	273
sp|Q9HCK1|ZDBF2_HUMAN	EVVKEVSLWK	0.00615521	1259	4	1262
sp|Q9HCK1|ZDBF2_HUMAN	EVVKEVSLWK	0.00615521	1259	10	1268
sp|Q9HCK1|ZDBF2_HUMAN	HVNLKDKNSK	0.00808248	1065	7	1071
sp|Q9HCK1|ZDBF2_HUMAN	HVNLKDKNSK	0.00808248	1065	10	1074
sp|Q9NQX0|PRDM6_HUMAN	DPAYLQHWQQLFPHGGAGPLK	0	16	21	36
sp|Q9NQX0|PRDM6_HUMAN	VLASPTSTSQLHSEFSDWHLWK	3.62663e-06	453	22	474
sp|Q9NQX0|PRDM6_HUMAN	THTGEKPFK	1.1266e-05	550	9	558
sp|Q9NQX0|PRDM6_HUMAN	MLKPGDPGGSAFLK	0.00493187	1	3	3
sp|Q9NQX0|PRDM6_HUMAN	MLKPGDPGGSAFLK	0.00493187	1	14	14
sp|Q9NUJ1|ABHDA_HUMAN	EVEMKGVWSMPSK	0.000960975	196	5	200
sp|Q9NUJ1|ABHDA_HUMAN	EVEMKGVWSMPSK	0.000960975	196	13	208
sp|Q9NUJ1|ABHDA_HUMAN	FNQLPVELKK	0.00609832	186	9	194
sp|Q9NUJ1|ABHDA_HUMAN	FNQLPVELKK	0.00609832	186	10	195
sp|Q9NXK8|FXL12_HUMAN	ILCKGLPHCMVIVRACPK	0	302	18	319
sp|Q9NY87|SPNXC_HUMAN	INPLQMEEEEFMEIMVEIPAK	3.46733e-06	77	21	97
sp|Q9P241|AT10D_HUMAN	DMVLLFSTDPDGICHIETSGLDGESNLK	0.00529797	192	28	219
sp|Q9P2N7|KLH13_HUMAN	TNEWTYVAKMSEPHYGHAGTVYGGVMYISGGITHDTFQK	3.16191e-06	465	39	503
sp|Q9P2N7|KLH13_HUMAN	VMMASASDYFK	3.46765e-06	110	11	120
sp|Q9P2N7|KLH13_HUMAN	GQSDVGVAVFENK	8.26064e-06	576	13	588
sp|Q9P2N7|KLH13_HUMAN	TFFHLSALK	1.63288e-05	432	9	440
sp|Q9P2N7|KLH13_HUMAN	YNKWMQVASLNEK	0.000407698	418	13	430
sp|Q9UHY1|NRBP_HUMAN	DTIFIQHNGLIK	0	206	12	217
sp|Q9UHY1|NRBP_HUMAN	AVFDNLIQLEHLNIVK	3.83134e-06	116	16	131
sp|Q9Y210|TRPC6_HUMAN	GARIERPHDYFCK	0.00108889	242	13	254
sp|Q9Y210|TRPC6_HUMAN	MGKIMRGPFMK	0.00993568	432	3	434
sp|Q9Y210|TRPC6_HUMAN	MGKIMRGPFMK	0.00993568	432	11	442
sp|Q9Y5P3|RAI2_HUMAN	GTQTPLEKDELKPFDILQPK	0	278	20	297
sp|Q9Y5P3|RAI2_HUMAN	NFSFKREDSVLQGYDINSQGEESMGNAEPLRKPIK	3.88865e-06	465	32	496
sp|Q9Y5P3|RAI2_HUMAN	NFSFKREDSVLQGYDINSQGEESMGNAEPLRKPIK	3.88865e-06	465	35	499
sp|Q9Y5P3|RAI2_HUMAN	HTVIKMGSENEALDLSMK	3.98318e-06	305	18	322
sp|Q9Y5P3|RAI2_HUMAN	KSEPPPETLYDSGASVDSSGHTVMEK	4.56947e-06	352	26	377
sp|Q9Y5P3|RAI2_HUMAN	VNSQEIHMLPIKK	1.0043e-05	508	13	520
sp|Q9Y5P3|RAI2_HUMAN	IKGLSGVSTK	0.00381506	455	10	464
sp|A3KN83|SBNO1_HUMAN	LKPPANIAQPVATAATDVSNGTVKK	0	169	2	170
sp|A3KN83|SBNO1_HUMAN	LKPPANIAQPVATAATDVSNGTVKK	0	169	25	193
sp|A3KN83|SBNO1_HUMAN	DQSQQLAVQQK	0	1366	11	1376
sp|A3KN83|SBNO1_HUMAN	AGFLIGDGAGVGK	0	315	13	327
sp|A3KN83|SBNO1_HUMAN	VPVVKEDDEPEEEDEEEMGHAETYAEYMPIK	3.09568e-06	219	31	249
sp|A3KN83|SBNO1_HUMAN	QQPPSTTTFVLNQINHLPPLGSTIVMTK	9.6354e-06	80	28	107
sp|A3KN83|SBNO1_HUMAN	FASIVAK	0.000320816	1005	7	1011
sp|A3KN83|SBNO1_HUMAN	VEGVLASVSGTNVKMQIVR	0.00101227	1318	14	1331
sp|A3KN83|SBNO1_HUMAN	DLKKKYKKVVS	0.0077313	1249	4	1252
sp|A3KN83|SBNO1_HUMAN	DLKKKYKKVVS	0.0077313	1249	5	1253
sp|A3KN83|SBNO1_HUMAN	DLKKKYKKVVS	0.0077313	1249	7	1255
sp|A3KN83|SBNO1_HUMAN	DLKKKYKKVVS	0.0077313	1249	8	1256
sp|A6NGB9|WIPF3_HUMAN	DVAGGKTGQGPGSR	0.00838914	116	6	121
sp|A9YTQ3|AHRR_HUMAN	EPLDSPQWATHSQGMVPGMLPK	0	662	22	683
sp|A9YTQ3|AHRR_HUMAN	ATTSLCESELHGKPNYSAGR	3.77508e-06	310	13	322
sp|A9YTQ3|AHRR_HUMAN	KAPSGAMLPPR	0.00217675	257	1	257
sp|A9YTQ3|AHRR_HUMAN	ADTAATADAKVK	0.00534308	298	10	307
sp|A9YTQ3|AHRR_HUMAN	ADTAATADAKVK	0.00534308	298	12	309
sp|A9YTQ3|AHRR_HUMAN	LQGVPMPPGDLCGPTLLLDVSIKMEK	0.00692278	516	26	541
sp|B0I1T2|MYO1G_HUMAN	YMDINFDFK	3.70631e-05	165	9	173
sp|B0I1T2|MYO1G_HUMAN	EQFCINYCNEK	8.03389e-05	408	11	418
sp|O00257|CBX4_HUMAN	EAGEPPSSLQVKPETPASAAVAVAAAAAPTTTAEKPPAEAQ	0	483	35	517
sp|O00257|CBX4_HUMAN	NTHPPSHHPHPHPHHHHHHHHHHHHAVGLNLSHVRK	0	376	36	411
sp|O00257|CBX4_HUMAN	DVTANCLTVTFK	0	544	12	555
sp|O00257|CBX4_HUMAN	IKSGEVAEGEARSPSHK	0	279	17	295
sp|O00257|CBX4_HUMAN	VILLDSDLDEPIDLRCVK	0	462	18	479
sp|O00257|CBX4_HUMAN	EEEVSGVSDPQPQDAGSRK	0	329	19	347
sp|O00257|CBX4_HUMAN	GRVEYLVK	0	24	8	31
sp|O00257|CBX4_HUMAN	ERQEQLMGYRK	0	61	11	71
sp|O00257|CBX4_HUMAN	MELPAVGEHVFAVESIEKK	8.4202e-06	1	19	19
sp|O00257|CBX4_HUMAN	KRAADERHPPADR	0.00349517	296	1	296
sp|O75347|TBCA_HUMAN	MRAEDGENYDIKK	0	40	12	51
sp|O75347|TBCA_HUMAN	MRAEDGENYDIKK	0	40	13	52
sp|O75347|TBCA_HUMAN	ILENEKDLEEAEEYKEAR	0	81	6	86
sp|O75347|TBCA_HUMAN	ILENEKDLEEAEEYKEAR	0	81	15	95
sp|O75347|TBCA_HUMAN	ADPRVRQIK	8.85504e-05	2	9	10
sp|O75347|TBCA_HUMAN	VMYEKEAKQQEEK	0.000227799	24	5	28
sp|O75347|TBCA_HUMAN	VMYEKEAKQQEEK	0.000227799	24	8	31
sp|O75347|TBCA_HUMAN	VMYEKEAKQQEEK	0.000227799	24	13	36
sp|O75347|TBCA_HUMAN	IKTGVVKR	0.0047649	11	2	12
sp|O75347|TBCA_HUMAN	IKTGVVKR	0.0047649	11	7	17
sp|O95926|SYF2_HUMAN	RLKLPANWEAK	1.62174e-05	61	11	71
sp|O95926|SYF2_HUMAN	ARLEWELKEEEK	0.000350868	73	12	84
sp|O95926|SYF2_HUMAN	MVIDLEK	0.00151242	182	7	188
sp|P00325|ADH1B_HUMAN	VCLIGCGFSTGYGSAVNVAK	0	170	20	189
sp|P00325|ADH1B_HUMAN	GKPIHHFLGTSTFSQYTVVDENAVAK	0	135	2	136
sp|P00325|ADH1B_HUMAN	GKPIHHFLGTSTFSQYTVVDENAVAK	0	135	26	160
sp|P00325|ADH1B_HUMAN	MSTAGKVIKCKAAVLW	0.00890465	1	6	6
sp|P00325|ADH1B_HUMAN	MSTAGKVIKCKAAVLW	0.00890465	1	9	9
sp|P00325|ADH1B_HUMAN	MSTAGKVIKCKAAVLW	0.00890465	1	11	11
sp|P01011|AACT_HUMAN	DFAFSLYK	0.0014824	55	8	62
sp|P05386|RLA1_HUMAN	ALANVNIGSLICNVGAGGPAPAAGAAPAGGPAPSTAAAPAEEKK	0	50	44	93
sp|P05386|RLA1_HUMAN	AAGVNVEPFWPGLFAK	0	34	16	49
sp|P05386|RLA1_HUMAN	ASVSELACIYSALILHDDEVTVTEDK	0	2	26	27
sp|P05386|RLA1_HUMAN	ALANVNIGSLICNVGAGGPAPAAGAAPAGGPAPSTAAAPAEEKKVEAK	0	50	48	97
sp|P08574|CY1_HUMAN	DDGTPATMSQIAK	0	256	13	268
sp|P08574|CY1_HUMAN	MLMMMALLVPLVYTIK	0	292	16	307
sp|P08574|CY1_HUMAN	LAYRPPK	0.000747115	319	7	325
sp|P08574|CY1_HUMAN	DHTSIRRGFQVYK	0.00360522	106	13	118
sp|P08574|CY1_HUMAN	HLVGVCYTEDEAKELAAEVEVQDGPNEDGEMFMRPGK	0.00835129	134	13	146
sp|P0CG08|GPHRB_HUMAN	TADLYATK	0.00609446	265	8	272
sp|P0DJD9|PEPA5_HUMAN	KHNLNPARK	0.000825026	44	1	44
sp|P0DJD9|PEPA5_HUMAN	KHNLNPARK	0.000825026	44	9	52
sp|P17275|JUNB_HUMAN	DQERIKVERK	0	265	6	270
sp|P17275|JUNB_HUMAN	DQERIKVERK	0	265	10	274
sp|P17275|JUNB_HUMAN	GGGSGGGAGGAGGGVTEEQEGFADGFVKALDDLHK	0	114	35	148
sp|P22897|MRC1_HUMAN	MKSRSQGPEIVEVEK	0.0032585	488	2	489
sp|P22897|MRC1_HUMAN	MKSRSQGPEIVEVEK	0.0032585	488	15	502
sp|P22897|MRC1_HUMAN	SDGWLWCGTTTDYDTDKLFGYCPLKFEGSESLWNK	0.00616392	188	17	204
sp|P22897|MRC1_HUMAN	SDGWLWCGTTTDYDTDKLFGYCPLKFEGSESLWNK	0.00616392	188	25	212
sp|P22897|MRC1_HUMAN	SDGWLWCGTTTDYDTDKLFGYCPLKFEGSESLWNK	0.00616392	188	35	222
sp|P24752|THIL_HUMAN	FGNEVIPVTVTVK	0	231	13	243
sp|P24752|THIL_HUMAN	AGIPKEEVKEAYMGNVLQGGEGQAPTR	0	79	5	83
sp|P24752|THIL_HUMAN	AGIPKEEVKEAYMGNVLQGGEGQAPTR	0	79	9	87
sp|P24752|THIL_HUMAN	MLEIDPQKVNINGGAVSLGHPIGMSGAR	0	366	8	373
sp|P24752|THIL_HUMAN	QAVLGAGLPISTPCTTINKVCASGMK	0	106	19	124
sp|P24752|THIL_HUMAN	QAVLGAGLPISTPCTTINKVCASGMK	0	106	26	131
sp|P24752|THIL_HUMAN	SKAAWEAGKFGNEVIPVTVTVK	0	222	2	223
sp|P24752|THIL_HUMAN	SKAAWEAGKFGNEVIPVTVTVK	0	222	9	230
sp|P24752|THIL_HUMAN	DFPIAPVYAASMVLK	0	324	15	338
sp|P24752|THIL_HUMAN	DGLTDVYNK	8.34446e-05	182	9	190
sp|P24752|THIL_HUMAN	GSTPYGGVKLEDLIVKDGLTDVYNK	0.000161802	166	16	181
sp|P24752|THIL_HUMAN	LGSIAIQGAIEK	0.000184663	67	12	78
sp|P24752|THIL_HUMAN	TVFQKENGTVTAANASTLNDGAAALVLMTADAAK	0.00323106	269	5	273
sp|P24752|THIL_HUMAN	TVFQKENGTVTAANASTLNDGAAALVLMTADAAK	0.00323106	269	34	302
sp|P24752|THIL_HUMAN	LEDLIVKDGLTDVYNKIHMGSCAENTAK	0.00529195	175	28	202
sp|P25445|TNR6_HUMAN	YITTIAGVMTLSQVK	0.000595467	232	15	246
sp|P25445|TNR6_HUMAN	TVAINLSDVDLSK	0.00476379	219	13	231
sp|P25445|TNR6_HUMAN	RCRLCDEGHGLEVEINCTRTQNTK	0.00511862	103	24	126
sp|P28360|MSX1_HUMAN	LPEDALVKAESPEKPER	0	126	14	139
sp|P28360|MSX1_HUMAN	VEDSAFGKPAGGGAGQAPSAAAATAAAMGADEEGAKPK	0	16	8	23
sp|P28360|MSX1_HUMAN	VEDSAFGKPAGGGAGQAPSAAAATAAAMGADEEGAKPK	0	16	38	53
sp|P28360|MSX1_HUMAN	TPFTTAQLLALERK	0	177	14	190
sp|P28360|MSX1_HUMAN	LSPPACTLRK	3.57207e-06	159	10	168
sp|P28360|MSX1_HUMAN	LQEAELEK	3.78024e-05	230	8	237
sp|P28360|MSX1_HUMAN	VSPSLLPFSVEALMADHRKPGAK	0.0049872	54	19	72
sp|P28360|MSX1_HUMAN	VSPSLLPFSVEALMADHRKPGAK	0.0049872	54	23	76
sp|P31151|S10A7_HUMAN	SIIGMIDMFHK	0	9	11	19
sp|P31151|S10A7_HUMAN	KIDFSEFLSLLGDIATDYHK	0	69	1	69
sp|P31151|S10A7_HUMAN	KIDFSEFLSLLGDIATDYHK	0	69	20	88
sp|P31151|S10A7_HUMAN	KGTNYLADVFEKK	0	50	1	50
sp|P31151|S10A7_HUMAN	KGTNYLADVFEKK	0	50	12	61
sp|P31151|S10A7_HUMAN	KGTNYLADVFEKK	0	50	13	62
sp|P31151|S10A7_HUMAN	ENFPNFLSACDK	0	38	12	49
sp|P31151|S10A7_HUMAN	NEDKKIDFSEFLSLLGDIATDYHK	0	65	4	68
sp|P31151|S10A7_HUMAN	DKNEDKKIDFSEFLSLLGDIATDYHK	0	63	2	64
sp|P31151|S10A7_HUMAN	IEKPSLLTMMK	0	27	3	29
sp|P31151|S10A7_HUMAN	IEKPSLLTMMK	0	27	11	37
sp|P49593|PPM1F_HUMAN	AIGDVFQKPYVSGEADAASR	0	327	8	334
sp|P49593|PPM1F_HUMAN	DSQVILVQQGQVVK	0	274	14	287
sp|P49593|PPM1F_HUMAN	LWEVAGQWQK	0.000542231	133	10	142
sp|P49593|PPM1F_HUMAN	DQMFLRK	0.00156342	239	7	245
sp|Q07864|DPOE1_HUMAN	ALVHLGCVCVVNK	0	1437	13	1449
sp|Q07864|DPOE1_HUMAN	IAKVETVPKEDLDLPNHLVGLKR	0	128	22	149
sp|Q07864|DPOE1_HUMAN	GGVITDEEETSK	0	198	12	209
sp|Q07864|DPOE1_HUMAN	LTQSFFTITQK	0	2059	11	2069
sp|Q07864|DPOE1_HUMAN	VADYWLDVLYSK	0	1009	12	1020
sp|Q07864|DPOE1_HUMAN	DTVRSNQMPSLGALYSAEHGLLLEK	0	1516	25	1540
sp|Q07864|DPOE1_HUMAN	DLRFGFERLK	0	45	10	54
sp|Q07864|DPOE1_HUMAN	EALLMVQAFHANIIFPNK	0	502	18	519
sp|Q07864|DPOE1_HUMAN	DFGLVKLPHPAAPVTVK	0	1214	17	1230
sp|Q07864|DPOE1_HUMAN	AAVHGLSMQQEIGFQK	3.18523e-06	376	16	391
sp|Q07864|DPOE1_HUMAN	AKLGYDPVELDPEDMCR	3.29462e-06	430	2	431
sp|Q07864|DPOE1_HUMAN	LSFHTVEDLVK	3.5567e-06	155	11	165
sp|Q07864|DPOE1_HUMAN	FKVALPYKPYFYIATR	4.85689e-06	94	8	101
sp|Q07864|DPOE1_HUMAN	MATEQPQTLATYSVSDAVATYYLYMK	6.66791e-06	447	26	472
sp|Q07864|DPOE1_HUMAN	KPKVTISYPGAMLNIMVK	1.62524e-05	885	1	885
sp|Q07864|DPOE1_HUMAN	KPKVTISYPGAMLNIMVK	1.62524e-05	885	18	902
sp|Q07864|DPOE1_HUMAN	RYAVFNEDGSLAELKGFEVK	2.88375e-05	955	20	974
sp|Q07864|DPOE1_HUMAN	DFNKPGANCQRK	0.000244535	655	4	658
sp|Q07864|DPOE1_HUMAN	DFNKPGANCQRK	0.000244535	655	12	666
sp|Q07864|DPOE1_HUMAN	AFHELSREEQAK	0.000273091	706	12	717
sp|Q07864|DPOE1_HUMAN	DYGEQKSTSISTAK	0.00132299	1045	14	1058
sp|Q07864|DPOE1_HUMAN	VGPELLPPPK	0.00136787	1541	10	1550
sp|Q07864|DPOE1_HUMAN	DPALHRTLHNMMK	0.00381551	1834	13	1846
sp|Q07864|DPOE1_HUMAN	RDSYLPVGSHNLKAAAK	0.00512403	413	17	429
sp|Q07864|DPOE1_HUMAN	DDLVERPDPVVLAFDIETTK	0.00689156	261	20	280
sp|Q07864|DPOE1_HUMAN	EPGSIRHIYLYHHAQAHK	0.00711025	1480	18	1497
sp|Q13526|PIN1_HUMAN	TKEEALELINGYIQK	0	81	15	95
sp|Q13526|PIN1_HUMAN	IKSGEEDFESLASQFSDCSSAK	0	96	22	117
sp|Q13526|PIN1_HUMAN	ADEEKLPPGWEK	0	2	12	13
sp|Q14289|FAK2_HUMAN	KDCTLDNK	0.0053229	461	1	461
sp|Q14289|FAK2_HUMAN	KDCTLDNK	0.0053229	461	8	468
sp|Q14289|FAK2_HUMAN	NVGLTLRKLIGSVD	0.00990132	912	8	919
sp|Q14953|KI2S5_HUMAN	EGEAHERRLPAGPK	0.00273895	163	14	176
sp|Q15560|TCEA2_HUMAN	TGGTQTDLFTCGK	0	251	13	263
sp|Q15560|TCEA2_HUMAN	NVLCGAITPQQIAVMTSEEMASDELKEIRK	3.17671e-06	207	30	236
sp|Q15560|TCEA2_HUMAN	VGMSVNALRK	2.43227e-05	49	10	58
sp|Q15560|TCEA2_HUMAN	EVIALAKSLIK	0.00373182	64	7	70
sp|Q15560|TCEA2_HUMAN	EVIALAKSLIK	0.00373182	64	11	74
sp|Q15560|TCEA2_HUMAN	QSSDEEVIALAKSLIKSWK	0.00594321	59	19	77
sp|Q16143|SYUB_HUMAN	TKEQASHLGGAVFSGAGNIAAATGLVK	0	59	2	60
sp|Q16143|SYUB_HUMAN	TKEQASHLGGAVFSGAGNIAAATGLVK	0	59	27	85
sp|Q16143|SYUB_HUMAN	EGVLYVGSK	4.17591e-05	35	9	43
sp|Q16143|SYUB_HUMAN	EGVVAAAEK	8.68742e-05	13	9	21
sp|Q53FV1|ORML2_HUMAN	GTPFETPDQGK	0.00146471	69	11	79
sp|Q58FF8|H90B2_HUMAN	SIYYITGESK	0	258	10	267
sp|Q58FF8|H90B2_HUMAN	IRYESLTDPSKLDSGK	0	54	16	69
sp|Q58FF8|H90B2_HUMAN	HSQFLGYPITLYLEK	0	127	15	141
sp|Q58FF8|H90B2_HUMAN	IAQLMSLIINTFYSNK	0	21	16	36
sp|Q58FF8|H90B2_HUMAN	ADLINNLGTIAK	0	96	12	107
sp|Q58FF8|H90B2_HUMAN	IEDVGSDEEDDSGK	0	172	14	185
sp|Q58FF8|H90B2_HUMAN	LISNASDALDK	0	43	11	53
sp|Q58FF8|H90B2_HUMAN	YIDQEELNKTKPIWTR	0	198	11	208
sp|Q58FF8|H90B2_HUMAN	YESLTDPSKLDSGKELK	0	56	17	72
sp|Q58FF8|H90B2_HUMAN	DDEEKPKIEDVGSDEEDDSGK	3.65617e-06	165	7	171
sp|Q58FF8|H90B2_HUMAN	EEYGEFYKSLTN	5.52737e-06	221	8	228
sp|Q58FF8|H90B2_HUMAN	AKFENLCK	8.00064e-05	331	8	338
sp|Q58FF8|H90B2_HUMAN	IKEKYIDQEELNK	0.000195079	194	2	195
sp|Q5FWF6|ZN789_HUMAN	IHTKEEFFQCGECGK	2.90601e-05	362	15	376
sp|Q5FWF6|ZN789_HUMAN	HSTLLCHQQIHSKPNTHK	3.78154e-05	325	18	342
sp|Q5FWF6|ZN789_HUMAN	SFKWHTSFIK	5.70064e-05	405	10	414
sp|Q66PJ3|AR6P4_HUMAN	LIKGDGEVLEEIVTK	0	197	15	211
sp|Q66PJ3|AR6P4_HUMAN	IQAMKPMTK	0.000492528	166	5	170
sp|Q6S8J7|POTEA_HUMAN	MVAEVSPK	0.0012438	1	8	8
sp|Q6S8J7|POTEA_HUMAN	NSHYEQLTVEVEQMENMVHVLQK	0.00635994	476	23	498
sp|Q6ZS27|ZN662_HUMAN	MESSTNDIIEVIVKDEMISVEESSGNTDVNNLLGIHHK	0	147	38	184
sp|Q6ZS27|ZN662_HUMAN	VHTGDKPHECTDCGK	3.3986e-06	353	6	358
sp|Q6ZS27|ZN662_HUMAN	VHTGDKPHECTDCGK	3.3986e-06	353	15	367
sp|Q6ZS27|ZN662_HUMAN	GISSGYPFLKPAGISHPEQVEEPLNLK	1.07723e-05	47	27	73
sp|Q6ZS27|ZN662_HUMAN	IHSGVKPYECQECAK	1.12687e-05	241	15	255
sp|Q6ZS27|ZN662_HUMAN	IHTGERPYK	1.63276e-05	381	9	389
sp|Q6ZS27|ZN662_HUMAN	IHTGEKPFECK	3.24666e-05	269	11	279
sp|Q6ZS27|ZN662_HUMAN	THNGEKVYGCK	8.14722e-05	213	11	223
sp|Q6ZS27|ZN662_HUMAN	MHTGEKPYECK	0.00101954	325	11	335
sp|Q6ZS27|ZN662_HUMAN	IHTGEKPYTCK	0.00261637	297	11	307
sp|Q86YV5|PRAG1_HUMAN	QKPGGTPNLQQK	0.00603071	1222	2	1223
sp|Q86YV5|PRAG1_HUMAN	QKPGGTPNLQQK	0.00603071	1222	12	1233
sp|Q86YV5|PRAG1_HUMAN	ECCSQGPTAHPSCLGPKK	0.00866755	310	17	326
sp|Q86YV5|PRAG1_HUMAN	ECCSQGPTAHPSCLGPKK	0.00866755	310	18	327
sp|Q8IXS8|F126B_HUMAN	DEGFSSGASLSSQPIGTKPSSSSQRGSLRK	0	348	18	365
sp|Q8IXS8|F126B_HUMAN	DEGFSSGASLSSQPIGTKPSSSSQRGSLRK	0	348	30	377
sp|Q8N1P7|CRBG2_HUMAN	SQLVSDPTEGK	0.00474235	736	11	746
sp|Q8N1P7|CRBG2_HUMAN	DLHPARPTQVSCSPLEMMKK	0.00532172	859	19	877
sp|Q8N1P7|CRBG2_HUMAN	DLHPARPTQVSCSPLEMMKK	0.00532172	859	20	878
sp|Q8N302|AGGF1_HUMAN	KDESFVGPTLSK	0.000145593	540	12	551
sp|Q8N302|AGGF1_HUMAN	DLNSEDQKAFSVEHTSCNEEENFANMK	0.000154984	291	27	317
sp|Q8N302|AGGF1_HUMAN	VDLQPYPTSSTK	0.00110774	256	12	267
sp|Q8N302|AGGF1_HUMAN	FTENFPETKPQK	0.00484252	689	9	697
sp|Q8N302|AGGF1_HUMAN	FTENFPETKPQK	0.00484252	689	12	700
sp|Q8N302|AGGF1_HUMAN	DPGTMPWVK	0.00999666	702	9	710
sp|Q8N335|GPD1L_HUMAN	MGIDISVLMGANIANEVAAEK	0.00164624	142	21	162
sp|Q8N335|GPD1L_HUMAN	EMIAFARIFCK	0.0017582	236	11	246
sp|Q8N335|GPD1L_HUMAN	TIEELEKEMLNGQK	0.00752552	285	7	291
sp|Q8N335|GPD1L_HUMAN	TIEELEKEMLNGQK	0.00752552	285	14	298
sp|Q8N6R0|EFNMT_HUMAN	DQVLEAEPQFSLPVFAFIMTK	0	191	21	211
sp|Q8N6R0|EFNMT_HUMAN	ETEWLFGMDEGRK	3.25277e-06	310	13	322
sp|Q8N6R0|EFNMT_HUMAN	KQRPADAEDLPAAPGQSIDK	3.51944e-06	447	20	466
sp|Q8N6R0|EFNMT_HUMAN	RPQMSFLK	0.000137523	95	8	102
sp|Q8NHY6|ZFP28_HUMAN	THTGEKPYECK	0	666	11	676
sp|Q8NHY6|ZFP28_HUMAN	IHTGEKPYK	0	441	9	449
sp|Q8NHY6|ZFP28_HUMAN	VHTGEKPYK	3.00334e-06	694	9	702
sp|Q8NHY6|ZFP28_HUMAN	VHSGEKPFK	3.28819e-06	582	9	590
sp|Q8NHY6|ZFP28_HUMAN	IHTGEKPYECK	3.74282e-06	638	11	648
sp|Q8NHY6|ZFP28_HUMAN	KLAVGQETQFRQEPITHNK	9.49686e-06	348	19	366
sp|Q8NHY6|ZFP28_HUMAN	AWCPDLK	0.000907584	171	7	177
sp|Q8NHY6|ZFP28_HUMAN	KTFIQIGHLNQHK	0.00164073	792	13	804
sp|Q8NHY6|ZFP28_HUMAN	SSVVIKQTGIYAGK	0.00196334	404	14	417
sp|Q8NHY6|ZFP28_HUMAN	AFKTKSSLICHR	0.00467558	737	3	739
sp|Q8NHY6|ZFP28_HUMAN	AFKTKSSLICHR	0.00467558	737	5	741
sp|Q8NHY6|ZFP28_HUMAN	KLEAVGTGIEPK	0.00479238	85	1	85
sp|Q8NHY6|ZFP28_HUMAN	KLEAVGTGIEPK	0.00479238	85	12	96
sp|Q8TCY9|URGCP_HUMAN	LQGDPWRK	0.000249084	496	8	503
sp|Q8TCY9|URGCP_HUMAN	ASPGIEVELLGKGHSDLGEVAPEIK	0.00264664	2	12	13
sp|Q8TCY9|URGCP_HUMAN	ASPGIEVELLGKGHSDLGEVAPEIK	0.00264664	2	25	26
sp|Q8WTW3|COG1_HUMAN	DLRYLNIVLTAK	0	812	12	823
sp|Q8WTW3|COG1_HUMAN	QLVSEEDNTSAPSLFK	3.4793e-06	956	16	971
sp|Q8WTW3|COG1_HUMAN	EINRVGGHALPK	1.5711e-05	755	12	766
sp|Q8WTW3|COG1_HUMAN	AQAISPCVQNFCSALDSK	0.0011217	507	18	524
sp|Q92608|DOCK2_HUMAN	KHEFMSDTNLSEHAAIPLK	2.9794e-06	1726	19	1744
sp|Q92608|DOCK2_HUMAN	RSSVVFADEKAAAESDLK	2.98099e-06	1704	18	1721
sp|Q92608|DOCK2_HUMAN	LSQTFLQLSDGDKK	3.32885e-06	1783	13	1795
sp|Q92608|DOCK2_HUMAN	LSQTFLQLSDGDKK	3.32885e-06	1783	14	1796
sp|Q92608|DOCK2_HUMAN	TTQRNVEVIMCVCAEDGK	0.00082588	441	18	458
sp|Q92608|DOCK2_HUMAN	FKNKPVPDQIINFYK	0.0013	1421	4	1424
sp|Q92608|DOCK2_HUMAN	FKNKPVPDQIINFYK	0.0013	1421	15	1435
sp|Q92608|DOCK2_HUMAN	QMSIISLASMNSDCSTPSKPTSESFDLELASPKTPR	0.00172905	1642	19	1660
sp|Q92608|DOCK2_HUMAN	EIEMLNNLK	0.00219558	269	9	277
sp|Q92608|DOCK2_HUMAN	SQYKTTILLQVAALK	0.0035621	783	4	786
sp|Q92608|DOCK2_HUMAN	SQYKTTILLQVAALK	0.0035621	783	15	797
sp|Q92608|DOCK2_HUMAN	VNQFFKTMLASKSAEEGK	0.00549589	1803	6	1808
sp|Q92608|DOCK2_HUMAN	VNQFFKTMLASKSAEEGK	0.00549589	1803	12	1814
sp|Q92828|COR2A_HUMAN	SSSLLEEK	0.000194047	441	8	448
sp|Q92828|COR2A_HUMAN	AGTVLQEASYK	0.000454887	211	11	221
sp|Q9BPX1|DHB14_HUMAN	QLLELNLLGTYTLTK	1.13567e-05	109	15	123
sp|Q9BPX1|DHB14_HUMAN	LALPYLRK	0.00855589	124	8	131
sp|Q9BT23|LIMD2_HUMAN	MFQAAGAAQATPSHDAK	0.00175635	1	17	17
sp|Q9BT43|RPC7L_HUMAN	EETIQKLETLEK	3.05344e-06	145	12	156
sp|Q9BT43|RPC7L_HUMAN	KEEEVTSEEDEEK	0.00120315	157	1	157
sp|Q9BT43|RPC7L_HUMAN	KEEEVTSEEDEEK	0.00120315	157	13	169
sp|Q9GZU8|PIP30_HUMAN	LKPDPEPDDKNQEPSSCK	0	171	10	180
sp|Q9GZU8|PIP30_HUMAN	LKPDPEPDDKNQEPSSCK	0	171	18	188
sp|Q9GZU8|PIP30_HUMAN	QQEYEEQFKFK	0	66	11	76
sp|Q9GZU8|PIP30_HUMAN	VGISQENKK	8.70818e-06	122	9	130
sp|Q9GZU8|PIP30_HUMAN	KLTVKPIETK	1.62948e-05	135	10	144
sp|Q9GZU8|PIP30_HUMAN	MDGGDDGNLIIKK	1.86172e-05	1	13	13
sp|Q9GZU8|PIP30_HUMAN	LLAGAVKHK	0.00025284	152	9	160
sp|Q9H340|O51B6_HUMAN	FGKHVPHVVHITMSYIHFLFPPFMNPFIYSIK	0.00736325	262	3	264
sp|Q9H340|O51B6_HUMAN	FGKHVPHVVHITMSYIHFLFPPFMNPFIYSIK	0.00736325	262	32	293
sp|Q9H6N6|MYH16_HUMAN	TKYETDAIQR	0.00047861	536	2	537
sp|Q9H6N6|MYH16_HUMAN	KAMMDAARMAEELR	0.0046464	920	1	920
sp|Q9H6N6|MYH16_HUMAN	ELISEFRLTEERAKKAMM	0.00471973	906	14	919
sp|Q9H6N6|MYH16_HUMAN	VIQQNVHK	0.00719964	5	8	12
sp|Q9H6N6|MYH16_HUMAN	RQLDEESKSRSTAVVSLANTK	0.00914531	480	8	487
sp|Q9H6N6|MYH16_HUMAN	RQLDEESKSRSTAVVSLANTK	0.00914531	480	21	500
sp|Q9NR64|KLHL1_HUMAN	DGLKTLNTVECYNPK	0.00130612	515	15	529
sp|Q9NRY4|RHG35_HUMAN	VSIVSKPVLYR	0	1149	6	1154
sp|Q9NRY4|RHG35_HUMAN	FVSNLYNQLAK	0	180	11	190
sp|Q9NRY4|RHG35_HUMAN	KPIVVVLTK	0	193	1	193
sp|Q9NRY4|RHG35_HUMAN	KPIVVVLTK	0	193	9	201
sp|Q9NRY4|RHG35_HUMAN	QDVRIPTYNISVVGLSGTEK	0	7	20	26
sp|Q9NRY4|RHG35_HUMAN	LAFSTLVQLIDK	0	238	12	249
sp|Q9NRY4|RHG35_HUMAN	NLNLVSSTASIK	1.32079e-05	764	12	775
sp|Q9NRY4|RHG35_HUMAN	ESLSYVVESIEK	2.8838e-05	669	12	680
sp|Q9NRY4|RHG35_HUMAN	NHLVHLPLTLILVNK	0.000116063	691	15	705
sp|Q9NRY4|RHG35_HUMAN	MGVIQDVLGEEQRFK	0.00101026	517	15	531
sp|Q9NRY4|RHG35_HUMAN	IIPYFEALK	0.00281469	256	9	264
sp|Q9NRY4|RHG35_HUMAN	LLETKPEFLK	0.0029581	369	5	373
sp|Q9NRY4|RHG35_HUMAN	LLETKPEFLK	0.0029581	369	10	378
sp|Q9NRY4|RHG35_HUMAN	QQSQQIATAK	0.00441967	265	10	274
sp|Q9NRY4|RHG35_HUMAN	DTSLPSLSK	0.00455391	999	9	1007
sp|Q9NRY4|RHG35_HUMAN	INDREQK	0.00606217	1347	7	1353
sp|Q9NRY4|RHG35_HUMAN	DFTVNTVAGAMK	0.00722293	1311	12	1322
sp|Q9NV06|DCA13_HUMAN	SIYSQIQEQRIMK	0	399	13	411
sp|Q9NV06|DCA13_HUMAN	EFVSASFDK	0	296	9	304
sp|Q9NV06|DCA13_HUMAN	HVVAVVK	0	439	7	445
sp|Q9NV06|DCA13_HUMAN	TNPICSMTWGFDSISSVK	0	186	18	203
sp|Q9NV06|DCA13_HUMAN	VFAKPFLASLDGHRDGVNCLAK	3.04207e-06	53	22	74
sp|Q9NV06|DCA13_HUMAN	MQHVICVK	3.13455e-06	325	8	332
sp|Q9NV06|DCA13_HUMAN	FCGTSFFTVGDDKTVK	6.20774e-05	119	16	134
sp|Q9NV06|DCA13_HUMAN	LGVLTSREK	0.000219079	360	9	368
sp|Q9NV06|DCA13_HUMAN	VDYSPTGK	0.00109105	288	8	295
sp|Q9NV06|DCA13_HUMAN	MDGPGYGDEEEPLHTILGKTVYTGIDHHWK	0.00113725	138	30	167
sp|Q9NV06|DCA13_HUMAN	DYNQKLK	0.0035705	372	7	378
sp|Q9NV06|DCA13_HUMAN	SIRIFPVDK	0.00531632	305	9	313
sp|Q9UBX7|KLK11_HUMAN	WLLTAAHCLKPR	0.0023742	88	10	97
sp|Q9UBX7|KLK11_HUMAN	KPGVYTK	0.00697973	261	1	261
sp|Q9UBX7|KLK11_HUMAN	KPGVYTK	0.00697973	261	7	267
sp|Q9UBX7|KLK11_HUMAN	DHRNDIMLVKMASPVSITWAVRPLTLSSR	0.00916641	138	10	147
sp|Q9UHC7|MKRN1_HUMAN	TAPSCTEAPLQGSVTKEESEK	3.32653e-06	182	21	202
sp|Q9UHC7|MKRN1_HUMAN	YEHSKPLKQEEATATELTTK	0.00853995	106	5	110
sp|Q9UHC7|MKRN1_HUMAN	YEHSKPLKQEEATATELTTK	0.00853995	106	8	113
sp|Q9UHC7|MKRN1_HUMAN	YEHSKPLKQEEATATELTTK	0.00853995	106	20	125
sp|Q9UIV1|CNOT7_HUMAN	DSLLTGMAFFKMR	0	230	11	240
sp|Q9UIV1|CNOT7_HUMAN	PAATVDHSQRICEVWACNLDEEMKK	0.00162463	2	24	25
sp|Q9UIV1|CNOT7_HUMAN	PAATVDHSQRICEVWACNLDEEMKK	0.00162463	2	25	26
sp|Q9UIV1|CNOT7_HUMAN	DFGYLIK	0.00921988	161	7	167
sp|Q9UIV1|CNOT7_HUMAN	EMKKIRQVIRKYNYVAMDTEFPGVVARPIG	0.00945111	23	11	33
sp|Q9UL42|PNMA2_HUMAN	GPALDLMHIVQADNPSISVEECLEAFK	0.000740196	212	27	238
sp|Q9UN72|PCDA7_HUMAN	VGERALSSYVSVHAESGK	0.00311847	499	18	516
sp|Q9UNS2|CSN3_HUMAN	DTFAGLCHQLTNALVERK	0	98	18	115
sp|Q9UNS2|CSN3_HUMAN	DVQEHSLGVLAVLFVK	0	50	16	65
sp|Q9UNS2|CSN3_HUMAN	EQAITTPAMAVSHIMLESYK	0	206	20	225
sp|Q9UNS2|CSN3_HUMAN	SMGSQEDDSGNKPSSYS	0	407	12	418
sp|Q9UNS2|CSN3_HUMAN	AMDQEITVNPQFVQK	0	392	15	406
sp|Q9UNS2|CSN3_HUMAN	EQAITTPAMAVSHIMLESYKK	0	206	21	226
sp|Q9UNS2|CSN3_HUMAN	HFLCYYYYGGMIYTGLK	0	180	17	196
sp|Q9UNS2|CSN3_HUMAN	DLCQLCLLAK	1.61331e-05	144	10	153
sp|Q9UNS2|CSN3_HUMAN	DGEIFASINQK	4.88582e-05	344	11	354
sp|Q9Y662|HS3SB_HUMAN	EAPARISAMSKDTK	0.00577187	209	11	219
sp|Q9Y662|HS3SB_HUMAN	EAPARISAMSKDTK	0.00577187	209	14	222
sp|A6NIE6|RN3P2_HUMAN	ALENDFFNSPPRK	3.09334e-06	36	13	48
sp|A6NIE6|RN3P2_HUMAN	TGETNDFELLK	0.000369477	65	11	75
sp|A6NIE6|RN3P2_HUMAN	EILELIIEKLLK	0.00973572	218	9	226
sp|A6NIE6|RN3P2_HUMAN	EILELIIEKLLK	0.00973572	218	12	229
sp|A6NLU0|RFPLA_HUMAN	DLEEAVQLKCGYACCLQCLNSLQK	3.83792e-06	17	24	40
sp|A6NLU0|RFPLA_HUMAN	FCSVVSQK	2.54935e-05	51	8	58
sp|A6NLU0|RFPLA_HUMAN	ALVSIIKELEPK	0.00243394	69	12	80
sp|O00444|PLK4_HUMAN	CHSAEMLSVSKRSGGGENEER	0.00178144	399	11	409
sp|O00444|PLK4_HUMAN	TGKSYTLK	0.00671682	746	3	748
sp|O00444|PLK4_HUMAN	TGKSYTLK	0.00671682	746	8	753
sp|O43847|NRDC_HUMAN	ANLVLLSGANEGK	0	607	13	619
sp|O43847|NRDC_HUMAN	AYIRFHLISPLIQK	0	704	14	717
sp|O43847|NRDC_HUMAN	ALNKGDANSEVTVYYQSGTR	0	910	4	913
sp|O43847|NRDC_HUMAN	DIRAFTTTLNLLPYHK	0	1133	16	1148
sp|O43847|NRDC_HUMAN	HGLIIRVK	0	757	8	764
sp|O43847|NRDC_HUMAN	AFNTQVTALIK	0	1013	11	1023
sp|O43847|NRDC_HUMAN	TYFNILIKPE	0.000598851	801	8	808
sp|O43847|NRDC_HUMAN	HMVFMGSLK	0.00195514	237	9	245
sp|O75333|TBX10_HUMAN	ITQLKIASNPFAK	0.000151236	236	13	248
sp|O75333|TBX10_HUMAN	QIVSFDKLK	0.00760354	164	7	170
sp|O75333|TBX10_HUMAN	QIVSFDKLK	0.00760354	164	9	172
sp|O75333|TBX10_HUMAN	ASASTSK	0.00785596	294	7	300
sp|O75820|ZN189_HUMAN	ETFELVGRLDK	0	99	11	109
sp|O75820|ZN189_HUMAN	IHTGEKPYK	0	561	9	569
sp|O75820|ZN189_HUMAN	IHTGEKPFLCIECGK	0	337	15	351
sp|O75820|ZN189_HUMAN	AFRLSTYLIQHQK	0	324	13	336
sp|O75820|ZN189_HUMAN	IHTGEKPYLCTVCGK	3.09883e-06	477	15	491
sp|O75820|ZN189_HUMAN	VHTGEKPFQCNECGK	3.49635e-06	169	15	183
sp|O75820|ZN189_HUMAN	MFRENTNIIRK	3.56619e-06	129	11	139
sp|O75820|ZN189_HUMAN	IHTGEKPHK	1.24959e-05	253	9	261
sp|O75820|ZN189_HUMAN	IHTGERPYQCK	4.01082e-05	365	11	375
sp|O75820|ZN189_HUMAN	SYKCDECGKTFSVSAHLVQHQR	0.00110318	455	3	457
sp|O75820|ZN189_HUMAN	SYKCDECGKTFSVSAHLVQHQR	0.00110318	455	9	463
sp|O75820|ZN189_HUMAN	THTGEKPYHCTK	0.00356009	281	12	292
sp|O75820|ZN189_HUMAN	IHTGDKPHK	0.00492571	393	9	401
sp|O95182|NDUA7_HUMAN	ALVSGKPAESSAVAATEKK	0.00974761	75	6	80
sp|O95182|NDUA7_HUMAN	ALVSGKPAESSAVAATEKK	0.00974761	75	18	92
sp|O95182|NDUA7_HUMAN	ALVSGKPAESSAVAATEKK	0.00974761	75	19	93
sp|P02766|TTHY_HUMAN	GSPAINVAVHVFRK	0	42	14	55
sp|P02766|TTHY_HUMAN	KAADDTWEPFASGK	0	55	14	68
sp|P02766|TTHY_HUMAN	RYTIAALLSPYSYSTTAVVTNPKE	0	124	23	146
sp|P02766|TTHY_HUMAN	TSESGELHGLTTEEEFVEGIYK	0	69	22	90
sp|P02766|TTHY_HUMAN	TSESGELHGLTTEEEFVEGIYKVEIDTK	0	69	28	96
sp|P02766|TTHY_HUMAN	VEIDTKSYWKALGISPFH	0.000189096	91	10	100
sp|P05023|AT1A1_HUMAN	NLEAVETLGSTSTICSDK	0	360	18	377
sp|P05023|AT1A1_HUMAN	ADIGVAMGIAGSDVSK	0	728	16	743
sp|P05023|AT1A1_HUMAN	QGAIVAVTGDGVNDSPALK	0	708	19	726
sp|P05023|AT1A1_HUMAN	VIMVTGDHPITAK	0	613	13	625
sp|P05023|AT1A1_HUMAN	KADIGVAMGIAGSDVSK	0	727	1	727
sp|P05023|AT1A1_HUMAN	IVEIPFNSTNK	0	477	11	487
sp|P05023|AT1A1_HUMAN	MSINAEEVVVGDLVEVK	0	178	17	194
sp|P05023|AT1A1_HUMAN	YEPAAVSEQGDKK	0	10	12	21
sp|P05023|AT1A1_HUMAN	YEPAAVSEQGDKK	0	10	13	22
sp|P05023|AT1A1_HUMAN	DMTSEQLDDILK	0	672	12	683
sp|P05023|AT1A1_HUMAN	NMVPQQALVIRNGEK	0	163	15	177
sp|P05023|AT1A1_HUMAN	RAVAGDASESALLK	0	445	14	458
sp|P05023|AT1A1_HUMAN	EVSMDDHKLSLDELHRK	0	38	8	45
sp|P05023|AT1A1_HUMAN	EVSMDDHKLSLDELHRK	0	38	17	54
sp|P05023|AT1A1_HUMAN	AVFQANQENLPILKR	0	431	14	444
sp|P05023|AT1A1_HUMAN	MTVAHMWFDNQIHEADTTENQSGVSFDKTSATWLALSR	0	386	28	413
sp|P05023|AT1A1_HUMAN	ACVVHGSDLKDMTSEQLDDILKYHTEIVFAR	0	662	10	671
sp|P05023|AT1A1_HUMAN	IISANGCKVDNSSLTGESEPQTR	0	205	8	212
sp|P05023|AT1A1_HUMAN	CIELCCGSVK	0	459	10	468
sp|P05023|AT1A1_HUMAN	YHTEIVFARTSPQQK	0	684	15	698
sp|P05023|AT1A1_HUMAN	AIAKGVGIISEGNETVEDIAAR	4.11882e-06	626	4	629
sp|P05023|AT1A1_HUMAN	SAGIKVIMVTGDHPITAK	2.83134e-05	608	5	612
sp|P05023|AT1A1_HUMAN	AAVPDAVGK	7.89058e-05	597	9	605
sp|P05023|AT1A1_HUMAN	EQPLDEELK	0.000227574	527	9	535
sp|P05023|AT1A1_HUMAN	NPNTSEPQHLLVMK	0.000231812	495	14	508
sp|P08908|5HT1A_HUMAN	VGNSKEHLPLPSEAGPTPCAPASFERK	0.000830585	298	5	302
sp|P08908|5HT1A_HUMAN	VGNSKEHLPLPSEAGPTPCAPASFERK	0.000830585	298	27	324
sp|P16615|AT2A2_HUMAN	VDQSILTGESVSVIK	0	175	15	189
sp|P16615|AT2A2_HUMAN	DPPRIEVASSVK	0	600	12	611
sp|P16615|AT2A2_HUMAN	EFTITGSTYAPIGEVHK	0	381	17	397
sp|P16615|AT2A2_HUMAN	TVEEVLGHFGVNESTGLSLEQVK	0	8	23	30
sp|P16615|AT2A2_HUMAN	DIVPGDIVEIAVGDK	0	144	15	158
sp|P16615|AT2A2_HUMAN	NMLFSGTNIAAGK	0	206	13	218
sp|P16615|AT2A2_HUMAN	AMGVVVATGVNTEIGK	0	219	16	234
sp|P16615|AT2A2_HUMAN	IVEFLQSFDEITAMTGDGVNDAPALK	0	686	26	711
sp|P16615|AT2A2_HUMAN	IERANACNSVIK	0	465	12	476
sp|P16615|AT2A2_HUMAN	AEIGIAMGSGTAVAK	0	713	15	727
sp|P16615|AT2A2_HUMAN	MNVFDTELK	0	452	9	460
sp|P16615|AT2A2_HUMAN	VGEATETALTCLVEK	0	437	15	451
sp|P16615|AT2A2_HUMAN	MNVFDTELKGLSK	0	452	13	464
sp|P16615|AT2A2_HUMAN	AKDIVPGDIVEIAVGDKVPADIR	0	142	2	143
sp|P16615|AT2A2_HUMAN	IGIFGQDEDVTSK	0	638	13	650
sp|P16615|AT2A2_HUMAN	KAEIGIAMGSGTAVAK	0	712	1	712
sp|P16615|AT2A2_HUMAN	TVEEVLGHFGVNESTGLSLEQVKK	4.17287e-05	8	24	31
sp|P16615|AT2A2_HUMAN	SLPSVETLGCTSVICSDKTGTLTTNQMSVCR	0.00013836	335	18	352
sp|P16615|AT2A2_HUMAN	HTDPVPDPRAVNQDK	0.000156826	190	15	204
sp|P16615|AT2A2_HUMAN	KNMLFSGTNIAAGK	0.0011136	205	1	205
sp|P16615|AT2A2_HUMAN	SMSVYCTPNKPSRTSMSK	0.00220565	493	18	510
sp|P16615|AT2A2_HUMAN	EYEPEMGK	0.00480782	121	8	128
sp|P16615|AT2A2_HUMAN	MENAHTK	0.00538423	1	7	7
sp|P16615|AT2A2_HUMAN	VPADIRLTSIK	0.00554813	159	11	169
sp|P16615|AT2A2_HUMAN	FVARNYLEPGK	0.0066465	985	11	995
sp|P35268|RL22_HUMAN	ITVTSEVPFSK	0	70	11	80
sp|P35268|RL22_HUMAN	VVANSKESYELR	0	102	6	107
sp|P35268|RL22_HUMAN	SKITVTSEVPFSKR	0	68	2	69
sp|P35268|RL22_HUMAN	RYLKYLTK	0.00233868	81	8	88
sp|P48739|PIPNB_HUMAN	NETGGGEGIEVLKNEPYEK	0	32	19	50
sp|P48739|PIPNB_HUMAN	MIAPEGSLVFHEK	3.03815e-06	74	13	86
sp|P48739|PIPNB_HUMAN	DDFFIKIETWHKPDLGTLENVHGLDPNTWK	3.44321e-06	105	12	116
sp|P48739|PIPNB_HUMAN	DDFFIKIETWHKPDLGTLENVHGLDPNTWK	3.44321e-06	105	30	134
sp|P48739|PIPNB_HUMAN	ADEDPALFQSVKTK	1.2551e-05	156	14	169
sp|P48739|PIPNB_HUMAN	RGPLGPNWKK	0.000163142	170	10	179
sp|P48739|PIPNB_HUMAN	VENFIQK	0.00341477	209	7	215
sp|P48739|PIPNB_HUMAN	TIVTNEYMK	0.00351128	96	9	104
sp|P49862|KLK7_HUMAN	SFRHPGYSTQTHVNDLMLVK	0	98	20	117
sp|P49862|KLK7_HUMAN	VYKDLLENSMLCAGIPDSKK	0	179	3	181
sp|P49862|KLK7_HUMAN	VYKDLLENSMLCAGIPDSKK	0	179	19	197
sp|P49862|KLK7_HUMAN	VYKDLLENSMLCAGIPDSKK	0	179	20	198
sp|P49862|KLK7_HUMAN	WVLTAAHCK	0	64	9	72
sp|P49862|KLK7_HUMAN	LISPQDCTK	0.000200999	170	9	178
sp|P49862|KLK7_HUMAN	WINDTMK	0.000721858	244	7	250
sp|P49862|KLK7_HUMAN	WINDTMKK	0.00183637	244	8	251
sp|P50579|MAP2_HUMAN	DCAFTVTFNPK	0.00124153	262	11	272
sp|P51149|RAB7A_HUMAN	NALKQETEVELYNEFPEPIKLDKNDR	0	172	23	194
sp|P51149|RAB7A_HUMAN	AKASAESCSC	0	198	2	199
sp|P51149|RAB7A_HUMAN	VIILGDSGVGK	0	11	11	21
sp|P51149|RAB7A_HUMAN	TSLMNQYVNK	0	22	10	31
sp|P51149|RAB7A_HUMAN	GADCCVLVFDVTAPNTFK	0	80	18	97
sp|P51149|RAB7A_HUMAN	IDLENRQVATK	0.0011761	127	11	137
sp|P51687|SUOX_HUMAN	DGETVESGEVTIK	3.21355e-06	434	13	446
sp|P51687|SUOX_HUMAN	EITVTLQCAGNRRSEMTQVK	0.00642187	257	20	276
sp|P51801|CLCKB_HUMAN	KAISNLTNPPAPK	0.000360205	675	1	675
sp|P51801|CLCKB_HUMAN	KAISNLTNPPAPK	0.000360205	675	13	687
sp|Q13415|ORC1_HUMAN	ETIIGLVRVIPLAPK	0	127	15	141
sp|Q13415|ORC1_HUMAN	RATEICEFSQQKPDSPGLVTIAHSMEAVDEMFSSSYITAIK	3.03571e-06	728	41	768
sp|Q13415|ORC1_HUMAN	GSPQETTVLLVDELDLLWTHK	3.66463e-06	609	21	629
sp|Q13415|ORC1_HUMAN	RSQPDKLQTLSPALK	6.23197e-06	277	15	291
sp|Q13415|ORC1_HUMAN	ETGLSYTEDDKK	6.67793e-06	298	12	309
sp|Q13415|ORC1_HUMAN	DVVPTNLKNEK	1.85904e-05	142	11	152
sp|Q13415|ORC1_HUMAN	SKSAESPSWTPAEHVAK	1.88365e-05	194	17	210
sp|Q13415|ORC1_HUMAN	SSLKSSLHTLTK	3.78098e-05	445	12	456
sp|Q13415|ORC1_HUMAN	RKVAFSEITSPSK	0.000186624	264	13	276
sp|Q13415|ORC1_HUMAN	EQEFQDIYNFVESKLLDHTGGCMYISGVPGTGK	0.000311882	508	33	540
sp|Q13415|ORC1_HUMAN	FRPLSSELFAELNKPQESAAKCQKPVR	0.000817166	165	24	188
sp|Q13415|ORC1_HUMAN	LLELFEDDSDPPPKK	0.0036341	68	15	82
sp|Q14584|ZN266_HUMAN	THTGEKPYECK	0	513	11	523
sp|Q14584|ZN266_HUMAN	IHTGEKPYK	0	485	9	493
sp|Q14584|ZN266_HUMAN	AFTVSSCLSQHMK	0	276	13	288
sp|Q14584|ZN266_HUMAN	KPFTCMECGK	2.97054e-06	462	10	471
sp|Q14584|ZN266_HUMAN	THTGEKPYK	2.97633e-06	261	9	269
sp|Q14584|ZN266_HUMAN	IHTGIKPYK	3.13239e-06	345	9	353
sp|Q14584|ZN266_HUMAN	TQNSENTFECYLYGVDFLTLHK	3.16928e-06	99	22	120
sp|Q14584|ZN266_HUMAN	THNGESLHEWK	3.51257e-06	177	11	187
sp|Q14584|ZN266_HUMAN	SSQLTEHLK	0.000613006	308	9	316
sp|Q14584|ZN266_HUMAN	DPFECKICGK	0.00184709	322	10	331
sp|Q14584|ZN266_HUMAN	GDFQASEWKVQLK	0.00375112	35	13	47
sp|Q14584|ZN266_HUMAN	AFSLNPDVVCQRTCTGEKAFDCSDSGK	0.00994835	137	18	154
sp|Q2VIR3|IF2GL_HUMAN	EQILAFVQGTVAEGAPIIPISAQLK	0	205	25	229
sp|Q2VIR3|IF2GL_HUMAN	KIPVPPRDFTSEPR	2.10206e-05	242	1	242
sp|Q2VIR3|IF2GL_HUMAN	AISGVHTVRFK	5.59443e-05	60	11	70
sp|Q2VIR3|IF2GL_HUMAN	HILILQNKIDLVK	6.52076e-05	184	13	196
sp|Q2VIR3|IF2GL_HUMAN	NITIKLGYANAK	0.00147726	76	12	87
sp|Q2VIR3|IF2GL_HUMAN	GGVAGGSILKGVLK	0.00285527	276	14	289
sp|Q53HC9|EIPR1_HUMAN	YDNQIHIIDFDDENNIINK	0	39	19	57
sp|Q53HC9|EIPR1_HUMAN	LDFNPNK	0.0027081	234	7	240
sp|Q53HC9|EIPR1_HUMAN	QYYLASCGDDCKVK	0.00985902	241	12	252
sp|Q53HC9|EIPR1_HUMAN	QYYLASCGDDCKVK	0.00985902	241	14	254
sp|Q5TIA1|MEI1_HUMAN	EEPLFFSKCHTVYGIEAVVRSLQGSLK	0.00281109	353	8	360
sp|Q5TIA1|MEI1_HUMAN	EEPLFFSKCHTVYGIEAVVRSLQGSLK	0.00281109	353	27	379
sp|Q5W111|SPRY7_HUMAN	ICGTGGCLASAPLHQNK	3.662e-06	48	17	64
sp|Q5W111|SPRY7_HUMAN	NDGALYHNNEEK	1.38173e-05	104	12	115
sp|Q6T4R5|NHS_HUMAN	MENANLPTKQEPSWINQSEQGIK	0	901	23	923
sp|Q6T4R5|NHS_HUMAN	AEETQGNVDEASLK	0	1394	14	1407
sp|Q6T4R5|NHS_HUMAN	QENIASGISAK	0.00128496	1376	11	1386
sp|Q6T4R5|NHS_HUMAN	SPILPKPPGELTA	0.00287162	1542	6	1547
sp|Q6T4R5|NHS_HUMAN	DKADTSSHFSVDT	0.00856901	769	2	770
sp|Q7KZI7|MARK2_HUMAN	DLKAENLLLDADMNIK	3.26722e-06	175	16	190
sp|Q7KZI7|MARK2_HUMAN	DRWMNVGHEDDELKPYVEPLPDYK	7.33778e-06	301	24	324
sp|Q7KZI7|MARK2_HUMAN	DSLVGQRYNEVMATYLLLGYK	0.00384206	344	21	364
sp|Q8N485|LIX1_HUMAN	CSRQEVISYYSQYSLDEKMR	0.00488497	184	18	201
sp|Q8N8E3|CE112_HUMAN	SKQHETEETIRKLEKK	0.00464892	303	2	304
sp|Q8N8E3|CE112_HUMAN	SKQHETEETIRKLEKK	0.00464892	303	12	314
sp|Q8N8E3|CE112_HUMAN	SKQHETEETIRKLEKK	0.00464892	303	15	317
sp|Q8N8E3|CE112_HUMAN	SKQHETEETIRKLEKK	0.00464892	303	16	318
sp|Q8N8E3|CE112_HUMAN	QELEDTISSLKSQVNFLQKRASILQEELTTYQGRR	0.00919087	921	11	931
sp|Q8N8E3|CE112_HUMAN	QELEDTISSLKSQVNFLQKRASILQEELTTYQGRR	0.00919087	921	19	939
sp|Q8TCX5|RHPN1_HUMAN	HGSEAVTVPMIPLGLK	3.71883e-06	100	16	115
sp|Q8TCX5|RHPN1_HUMAN	ETKELDWSTPLK	2.89279e-05	116	12	127
sp|Q8TCX5|RHPN1_HUMAN	KAQQGKTGGCPQPCAPVKPAPPSSLK	0.00440069	640	1	640
sp|Q8TCX5|RHPN1_HUMAN	KAQQGKTGGCPQPCAPVKPAPPSSLK	0.00440069	640	6	645
sp|Q8TCX5|RHPN1_HUMAN	KAQQGKTGGCPQPCAPVKPAPPSSLK	0.00440069	640	18	657
sp|Q8TCX5|RHPN1_HUMAN	KAQQGKTGGCPQPCAPVKPAPPSSLK	0.00440069	640	26	665
sp|Q8WWP7|GIMA1_HUMAN	KMATDEENVYGLEENAQSR	0.00425408	5	1	5
sp|Q93052|LPP_HUMAN	NDSDPTYGQQGHPNTWKREPGYTPPGAGNQNPPGMYPVTGPK	0	311	42	352
sp|Q93052|LPP_HUMAN	LRGQPFYAVEK	0.00102423	451	11	461
sp|Q96AT9|RPE_HUMAN	VGLAIKPGTSVEYLAPWANQI	0	115	6	120
sp|Q96AT9|RPE_HUMAN	DGHFVPNITFGHPVVESLRK	0	40	20	59
sp|Q96BR5|COA7_HUMAN	SIAACHNVGLLAHDGQVNEDGQPDLGK	0	107	27	133
sp|Q96BR5|COA7_HUMAN	DGGYTSSCFNLSAMFLQGAPGFPK	0	143	24	166
sp|Q96BR5|COA7_HUMAN	LGDGVDKDEAKAEVLK	2.14763e-05	196	16	211
sp|Q96BR5|COA7_HUMAN	LVDYLEGIRK	0.000283859	40	10	49
sp|Q96BR5|COA7_HUMAN	AGMVDFQDEEQVK	0.000483564	2	13	14
sp|Q96BR5|COA7_HUMAN	GGLTQDLK	0.00447045	83	8	90
sp|Q96BR5|COA7_HUMAN	LGAYYVTGKGGLTQDLKAAAR	0.00652105	74	9	82
sp|Q96E52|OMA1_HUMAN	MDTLPIQKQEQIPLTYIVEK	0	501	20	520
sp|Q96GM5|SMRD1_HUMAN	LLEDSALSKYDATK	0	215	14	228
sp|Q96GM5|SMRD1_HUMAN	TQMNSFLLSTASQQEIATLDNKIHETIETINQLK	3.03413e-06	402	22	423
sp|Q96GM5|SMRD1_HUMAN	RLDIQEALKRPIK	0.000406915	165	9	173
sp|Q96GM5|SMRD1_HUMAN	RLDIQEALKRPIK	0.000406915	165	13	177
sp|Q96GM5|SMRD1_HUMAN	RKFSSFFK	0.0032855	231	8	238
sp|Q96GM5|SMRD1_HUMAN	KLDQTIMRK	0.00491511	156	9	164
sp|Q96GM5|SMRD1_HUMAN	DYQPPQFK	0.00681451	289	8	296
sp|Q96JA4|M4A14_HUMAN	SPLVSQPGNK	0.0016231	215	10	224
sp|Q96JA4|M4A14_HUMAN	HSLDVQAKGQK	0.00256632	501	8	508
sp|Q96JA4|M4A14_HUMAN	HSLDVQAKGQK	0.00256632	501	11	511
sp|Q96JA4|M4A14_HUMAN	KQTQDQQTEDQPAQEKKSPK	0.00991508	599	1	599
sp|Q96JA4|M4A14_HUMAN	KQTQDQQTEDQPAQEKKSPK	0.00991508	599	16	614
sp|Q96JA4|M4A14_HUMAN	KQTQDQQTEDQPAQEKKSPK	0.00991508	599	17	615
sp|Q96JA4|M4A14_HUMAN	KQTQDQQTEDQPAQEKKSPK	0.00991508	599	20	618
sp|Q9BQ61|TRIR_HUMAN	KQKTEDEVLTSK	0	135	1	135
sp|Q9BQ61|TRIR_HUMAN	KQKTEDEVLTSK	0	135	12	146
sp|Q9BQ61|TRIR_HUMAN	QRQEEPPPGPQRPDQSAAAAGPGDPKR	0	79	26	104
sp|Q9BQ61|TRIR_HUMAN	YKAHQCGDDDKTRPLVK	0	160	2	161
sp|Q9BQ61|TRIR_HUMAN	YKAHQCGDDDKTRPLVK	0	160	11	170
sp|Q9BQ61|TRIR_HUMAN	YKAHQCGDDDKTRPLVK	0	160	17	176
sp|Q9BQ61|TRIR_HUMAN	KGGPGSTLSFVGKR	0	106	1	106
sp|Q9BQ61|TRIR_HUMAN	KGGPGSTLSFVGKR	0	106	13	118
sp|Q9BR61|ACBD6_HUMAN	VGNCNTPKPSFF	0	77	8	84
sp|Q9BR61|ACBD6_HUMAN	KLDPGWNPQIPEKK	0.00355098	120	14	133
sp|Q9BWU0|NADAP_HUMAN	AGKIDEKPETFESLVAK	0	489	3	491
sp|Q9BWU0|NADAP_HUMAN	AGKIDEKPETFESLVAK	0	489	17	505
sp|Q9BWU0|NADAP_HUMAN	KTETQTTGAENK	0	588	12	599
sp|Q9BWU0|NADAP_HUMAN	MKDEPEVEEEEEEEEEEEK	0	641	19	659
sp|Q9BWU0|NADAP_HUMAN	DREAESELTVTQLK	0	280	14	293
sp|Q9BWU0|NADAP_HUMAN	DLGSTHGTFLNK	0	235	12	246
sp|Q9BWU0|NADAP_HUMAN	KLTLPLFGAMK	3.74348e-06	602	11	612
sp|Q9BWU0|NADAP_HUMAN	MKDEPEVEEEEEEEEEEEKEKEEHEK	5.33926e-05	641	21	661
sp|Q9BWU0|NADAP_HUMAN	MKDEPEVEEEEEEEEEEEKEKEEHEK	5.33926e-05	641	26	666
sp|Q9BWU0|NADAP_HUMAN	TGTVGKLPPK	0.00100671	621	10	630
sp|Q9BWU0|NADAP_HUMAN	KALQGFFDR	0.00813782	372	1	372
sp|Q9BY71|LRRC3_HUMAN	DALGKLSAK	0.00625685	131	5	135
sp|Q9BY71|LRRC3_HUMAN	DALGKLSAK	0.00625685	131	9	139
sp|Q9GZV5|WWTR1_HUMAN	KILPESFFK	0.00123295	46	9	54
sp|Q9GZV5|WWTR1_HUMAN	SMAVSQPNLVMNHQHQQQMAPSTLSQQNHPTQNPPAGLMSMPNALTTQQQQQQK	0.0071238	181	54	234
sp|Q9HCJ1|ANKH_HUMAN	LVSTSNTVTAAHIKK	0.000918555	312	15	326
sp|Q9NRD0|FBX8_HUMAN	GILDDSPKEIAK	0.000225	161	8	168
sp|Q9NRD0|FBX8_HUMAN	GILDDSPKEIAK	0.000225	161	12	172
sp|Q9NRD0|FBX8_HUMAN	EYLETLITK	0.00359557	229	9	237
sp|Q9NS86|LANC2_HUMAN	DAGPLAVGAVIYHK	0	151	14	164
sp|Q9NS86|LANC2_HUMAN	QYVGAAHGMAGIYYMLMQPAAK	0.000276497	258	22	279
sp|Q9NS86|LANC2_HUMAN	EMVKPSI	0.00434688	287	4	290
sp|Q9NS86|LANC2_HUMAN	KFRSGNYPSSLSNET	0.00599363	300	1	300
sp|Q9NZJ6|COQ3_HUMAN	VQEHPASAEFVLKGETEELQANACTNPAVHEK	0	335	32	366
sp|Q9NZJ6|COQ3_HUMAN	LGASVIGIDPVDENIKTAQCHK	9.59461e-05	167	22	188
sp|Q9NZT2|OGFR_HUMAN	KVDEGAGDSAAVASGGAQTLALAGSPAPSGHPK	0	460	33	492
sp|Q9NZT2|OGFR_HUMAN	DHEASTQGRTCGPEHSK	0	320	17	336
sp|Q9NZT2|OGFR_HUMAN	DRGTGTVGRAQNYQK	0	184	15	198
sp|Q9NZT2|OGFR_HUMAN	EQPPTEPGPQSASEVEK	0.00044737	393	17	409
sp|Q9UHB6|LIMA1_HUMAN	QSSSTNYTNELK	0	281	12	292
sp|Q9UHB6|LIMA1_HUMAN	SRPFTVAASFQSTSVKSPK	2.88049e-05	588	19	606
sp|Q9UHB6|LIMA1_HUMAN	VGVLAASMEAK	0.000102846	501	11	511
sp|Q9UHB6|LIMA1_HUMAN	ETPHSPGVEDAPIAK	0.000112585	486	15	500
sp|Q9UHB6|LIMA1_HUMAN	ASSLSESSPPK	0.000126378	367	11	377
sp|Q9UHB6|LIMA1_HUMAN	MMFEKGEPTQTK	0.00456128	199	12	210
sp|Q9UHB6|LIMA1_HUMAN	EQSEESVGGRVAERK	0.00960166	620	15	634
sp|Q9UHB6|LIMA1_HUMAN	QQSPQEPK	0.0098734	696	8	703
sp|Q9Y2Z4|SYYM_HUMAN	LFTFLPLPEIDHIMQLHVK	0	320	19	338
sp|Q9Y2Z4|SYYM_HUMAN	VFGITVPLITSTTGAK	0	266	16	281
sp|Q9Y2Z4|SYYM_HUMAN	DDSVERYLK	0.00257246	311	9	319
sp|Q9Y3T6|R3HC1_HUMAN	GRKPDQPLYVPR	3.56134e-06	130	3	132
sp|Q9Y3T6|R3HC1_HUMAN	EAPAGRDPEEPGDVGAGDPNSDQGLPVLMTQGTEDLK	0.000155996	160	37	196
sp|Q9Y5Y6|ST14_HUMAN	HTYRCLNGLCLSKGNPECDGK	0.00987579	570	13	582
sp|Q9Y5Y6|ST14_HUMAN	HTYRCLNGLCLSKGNPECDGK	0.00987579	570	21	590
sp|A0A075B6S6|KVD30_HUMAN	FSGSGSGTDFTLK	0	87	13	99
tr|A0A0J9YXV3|A0A0J9YXV3_HUMAN	VYGPHSGLGAGYDGGVKPQKPGFVVR	0.00342895	34	17	50
tr|A0A0J9YXV3|A0A0J9YXV3_HUMAN	VYGPHSGLGAGYDGGVKPQKPGFVVR	0.00342895	34	20	53
sp|O00411|RPOM_HUMAN	IHLVNLTGLK	0	843	10	852
sp|O00411|RPOM_HUMAN	VMDDILDSADQPLTGRK	0	867	17	883
sp|O00411|RPOM_HUMAN	LVLQLFQAK	0	716	9	724
sp|O00411|RPOM_HUMAN	LQMPFQSGEFK	0	144	11	154
sp|O00411|RPOM_HUMAN	DQLPLAHHLLVVHHGQRQK	0	237	19	255
sp|O00411|RPOM_HUMAN	EASHYLVRQVFK	0	1027	12	1038
sp|O00411|RPOM_HUMAN	DMYNAVMLGWARQGAFK	0	262	17	278
sp|O00411|RPOM_HUMAN	ILEASQLK	0.0041621	1198	8	1205
sp|O00411|RPOM_HUMAN	VSGQVQALQNHYRK	0.00695917	519	14	532
sp|O00411|RPOM_HUMAN	KVQMGAKDATPVPCGR	0.00760788	106	1	106
sp|O00411|RPOM_HUMAN	KVQMGAKDATPVPCGR	0.00760788	106	7	112
sp|O15371|EIF3D_HUMAN	DSSRHVILGTQQFKPNEFASQINLSVENAWGILRCVI	0	459	14	472
sp|O15371|EIF3D_HUMAN	EATYINHNFSQQCLRMGK	0	315	18	332
sp|O15371|EIF3D_HUMAN	IFHTVTTTDDPVIRK	0	223	15	237
sp|O15371|EIF3D_HUMAN	NMLQFNLQILPKSAK	3.48738e-06	113	15	127
sp|O15371|EIF3D_HUMAN	YLEVSEPQDIECCGALEYYDK	3.5046e-06	184	21	204
sp|O15371|EIF3D_HUMAN	GAVIATELKNNSYK	9.35677e-05	418	14	431
sp|O15371|EIF3D_HUMAN	DMPYQPFSK	0.000142552	27	9	35
sp|O15371|EIF3D_HUMAN	DIVVQRVGSK	0.000156579	266	10	275
sp|O15371|EIF3D_HUMAN	DGVMTGANGEVSFINIK	0.00408219	378	17	394
sp|O43187|IRAK2_HUMAN	SDLPTSSDSKDFSTSIPKQEK	0	167	21	187
sp|O43187|IRAK2_HUMAN	HGKPFVFK	3.24876e-05	230	3	232
sp|O43187|IRAK2_HUMAN	HGKPFVFK	3.24876e-05	230	8	237
sp|O43187|IRAK2_HUMAN	DQNLTPKLAHPMAHLCPVNK	0.00022735	344	20	363
sp|O43513|MED7_HUMAN	DQIIEKDAALCVLIDEMNERP	0	213	6	218
sp|O43513|MED7_HUMAN	VMMEVQK	0.000337221	137	7	143
sp|O43513|MED7_HUMAN	LETAERFQK	0.00252649	147	9	155
sp|P01833|PIGR_HUMAN	ADAAPDEKVLDSGFR	0	578	8	585
sp|P01833|PIGR_HUMAN	ADAAPDEKVLDSGFREIENK	0	578	20	597
sp|P01833|PIGR_HUMAN	NADLQVLKPEPELVYEDLR	0	232	8	239
sp|P01833|PIGR_HUMAN	ILLNPQDKDGSFSVVITGLR	0	297	8	304
sp|P01833|PIGR_HUMAN	ILLNPQDKDGSFSVVITGLRKEDAGR	3.94648e-06	297	21	317
sp|P01833|PIGR_HUMAN	LSDAGQYLCQAGDDSNSNKK	1.18704e-05	212	19	230
sp|P01833|PIGR_HUMAN	LSDAGQYLCQAGDDSNSNKK	1.18704e-05	212	20	231
sp|P01833|PIGR_HUMAN	LFAEEKAVADTRDQADGSR	1.6561e-05	604	6	609
sp|P04049|RAF1_HUMAN	IGDFGLATVK	0	484	10	493
sp|P04049|RAF1_HUMAN	EERPLFPQILSSIELLQHSLPK	0	594	22	615
sp|P04049|RAF1_HUMAN	TISNGFGFK	9.39644e-05	10	9	18
sp|P04049|RAF1_HUMAN	TPVPAQRERAPVSGTQEK	0.000368136	310	18	327
sp|P08473|NEP_HUMAN	SAARLIQNMDATTEPCTDFFK	0.00392772	65	21	85
sp|P0C0S8|H2A1_HUMAN	ELAGNAARDNKK	0.000639322	65	11	75
sp|P30511|HLAF_HUMAN	DGEEQTQDTELVETRPAGDGTFQK	0	241	24	264
sp|P30511|HLAF_HUMAN	ADPPKAHVAHHPISDHEATLR	0.002557	203	5	207
sp|P53985|MOT1_HUMAN	EEETSIDVAGKPNEVTK	0	463	11	473
sp|P53985|MOT1_HUMAN	EEETSIDVAGKPNEVTK	0	463	17	479
sp|P53985|MOT1_HUMAN	DLHDANTDLIGRHPK	0	225	15	239
sp|P53985|MOT1_HUMAN	ESKEEETSIDVAGKPNEVTK	0	460	3	462
sp|P53985|MOT1_HUMAN	SITVFFK	0	39	7	45
sp|P55285|CADH6_HUMAN	TGRPVEPESEFIIK	3.81318e-06	135	14	148
sp|P58005|SESN3_HUMAN	LYSDIGHLLDEK	3.25124e-06	367	12	378
sp|P82909|KGD4_HUMAN	SAGLPSHSSVISQHSK	0	42	16	57
sp|P82909|KGD4_HUMAN	GSKSPDLLMYQGPPDTAEIIK	0.000317371	58	3	60
sp|P82909|KGD4_HUMAN	GSKSPDLLMYQGPPDTAEIIK	0.000317371	58	21	78
sp|P82909|KGD4_HUMAN	KLVSQEEMEFIQR	0.0013196	87	1	87
sp|Q01851|PO4F1_HUMAN	ALAAVDIAVSQGK	0	60	13	72
sp|Q13905|RPGF1_HUMAN	EVVSALRYFK	0.00784552	99	10	108
sp|Q14674|ESPL1_HUMAN	DAILRACNQQLTAK	0	51	14	64
sp|Q14674|ESPL1_HUMAN	GLEGRGLPCTPKPP	0	1337	12	1348
sp|Q14674|ESPL1_HUMAN	DLLRSQLYWTHQK	0.000230449	861	13	873
sp|Q14674|ESPL1_HUMAN	LLQVGEEGPQAVAKLLIK	0.000250065	300	18	317
sp|Q147U1|ZN846_HUMAN	THTGEKPYECK	0	387	11	397
sp|Q147U1|ZN846_HUMAN	IHTGEKPYECK	3.74282e-06	331	11	341
sp|Q147U1|ZN846_HUMAN	THTGEKPYACK	7.81828e-05	471	11	481
sp|Q147U1|ZN846_HUMAN	THSGEKPYK	0.000111961	275	9	283
sp|Q147U1|ZN846_HUMAN	ECGKAFTHSSYLT	0.00688403	286	4	289
sp|Q16594|TAF9_HUMAN	DRYCLTAPNYRLK	0	118	13	130
sp|Q16594|TAF9_HUMAN	YVTTILDDAKIYSSHAK	3.55794e-06	46	17	62
sp|Q16594|TAF9_HUMAN	SMPKDAQMMAQILK	3.63646e-06	11	14	24
sp|Q330K2|NDUF6_HUMAN	AFPAFLQTVSLEDFLK	0	284	16	299
sp|Q330K2|NDUF6_HUMAN	NVRDVIYDIASQAHLHLK	0	254	18	271
sp|Q330K2|NDUF6_HUMAN	IQRVDFDIFHPSLQQK	0	301	16	316
sp|Q330K2|NDUF6_HUMAN	NTLLPLYLYIQSWRK	0	317	15	331
sp|Q330K2|NDUF6_HUMAN	AFNVELAQVKDSVSEKTIGLMR	0.00500955	92	10	101
sp|Q330K2|NDUF6_HUMAN	AFNVELAQVKDSVSEKTIGLMR	0.00500955	92	16	107
sp|Q3MIT2|PUS10_HUMAN	ISVSHVGSTASK	2.99325e-06	91	12	102
sp|Q3MIT2|PUS10_HUMAN	KLESSVEELISDHLLAVFK	3.53215e-06	313	19	331
sp|Q3MIT2|PUS10_HUMAN	FCGVDFHAPYK	4.55481e-06	28	11	38
sp|Q3MIT2|PUS10_HUMAN	IKEEDFLK	0.000154979	256	8	263
sp|Q3MIT2|PUS10_HUMAN	DIEFLNDIKDLK	0.00703708	428	9	436
sp|Q3MIT2|PUS10_HUMAN	DIEFLNDIKDLK	0.00703708	428	12	439
sp|Q56VL3|OCAD2_HUMAN	VALAGLLGFGLGK	0	87	13	99
sp|Q5I0G3|MDH1B_HUMAN	IHFQPYQSGHK	0.000158109	462	11	472
sp|Q5JTW2|CEP78_HUMAN	GVDWAPLLSTLK	3.02826e-06	52	12	63
sp|Q5JTW2|CEP78_HUMAN	HSLGKEYYAPAPLPPGVSGFLPWR	2.31569e-05	370	5	374
sp|Q5JTW2|CEP78_HUMAN	SEYQWITSPSVKEPSK	0.000164039	318	16	333
sp|Q5JTW2|CEP78_HUMAN	ALEDEKPEPK	0.000585813	579	10	588
sp|Q5JTW2|CEP78_HUMAN	TIILGSGHK	0.0011277	341	9	349
sp|Q5JTW2|CEP78_HUMAN	NPLIDHSMMKAVIK	0.00276128	294	14	307
sp|Q5JTW2|CEP78_HUMAN	KALEDEKPEPK	0.00298158	578	1	578
sp|Q5VWG9|TAF3_HUMAN	EFLKEEEADPYK	0	578	12	589
sp|Q5VWG9|TAF3_HUMAN	LLSTKGDTLDVVLLEAREPLSSINTQK	0	197	27	223
sp|Q5VWG9|TAF3_HUMAN	VVPAPEAKPAPSQNRPK	0	777	17	793
sp|Q63HN1|F205B_HUMAN	LLEFHIQK	0.00446905	321	8	328
sp|Q6P3W7|SCYL2_HUMAN	QQEPIQILLIFLQK	0	419	14	432
sp|Q6P3W7|SCYL2_HUMAN	KSTKQEVAVFVFDKKLIDK	0.00153359	55	1	55
sp|Q6P3W7|SCYL2_HUMAN	KSTKQEVAVFVFDKKLIDK	0.00153359	55	4	58
sp|Q6P3W7|SCYL2_HUMAN	KSTKQEVAVFVFDKKLIDK	0.00153359	55	14	68
sp|Q6P3W7|SCYL2_HUMAN	KSTKQEVAVFVFDKKLIDK	0.00153359	55	15	69
sp|Q6P3W7|SCYL2_HUMAN	KSTKQEVAVFVFDKKLIDK	0.00153359	55	19	73
sp|Q6P3W7|SCYL2_HUMAN	ESMLNKLK	0.00399847	2	6	7
sp|Q6P3W7|SCYL2_HUMAN	ESMLNKLK	0.00399847	2	8	9
sp|Q6ZN32|ETV3L_HUMAN	QIQLWHFILELLQK	4.91082e-06	38	14	51
sp|Q6ZN32|ETV3L_HUMAN	CKPQMNYDK	0.000448812	85	9	93
sp|Q6ZN32|ETV3L_HUMAN	RILHKTK	0.0031746	105	7	111
sp|Q76L83|ASXL2_HUMAN	CPKDEDLLEQKPVTSAEQESEKNHLTTASNYNK	0	482	11	492
sp|Q76L83|ASXL2_HUMAN	CPKDEDLLEQKPVTSAEQESEKNHLTTASNYNK	0	482	22	503
sp|Q76L83|ASXL2_HUMAN	QSHPATQQQLGK	0	1011	12	1022
sp|Q76L83|ASXL2_HUMAN	SVTVKEEPQVSQSAGK	0	1192	16	1207
sp|Q76L83|ASXL2_HUMAN	QSDGQTGSPQNSNSSFSSSVKVENTLLGLGK	3.96651e-06	217	31	247
sp|Q76L83|ASXL2_HUMAN	DSSIDTHQYHEGLSK	4.44081e-06	1046	15	1060
sp|Q76L83|ASXL2_HUMAN	IVPVVSQSECKEEALQMSSPGRK	2.10324e-05	422	23	444
sp|Q76L83|ASXL2_HUMAN	DLIQAAQK	0.000966635	1264	8	1271
sp|Q76L83|ASXL2_HUMAN	MGYTDCKNATGESSSSKE	0.00351591	1161	7	1167
sp|Q76L83|ASXL2_HUMAN	NHLTTASNYNKSESQESLVTSPSKPK	0.0037974	504	24	527
sp|Q76L83|ASXL2_HUMAN	NHLTTASNYNKSESQESLVTSPSKPK	0.0037974	504	26	529
sp|Q86X27|RGPS2_HUMAN	DLVGPEVGASPQSGRK	0	299	16	314
sp|Q86X83|COMD2_HUMAN	DTVQHGVEGLTYLLTESSK	0	56	19	74
sp|Q86X83|COMD2_HUMAN	VLQTDPATLLHLVQQLEQALEEMKTNHCR	0.00424744	164	24	187
sp|Q86Y28|BAGE4_HUMAN	MAAGAVFLALSAQLLQARLMK	0.00665051	1	21	21
sp|Q8IVF6|AN18A_HUMAN	LLSHHANIEALNK	0.000848139	153	13	165
sp|Q8IXZ3|SP8_HUMAN	EAERLGPAGASLRRK	0.000474718	339	15	353
sp|Q8IXZ3|SP8_HUMAN	HVKTHSGGGGGGGSAGSGSGGKK	0.00661724	434	3	436
sp|Q8IXZ3|SP8_HUMAN	HVKTHSGGGGGGGSAGSGSGGKK	0.00661724	434	22	455
sp|Q8IXZ3|SP8_HUMAN	HVKTHSGGGGGGGSAGSGSGGKK	0.00661724	434	23	456
sp|Q8IYI6|EXOC8_HUMAN	DLTFIIHALLVK	0	538	12	549
sp|Q8IYI6|EXOC8_HUMAN	EISYLESEMYQLSHLLTEQK	0	76	20	95
sp|Q8IYI6|EXOC8_HUMAN	DFEGAVDLLDK	1.02735e-05	352	11	362
sp|Q8IYI6|EXOC8_HUMAN	DSKESLSTAAECVK	0.000139709	510	14	523
sp|Q8IYI6|EXOC8_HUMAN	ETVLPVVEK	0.00151574	683	9	691
sp|Q8IYI6|EXOC8_HUMAN	DGSGPGEEGKQR	0.00194329	149	10	158
sp|Q8IYI6|EXOC8_HUMAN	DGLAVVNVK	0.00636011	234	9	242
sp|Q8N4C8|MINK1_HUMAN	GQNVLLTENAEVK	0	156	13	168
sp|Q8N4C8|MINK1_HUMAN	ILHNDPEVEK	0	1094	10	1103
sp|Q8N4C8|MINK1_HUMAN	VVGNGTYGQVYK	0	30	12	41
sp|Q8N4C8|MINK1_HUMAN	TGQLAAIK	0	47	8	54
sp|Q8N4C8|MINK1_HUMAN	NIATYYGAFIKK	0	81	11	91
sp|Q8N4C8|MINK1_HUMAN	NIATYYGAFIKK	0	81	12	92
sp|Q8N4C8|MINK1_HUMAN	NDKVFFASVR	0	1303	3	1305
sp|Q8N4C8|MINK1_HUMAN	VMDVTEDEEEEIKQEINMLK	3.19854e-05	55	20	74
sp|Q8N4C8|MINK1_HUMAN	FLVIALK	0.000766832	1129	7	1135
sp|Q8N4C8|MINK1_HUMAN	RQVRIQLK	0.00205637	296	8	303
sp|Q8N4C8|MINK1_HUMAN	MHPMRALFLIPRNPPPRLK	0.0027892	236	19	254
sp|Q8N6M0|OTU6B_HUMAN	HMESEKLAQILAAR	0	132	6	137
sp|Q8N6M0|OTU6B_HUMAN	IDSVAVNISNLVLENQPPRISKAQK	0.00745769	79	22	100
sp|Q8N6M0|OTU6B_HUMAN	IDSVAVNISNLVLENQPPRISKAQK	0.00745769	79	25	103
sp|Q8WUM9|S20A1_HUMAN	HPVSEVGPATVPLQAVVEERTVSFKLGDLEEAP	0.00167523	296	25	320
sp|Q92575|UBXN4_HUMAN	VTSSEPPNPASSSK	0.000359554	446	14	459
sp|Q96B01|R51A1_HUMAN	DSAPAAVKSESQSLPK	0	262	16	277
sp|Q96B01|R51A1_HUMAN	SKCNALVTSVDSAPAAVKSESQSLPK	0	252	2	253
sp|Q96B01|R51A1_HUMAN	KPKWVPPAASGGSRSSSSPLVVVSVK	0	301	1	301
sp|Q96B01|R51A1_HUMAN	KPKWVPPAASGGSRSSSSPLVVVSVK	0	301	26	326
sp|Q96B01|R51A1_HUMAN	HGSSKIETMNK	0.000961203	128	11	138
sp|Q96B01|R51A1_HUMAN	QDKPKPNLNNLRK	0.00215048	45	3	47
sp|Q96B01|R51A1_HUMAN	QDKPKPNLNNLRK	0.00215048	45	13	57
sp|Q96B01|R51A1_HUMAN	KSRTAPK	0.00592656	35	1	35
sp|Q96B01|R51A1_HUMAN	KSRTAPK	0.00592656	35	7	41
sp|Q96B01|R51A1_HUMAN	ELKQDKPKPNLNNLRK	0.0081422	42	3	44
sp|Q96T58|MINT_HUMAN	SEEANEPKAEKPDATADAEPDANQK	0	1766	11	1776
sp|Q96T58|MINT_HUMAN	SEEANEPKAEKPDATADAEPDANQK	0	1766	25	1790
sp|Q96T58|MINT_HUMAN	AQAETGPTSFPSPVSVSMKPDLPVSLPTQTAPK	0	3422	33	3454
sp|Q96T58|MINT_HUMAN	SEEANEPKAEKPDATADAEPDANQKAEAAPESQPPASEDLEVDPPVAAK	0	1766	49	1814
sp|Q96T58|MINT_HUMAN	SQVKPDSVTASQPPSK	0	2854	16	2869
sp|Q96T58|MINT_HUMAN	DSTQPLSKPAQK	0	1754	8	1761
sp|Q96T58|MINT_HUMAN	DSTQPLSKPAQK	0	1754	12	1765
sp|Q96T58|MINT_HUMAN	GSVTTLKSLVSTPAGPVNVLK	0	2674	21	2694
sp|Q96T58|MINT_HUMAN	DQKLQVSQTEPAK	0	914	13	926
sp|Q96T58|MINT_HUMAN	DSSPHLTSQRPVDMVQLLK	0	3485	19	3503
sp|Q96T58|MINT_HUMAN	DPIGSPRLLSVK	0	1274	12	1285
sp|Q96T58|MINT_HUMAN	DVDTSSSTLRK	0	2526	11	2536
sp|Q96T58|MINT_HUMAN	EARGNSSETSHSVPEAK	0	2300	17	2316
sp|Q96T58|MINT_HUMAN	DFISGRIYGK	5.52114e-06	1554	10	1563
sp|Q96T58|MINT_HUMAN	FLHSSIFEQDSK	1.21663e-05	1530	12	1541
sp|Q96T58|MINT_HUMAN	HLKPEQPADGVSAVDLEK	1.23315e-05	963	18	980
sp|Q96T58|MINT_HUMAN	LLELKMEAEK	3.28742e-05	1865	10	1874
sp|Q96T58|MINT_HUMAN	ELMPCVVLTRVK	7.22831e-05	873	12	884
sp|Q96T58|MINT_HUMAN	LGELAGESVENQEVQSK	0.00035874	1088	17	1104
sp|Q96T58|MINT_HUMAN	DGLFHEFK	0.000359512	353	8	360
sp|Q96T58|MINT_HUMAN	DVVSQTESLK	0.000596236	3587	10	3596
sp|Q96T58|MINT_HUMAN	DKPAHQASETELAAAIGSIIN	0.00120602	2204	2	2205
sp|Q96T58|MINT_HUMAN	APQQPGKEAAK	0.00194116	3225	11	3235
sp|Q96T58|MINT_HUMAN	FADSNLKAEK	0.00233236	988	10	997
sp|Q96T58|MINT_HUMAN	EVEKQEDTENHPKTPESAPENK	0.00241809	1606	4	1609
sp|Q96T58|MINT_HUMAN	EVEKQEDTENHPKTPESAPENK	0.00241809	1606	13	1618
sp|Q96T58|MINT_HUMAN	EVEKQEDTENHPKTPESAPENK	0.00241809	1606	22	1627
sp|Q99848|EBP2_HUMAN	LDFLEGDQKPLAQRK	0	210	15	224
sp|Q99848|EBP2_HUMAN	GFSDKLDFLEGDQKPLAQR	0	205	5	209
sp|Q99848|EBP2_HUMAN	GLLKPGLNVVLEGPK	0	30	15	44
sp|Q99848|EBP2_HUMAN	LDFLEGDQKPLAQRKK	0	210	16	225
sp|Q99848|EBP2_HUMAN	RPTDYFAEMAKSDLQMQK	3.22698e-06	132	18	149
sp|Q99848|EBP2_HUMAN	AHMMNAIKK	0.000148371	193	9	201
sp|Q99848|EBP2_HUMAN	KAVNDVNGLK	0.00031458	45	10	54
sp|Q99848|EBP2_HUMAN	KVQTEVLQK	0.00055063	179	9	187
sp|Q99848|EBP2_HUMAN	NQKFGFGGK	0.00841058	245	9	253
sp|Q9BRA2|TXD17_HUMAN	VTAVPTLLKYGTPQK	0	90	15	104
sp|Q9BRA2|TXD17_HUMAN	TIFAYFTGSK	0	26	10	35
sp|Q9BRA2|TXD17_HUMAN	TIFAYFTGSKDAGGK	0	26	15	40
sp|Q9BRA2|TXD17_HUMAN	DCVQAEPVVREGLK	0.00105877	45	14	58
sp|Q9BXS6|NUSAP_HUMAN	SAHVTVSGGTPKGEAVLGTHKLK	0.00136341	305	12	316
sp|Q9BXS6|NUSAP_HUMAN	SAHVTVSGGTPKGEAVLGTHKLK	0.00136341	305	21	325
sp|Q9BXS6|NUSAP_HUMAN	SAHVTVSGGTPKGEAVLGTHKLK	0.00136341	305	23	327
sp|Q9BXS6|NUSAP_HUMAN	QPHLQTK	0.00350499	405	7	411
sp|Q9H5I1|SUV92_HUMAN	TLKPAIAEYIVK	5.9012e-06	118	12	129
sp|Q9H5I1|SUV92_HUMAN	VVKDMEYYLVK	1.25762e-05	57	11	67
sp|Q9H5I1|SUV92_HUMAN	GWPDSTNTWEPLQNLKCPLLLQQFSNDK	0.000265698	70	28	97
sp|Q9H5I1|SUV92_HUMAN	AITPKDNNK	0.00686721	109	5	113
sp|Q9HCM9|TRI39_HUMAN	AHTVVPLDDATQEYKEK	3.28611e-06	137	17	153
sp|Q9HCM9|TRI39_HUMAN	YAATTTPFTPLHIKVKPK	0.00235195	439	16	454
sp|Q9HCM9|TRI39_HUMAN	YAATTTPFTPLHIKVKPK	0.00235195	439	18	456
sp|Q9HCX3|ZN304_HUMAN	VHTGEKPYVCSECGK	0	608	15	622
sp|Q9HCX3|ZN304_HUMAN	LCTRGLCRRRFSFSANFYQHQK	0	116	22	137
sp|Q9HCX3|ZN304_HUMAN	KIHSGEISHVCK	0	271	12	282
sp|Q9HCX3|ZN304_HUMAN	GDDGGASFVK	3.37332e-06	147	10	156
sp|Q9HCX3|ZN304_HUMAN	SYVCSKCGK	8.64562e-06	446	9	454
sp|Q9HCX3|ZN304_HUMAN	IHTGERPYK	1.63276e-05	356	9	364
sp|Q9HCX3|ZN304_HUMAN	CLPCGNVFK	4.80246e-05	253	9	261
sp|Q9HCX3|ZN304_HUMAN	KDTLVQHQK	0.000229045	487	9	495
sp|Q9HCX3|ZN304_HUMAN	IHTGARPYECIECGK	0.000277883	412	15	426
sp|Q9HCX3|ZN304_HUMAN	AFIHLHHLKMHQK	0.0029569	287	13	299
sp|Q9NR50|EI2BG_HUMAN	ELKSLDIYSFIK	3.06263e-06	257	12	268
sp|Q9NR50|EI2BG_HUMAN	HLVGVDSLIGPETQIGEKSSIK	3.11469e-06	350	22	371
sp|Q9NR50|EI2BG_HUMAN	SVIGSSCLIK	3.4346e-06	373	10	382
sp|Q9NR50|EI2BG_HUMAN	RLLFMANEADLDEELVIKGSILQK	3.58232e-06	166	24	189
sp|Q9NR50|EI2BG_HUMAN	GQDSIEPVPGQKGK	3.73559e-06	135	14	148
sp|Q9NR50|EI2BG_HUMAN	DLSRSQVRCYVHIMK	5.73773e-05	292	15	306
sp|Q9NR50|EI2BG_HUMAN	QFSSASSQQGQEEKEEDLK	8.13283e-05	236	19	254
sp|Q9NR50|EI2BG_HUMAN	MKMKPDIVCIPDDADMGTADSLR	0.000119268	69	4	72
sp|Q9NR50|EI2BG_HUMAN	DCLIGSGQRIEAKAK	0.00192958	423	15	437
sp|Q9NR50|EI2BG_HUMAN	DSLRYIYPKLK	0.00760569	88	11	98
sp|Q9NSY0|NRBP2_HUMAN	DTIFIQHNGLIK	0	179	12	190
sp|Q9NV23|SAST_HUMAN	NPEATFK	0.00783688	22	7	28
sp|Q9P1T7|MDFIC_HUMAN	TQPQRLPQLQTSAQVPSGEEIGKIK	3.1491e-06	73	25	97
sp|Q9P1T7|MDFIC_HUMAN	KIQSSLSVNSDISK	3.16105e-06	134	14	147
sp|Q9P1T7|MDFIC_HUMAN	VAEAGGGQLGSTAQGKCDK	1.20328e-05	18	19	36
sp|Q9P1T7|MDFIC_HUMAN	SKVNAVFSQK	1.86579e-05	149	10	158
sp|Q9P1T7|MDFIC_HUMAN	KLSAPVSQK	0.00415145	122	1	122
sp|Q9P1T7|MDFIC_HUMAN	KLSAPVSQK	0.00415145	122	9	130
sp|Q9UBQ5|EIF3K_HUMAN	YVETQAKENAYDLEANLAVLK	0	32	21	52
sp|Q9UBQ5|EIF3K_HUMAN	DESGQIFICSQEESIKPK	0	182	18	199
sp|Q9UHA3|RLP24_HUMAN	EVKQNIHLIRAPLAGK	0	126	16	141
sp|Q9UHA3|RLP24_HUMAN	ELWNKTIDAMK	0.00744644	84	5	88
sp|Q9UHA3|RLP24_HUMAN	ELWNKTIDAMK	0.00744644	84	11	94
sp|Q9UHK0|NUFP1_HUMAN	RGAVLTTTQYGKMK	3.76489e-06	266	14	279
sp|Q9UHK0|NUFP1_HUMAN	KDFFGLDTNSAKSK	0.00726069	480	1	480
sp|Q9UHK0|NUFP1_HUMAN	KDFFGLDTNSAKSK	0.00726069	480	12	491
sp|Q9UHK0|NUFP1_HUMAN	KDFFGLDTNSAKSK	0.00726069	480	14	493
sp|Q9UK58|CCNL1_HUMAN	TVKKEPEDR	0	360	4	363
sp|Q9UK58|CCNL1_HUMAN	IEEAPRRIRDVINVFHHLRQLRGK	0	139	24	162
sp|Q9UK58|CCNL1_HUMAN	VLKELGFCVHVK	0	188	3	190
sp|Q9UK58|CCNL1_HUMAN	VLKELGFCVHVK	0	188	12	199
sp|Q9UK58|CCNL1_HUMAN	GLNPDGTPALSTLGGFSPASKPSSPR	0	319	21	339
sp|Q9UK58|CCNL1_HUMAN	RTPSPLILDQNYINTK	0	163	16	178
sp|Q9UK58|CCNL1_HUMAN	HSFEIVAMACINLASKIEEAPRR	0	123	16	138
sp|Q9UK58|CCNL1_HUMAN	HPHKIIVMYLQVLECER	0	200	4	203
sp|Q9UK58|CCNL1_HUMAN	TLRLYTRK	0	285	8	292
sp|Q9UK58|CCNL1_HUMAN	KPNYELLEK	4.03486e-05	293	1	293
sp|Q9UK58|CCNL1_HUMAN	KPNYELLEK	4.03486e-05	293	9	301
sp|Q9UK58|CCNL1_HUMAN	VALQEAKLK	0.00474249	308	9	316
sp|Q9UN81|LORF1_HUMAN	REWGPIFNILK	3.01214e-06	262	11	272
sp|Q9UN81|LORF1_HUMAN	SNYSELREDIQTK	3.31486e-06	50	13	62
sp|Q9UN81|LORF1_HUMAN	DFVTTRPALK	6.01287e-06	305	10	314
sp|Q9UN81|LORF1_HUMAN	ISYPAKLSFISEGEIK	3.20929e-05	280	6	285
sp|Q9UN81|LORF1_HUMAN	ISYPAKLSFISEGEIK	3.20929e-05	280	16	295
sp|Q9UQ90|SPG7_HUMAN	KFEEKLRAAEDE	0.00506884	221	1	221
sp|Q9UQ90|SPG7_HUMAN	KFEEKLRAAEDE	0.00506884	221	5	225
sp|Q9UQ90|SPG7_HUMAN	ARFTIVDGKMGK	0.00828627	293	9	301
sp|Q9UQ90|SPG7_HUMAN	ARFTIVDGKMGK	0.00828627	293	12	304
sp|Q9UQ90|SPG7_HUMAN	FTIVDGKMGKGVSFK	0.00940494	295	15	309
sp|Q9Y5Z7|HCFC2_HUMAN	DETYALPATK	0	557	10	566
sp|Q9Y5Z7|HCFC2_HUMAN	DTINSTKTEQPATK	0	431	14	444
sp|Q9Y5Z7|HCFC2_HUMAN	ISEFKTCIPGFPGAPSAVRISK	0	667	22	688
sp|Q9Y5Z7|HCFC2_HUMAN	DNPSQLVFMRIYCGLK	0.000275943	723	16	738
tr|A0A8I5KCP1|A0A8I5KCP1_HUMAN	HAAPADK	0.00620891	513	7	519
sp|A6NC57|ANR62_HUMAN	EKDIEELKIMEEQYRTQT	0.007478	503	2	504
sp|A6NC57|ANR62_HUMAN	EKDIEELKIMEEQYRTQT	0.007478	503	8	510
sp|A8MUZ8|Z705G_HUMAN	THTGQRPYKCHQYGK	0.0076357	221	9	229
sp|A8MUZ8|Z705G_HUMAN	THTGQRPYKCHQYGK	0.0076357	221	15	235
sp|O15533|TPSN_HUMAN	MSRFVPLPASAK	0	93	12	104
sp|O15533|TPSN_HUMAN	WRRQHLGK	0.000189633	206	8	213
sp|O43169|CYB5B_HUMAN	SGSMATAEASGSDGK	0	2	15	16
sp|O43169|CYB5B_HUMAN	GQEVETSVTYYRLEEVAK	0	17	18	34
sp|O43169|CYB5B_HUMAN	NSLKELWLVIHGR	0	36	4	39
sp|O43598|DNPH1_HUMAN	DVVVAEVTQPSLGVGYELGRAVAFNK	0	88	26	113
[truncated: 63,011 more rows]
