# Supplementary material for: A Landscape Analysis of Human SUMOylation
Source: Mol Cell Proteomics. 2026 Apr 20;25(5):101571. doi: 10.1016/j.mcpro.2026.101571 (PMC13213312; doi:10.1016/j.mcpro.2026.101571)
Supplement: Supplemental Material 4 [file mmc4.xlsx]

## Sheet: Description
Supplemental Table S4: All confidently localized SUMOylation sites that are mapped to disease-associated variants. PTM protein position is the position of the SUMOylated lysine in the full protein sequence. startpos is the starting position of the amino-acid variant. ref_aa is the wild-type amino acid (lysine, K, in this study). var_aa is the substituted (variant) amino acid.

## Sheet: Disease_Associated_SUMO_Sites
protID	PTM protein position	PTM_FLR_category	startpos	ref_aa	var_aa	association
P35555	1033	Gold	1033	K		Familial thoracic aortic aneurysm and aortic dissection (TAAD)
Q9H582	1165	Gold	1165	K		Myopia 21, autosomal dominant (MYP21)
P54132	331	Gold	331	K		Bloom syndrome (BLM)
P54132	331	Gold	331	K	E	Bloom syndrome (BLM)
P54132	331	Gold	331	K	T	Bloom syndrome (BLM)
P38398	339	Gold	339	K		Breast-ovarian cancer, familial, susceptibility to, 1 (BROVCA1)
P38398	339	Gold	339	K		Breast and/or ovarian cancer
P38398	339	Gold	339	K	*	Breast-ovarian cancer, familial, susceptibility to, 1 (BROVCA1)
P38398	339	Gold	339	K	E	Breast-ovarian cancer, familial, susceptibility to, 1 (BROVCA1)
P38398	339	Gold	339	K	N	Hereditary breast ovarian cancer syndrome
P38398	339	Gold	339	K	R	Hereditary breast ovarian cancer syndrome
P38398	339	Gold	339	K	T	Hereditary breast ovarian cancer syndrome
P38398	654	Gold	654	K		Breast neoplasm
P38398	654	Gold	654	K		Breast-ovarian cancer, familial, susceptibility to, 1 (BROVCA1)
P38398	654	Gold	654	K		Hereditary breast ovarian cancer syndrome
P38398	654	Gold	654	K	*	Breast-ovarian cancer, familial, susceptibility to, 1 (BROVCA1)
P38398	654	Gold	654	K	E	Familial cancer of breast
P38398	654	Gold	654	K	Q	Hereditary breast ovarian cancer syndrome
Q14192	144	Gold	144	K	E	Primary dilated cardiomyopathy (DCM)
P54132	514	Gold	514	K	I	Bloom syndrome (BLM)
P54132	514	Gold	514	K	R	Bloom syndrome (BLM)
Q15652	1065	Gold	1065	K	R	Early myoclonic encephalopathy
Q7Z333	1341	Gold	1341	K		Amyotrophic lateral sclerosis type 4 (ALS4)
P35555	2865	Gold	2865	K	E	Familial thoracic aortic aneurysm and aortic dissection (TAAD)
P35555	2865	Gold	2865	K	N	Familial thoracic aortic aneurysm and aortic dissection (TAAD)
P22626	120	Gold	120	K		Inclusion body myopathy with early-onset Paget disease with or without frontotemporal dementia 2 (IBMPFD2)
P35555	2298	Gold	2298	K	del	Marfan syndrome (MFS)
P54132	662	Gold	662	K		Bloom syndrome (BLM)
Q13263	127	Gold	127	K	R	Wilms tumor 1 (WT1)
Q9BYW2	637	Gold	637	K	N	Luscan-Lumish syndrome
O60315	391	Gold	391	K	M	Mowat-Wilson syndrome (MOWS)
P38398	739	Gold	739	K		Breast-ovarian cancer, familial, susceptibility to, 1 (BROVCA1)
P38398	739	Gold	739	K	*	Breast-ovarian cancer, familial, susceptibility to, 1 (BROVCA1)
P38398	739	Gold	739	K	E	Hereditary breast ovarian cancer syndrome
P38398	739	Gold	739	K	N	Hereditary breast ovarian cancer syndrome
P38398	739	Gold	739	K	Q	Hereditary breast ovarian cancer syndrome
P28340	574	Gold	574	K	R	Colorectal cancer, susceptibility to, 10
Q00653	298	Gold	298	K	*	Immunodeficiency, common variable, 10
Q14191	1389	Gold	1389	K	E	Werner syndrome (WRN)
Q14191	1389	Gold	1389	K	T	Werner syndrome (WRN)
P28340	653	Gold	653	K	N	Colorectal cancer, susceptibility to, 10
Q12948	138	Gold	138	K	E	Anterior segment dysgenesis 3 (ASGD3)
Q6P1J9	283	Gold	283	K	E	Hereditary cancer-predisposing syndrome
Q6P1J9	283	Gold	283	K	T	Parathyroid carcinoma (PRTC)
P43243	719	Gold	719	K	E	Amyotrophic lateral sclerosis type 21
P38398	918	Gold	918	K		Breast-ovarian cancer, familial, susceptibility to, 1 (BROVCA1)
P38398	918	Gold	918	K	N	Breast-ovarian cancer, familial, susceptibility to, 1 (BROVCA1)
P38398	918	Gold	918	K	Q	Hereditary breast ovarian cancer syndrome
P46100	1650	Gold	1650	K	N	Alpha thalassemia-X-linked intellectual disability syndrome (ATRX)
P54132	873	Gold	873	K	E	Bloom syndrome (BLM)
P54132	873	Gold	873	K	N	Bloom syndrome (BLM)
P55265	580	Gold	580	K	N	Aicardi-Goutieres syndrome 6 (AGS6)
Q6NZI2	161	Gold	161	K		Congenital generalized lipodystrophy type 4
Q9UGU0	929	Gold	929	K		Inborn genetic diseases
P17661	407	Gold	407	K	Q	Desmin-related myofibrillar myopathy (MFM1)
P38398	701	Gold	701	K		Breast-ovarian cancer, familial, susceptibility to, 1 (BROVCA1)
P38398	701	Gold	701	K	*	Breast-ovarian cancer, familial, susceptibility to, 1 (BROVCA1)
P38398	701	Gold	701	K	R	Breast-ovarian cancer, familial, susceptibility to, 1 (BROVCA1)
P68032	63	Gold	63	K	R	Atrial septal defect 5 (ASD5)
P35555	1023	Gold	1023	K	N	Marfan syndrome (MFS)
Q969G3	92	Gold	92	K	N	Coffin-Siris syndrome 5 (CSS5)
P35556	1019	Gold	1019	K	N	Familial thoracic aortic aneurysm and aortic dissection (TAAD)
P46100	623	Gold	623	K	R	Alpha thalassemia-X-linked intellectual disability syndrome (ATRX)
P02545	270	Gold	270	K	Q	Cardiomyopathy (CMYO)
P35555	2848	Gold	2848	K		Familial thoracic aortic aneurysm and aortic dissection (TAAD)
P35555	2848	Gold	2848	K	N	Familial thoracic aortic aneurysm and aortic dissection (TAAD)
P35555	2848	Gold	2848	K	Q	Familial thoracic aortic aneurysm and aortic dissection (TAAD)
P35555	2848	Gold	2848	K	R	Familial thoracic aortic aneurysm and aortic dissection (TAAD)
P35555	2848	Gold	2848	K	T	Acromicric dysplasia (ACMICD)
Q13148	263	Gold	263	K	E	FRONTOTEMPORAL DEMENTIA WITH TDP43 INCLUSIONS, TARDBP-RELATED
Q9NYW8	534	Gold	534	K	N	Malignant tumor of prostate
P35555	2064	Gold	2064	K	M	Familial thoracic aortic aneurysm and aortic dissection (TAAD)
P35555	2064	Gold	2064	K	del	Marfan syndrome (MFS)
P38398	443	Gold	443	K		Breast-ovarian cancer, familial, susceptibility to, 1 (BROVCA1)
P38398	443	Gold	443	K	*	Breast neoplasm
P38398	443	Gold	443	K	R	Hereditary breast ovarian cancer syndrome
Q99986	338	Gold	338	K	R	Inborn genetic diseases
P25490	393	Gold	393	K	del	Gabriele-de Vries syndrome (GADEVS)
Q96JM3	565	Gold	565	K		Intellectual disability, autosomal dominant 40 (NEDHILD)
P54132	588	Gold	588	K		Bloom syndrome (BLM)
P55265	384	Gold	384	K	R	Aicardi-Goutieres syndrome 6 (AGS6)
P54132	1372	Gold	1372	K	N	Bloom syndrome (BLM)
P35555	2407	Gold	2407	K		Familial thoracic aortic aneurysm and aortic dissection (TAAD)
P02545	97	Gold	97	K	E	Cardiomyopathy, dilated, 1A (CMD1A)
P02545	97	Gold	97	K	T	Cardiomyopathy (CMYO)
P52701	334	Gold	334	K		Endometrial carcinoma
P52701	334	Gold	334	K	N	Hereditary cancer-predisposing syndrome
P52701	334	Gold	334	K	R	Hereditary cancer-predisposing syndrome
P38398	583	Gold	583	K		Breast-ovarian cancer, familial, susceptibility to, 1 (BROVCA1)
P38398	583	Gold	583	K	*	Breast-ovarian cancer, familial, susceptibility to, 1 (BROVCA1)
P38398	583	Gold	583	K	E	Breast and/or ovarian cancer
Q8TAQ2	704	Gold	704	K	R	Coffin-Siris syndrome 8
Q71U36	326	Gold	326	K	N	Tubulinopathy
P35556	102	Gold	102	K	R	Congenital contractural arachnodactyly (CCA)
Q6PJT7	378	Gold	378	K	R	Intellectual disability, autosomal recessive 56 (MRT56)
P02545	311	Gold	311	K	E	Charcot-Marie-Tooth disease type 2
P58012	114	Gold	114	K	*	Blepharophimosis, ptosis, and epicanthus inversus syndrome
P58012	114	Gold	114	K	E	Blepharophimosis, ptosis, and epicanthus inversus syndrome
P60709	315	Gold	315	K		Baraitser-Winter syndrome 1 (BRWS1)
P54132	195	Gold	195	K	*	Bloom syndrome (BLM)
P35555	904	Gold	904	K	R	Familial thoracic aortic aneurysm and aortic dissection (TAAD)
Q99081	550	Gold	550	K	Q	TCF12-related craniosynostosis
Q00839	609	Gold	609	K	E	Developmental and epileptic encephalopathy, 54
Q00839	609	Gold	609	K	R	Developmental and epileptic encephalopathy, 54
P35556	2528	Gold	2528	K	Q	Congenital contractural arachnodactyly (CCA)
P35556	2528	Gold	2528	K	R	Congenital contractural arachnodactyly (CCA)
P04792	114	Gold	114	K	Q	Charcot-Marie-Tooth disease axonal type 2F (CMT2F)
Q00839	670	Gold	670	K	R	Developmental and epileptic encephalopathy, 54
Q05639	55	Gold	55	K	R	Neurodevelopmental disorder
P52701	169	Gold	169	K	E	Hereditary cancer-predisposing syndrome
P52701	169	Gold	169	K	N	Hereditary cancer-predisposing syndrome
P52701	169	Gold	169	K	NT	Hereditary nonpolyposis colorectal neoplasms
P54132	498	Gold	498	K	*	Bloom syndrome (BLM)
Q9H2P0	279	Gold	279	K		ADNP-related disorder
Q9UHF7	474	Gold	474	K		Trichorhinophalangeal dysplasia type I (TRPS1)
Q99728	144	Gold	144	K	N	Familial cancer of breast
P51532	1227	Gold	1227	K	E	Rhabdoid tumor predisposition syndrome 2 (RTPS2)
P02545	260	Gold	260	K	T	Charcot-Marie-Tooth disease type 2
P38398	906	Gold	906	K		Hereditary breast ovarian cancer syndrome
P38398	906	Gold	906	K		Breast-ovarian cancer, familial, susceptibility to, 1 (BROVCA1)
P38398	906	Gold	906	K	Q	Hereditary cancer-predisposing syndrome
Q9H2P0	408	Gold	408	K		ADNP-related multiple congenital anomalies - intellectual disability - autism spectrum disorder
P63267	327	Gold	327	K	N	Intestinal pseudo-obstruction
P68133	328	Gold	328	K		Actin accumulation myopathy (CMYO2A)
P68133	328	Gold	328	K	N	Congenital myopathy 2c, severe infantile, autosomal dominant (CMYO2C)
P62736	328	Gold	328	K		Aortic aneurysm, familial thoracic 6 (AAT6)
Q71U36	394	Gold	394	K	N	Lissencephaly due to TUBA1A mutation (LIS3)
Q14191	241	Gold	241	K	E	Werner syndrome (WRN)
P46100	1530	Gold	1530	K	N	Alpha thalassemia-X-linked intellectual disability syndrome (ATRX)
Q9NRZ9	204	Gold	204	K	*	Immunodeficiency-centromeric instability-facial anomalies syndrome 4 (ICF4)
P43246	430	Gold	430	K		Lynch syndrome
P43246	430	Gold	430	K	*	Hereditary nonpolyposis colon cancer (HNPCC)
P38398	459	Gold	459	K		Breast-ovarian cancer, familial, susceptibility to, 1 (BROVCA1)
P38398	459	Gold	459	K	*	Breast-ovarian cancer, familial, susceptibility to, 1 (BROVCA1)
P38398	459	Gold	459	K	N	Hereditary cancer-predisposing syndrome
P38398	459	Gold	459	K	Q	Hereditary cancer-predisposing syndrome
P54132	594	Gold	594	K	I	Bloom syndrome (BLM)
Q71U36	60	Gold	60	K	N	Congenital cerebellar hypoplasia (CHEGDD)
P42166	416	Gold	416	K	E	Dilated cardiomyopathy 1T
O60315	866	Gold	866	K	M	Mowat-Wilson syndrome (MOWS)
Q14191	5	Gold	5	K		Werner syndrome (WRN)
A6NHR9	2002	Gold	2002	K	T	Facioscapulohumeral muscular dystrophy 2 (FSHD2)
P04637	321	Gold	321	K	*	Li-Fraumeni syndrome (LFS)
P04637	321	Gold	321	K		Hereditary cancer-predisposing syndrome
Q8IY92	359	Gold	359	K	M	Fanconi anemia (FA)
Q8IY92	359	Gold	359	K	N	Fanconi anemia (FA)
Q8WWY3	321	Gold	321	K	*	Retinitis pigmentosa (RP)
Q9H2P0	935	Gold	935	K	*	ADNP-related multiple congenital anomalies - intellectual disability - autism spectrum disorder
P35520	211	Gold	211	K	R	Classic homocystinuria
Q09472	1024	Gold	1024	K		Rubinstein-Taybi syndrome due to EP300 haploinsufficiency
Q09472	1024	Gold	1024	K		Rubinstein-Taybi syndrome due to CREBBP mutations
P38398	1636	Gold	1636	K	*	Breast-ovarian cancer, familial, susceptibility to, 1 (BROVCA1)
P38398	1636	Gold	1636	K	A	Breast-ovarian cancer, familial, susceptibility to, 1 (BROVCA1)
P38398	1636	Gold	1636	K	E	Breast-ovarian cancer, familial, susceptibility to, 1 (BROVCA1)
P38398	1636	Gold	1636	K	M	Breast-ovarian cancer, familial, susceptibility to, 1 (BROVCA1)
P38398	1636	Gold	1636	K	N	Hereditary cancer-predisposing syndrome
P38398	1636	Gold	1636	K	Q	Breast-ovarian cancer, familial, susceptibility to, 1 (BROVCA1)
P38398	1636	Gold	1636	K	R	Breast-ovarian cancer, familial, susceptibility to, 1 (BROVCA1)
P38398	1636	Gold	1636	K	T	Breast-ovarian cancer, familial, susceptibility to, 1 (BROVCA1)
P02545	208	Gold	208	K		Emery-Dreifuss muscular dystrophy 2, autosomal dominant (EDMD2)
P02545	208	Gold	208	K	Q	Charcot-Marie-Tooth disease type 2
P02545	208	Gold	208	K	del	Emery-Dreifuss muscular dystrophy 2, autosomal dominant (EDMD2)
P43246	555	Gold	555	K		Hereditary cancer-predisposing syndrome
P43246	555	Gold	555	K	*	Lynch syndrome
P43246	555	Gold	555	K	Q	Hereditary cancer-predisposing syndrome
P08243	176	Gold	176	K	N	Inborn genetic diseases
Q13485	159	Gold	159	K	N	Generalized juvenile polyposis/juvenile polyposis coli
Q13485	159	Gold	159	K	R	Familial thoracic aortic aneurysm and aortic dissection (TAAD)
Q05639	255	Gold	255	K	R	Developmental and epileptic encephalopathy, 33 (DEE33)
P43246	567	Gold	567	K		Hereditary cancer-predisposing syndrome
P43246	567	Gold	567	K	*	Hereditary cancer-predisposing syndrome
P43246	567	Gold	567	K	E	Hereditary nonpolyposis colorectal neoplasms
P43246	567	Gold	567	K	T	Hereditary cancer-predisposing syndrome
P43246	567	Gold	567	K		Hereditary nonpolyposis colorectal neoplasms
Q6P1J9	385	Gold	385	K	Q	Parathyroid carcinoma (PRTC)
Q9UPW6	30	Gold	30	K	E	Chromosome 2q32-q33 deletion syndrome (GLASS)
P49959	255	Gold	255	K	E	Ataxia-telangiectasia-like disorder (ATLD)
Q00839	635	Gold	635	K		Developmental and epileptic encephalopathy, 54
P04637	386	Gold	386	K	R	Hereditary cancer-predisposing syndrome
P52701	324	Gold	324	K	N	Endometrial carcinoma
P52701	324	Gold	324	K	Q	Hereditary cancer-predisposing syndrome
P52701	324	Gold	324	K	R	Hereditary cancer-predisposing syndrome
P04637	320	Gold	320	K	*	Hereditary cancer-predisposing syndrome
P07951	128	Gold	128	K	E	Arthrogryposis, distal, type 1A
Q14938	279	Gold	279	K		Marshall-Smith syndrome (MRSHSS)
Q03393	143	Gold	143	K	N	6-Pyruvoyl-tetrahydrobiopterin synthase deficiency
Q08J23	144	Gold	144	K		Intellectual disability, autosomal recessive 5 (MRT5)
O14647	1645	Gold	1645	K	R	Developmental and epileptic encephalopathy 94 (DEE94)
Q99728	650	Gold	650	K		Familial cancer of breast
Q99728	650	Gold	650	K	E	Familial cancer of breast
Q99728	650	Gold	650	K	M	Hereditary cancer-predisposing syndrome
Q99728	650	Gold	650	K	N	Familial cancer of breast
Q99728	650	Gold	650	K	Q	Familial cancer of breast
Q99728	650	Gold	650	K	R	Familial cancer of breast
Q99728	650	Gold	650	K	T	Hereditary cancer-predisposing syndrome
P02545	32	Gold	32	K		Charcot-Marie-Tooth disease type 2
P02545	32	Gold	32	K	*	Charcot-Marie-Tooth disease type 2
P02545	32	Gold	32	K	E	Charcot-Marie-Tooth disease type 2
P02545	32	Gold	32	K	del	Emery-Dreifuss muscular dystrophy 2, autosomal dominant (EDMD2)
P38398	119	Gold	119	K	*	Breast-ovarian cancer, familial, susceptibility to, 1 (BROVCA1)
P38398	119	Gold	119	K	N	Breast-ovarian cancer, familial, susceptibility to, 1 (BROVCA1)
P52701	833	Gold	833	K	Q	Hereditary cancer-predisposing syndrome
Q9UBW7	812	Gold	812	K		Congenital anomaly of kidney and urinary tract
Q14191	366	Gold	366	K	E	Inborn genetic diseases
P38398	830	Gold	830	K		Breast-ovarian cancer, familial, susceptibility to, 1 (BROVCA1)
P38398	830	Gold	830	K	*	Breast-ovarian cancer, familial, susceptibility to, 1 (BROVCA1)
P38398	830	Gold	830	K	*	Hereditary breast ovarian cancer syndrome
P38398	830	Gold	830	K	M	Hereditary cancer-predisposing syndrome
P38398	830	Gold	830	K	R	Hereditary cancer-predisposing syndrome
Q9UJQ4	597	Gold	597	K	R	Duane-radial ray syndrome (DRRS)
P17661	109	Gold	109	K	E	Desmin-related myofibrillar myopathy (MFM1)
P17661	109	Gold	109	K	R	Desmin-related myofibrillar myopathy (MFM1)
P41229	1127	Gold	1127	K	R	Spastic paraplegia
P52701	519	Gold	519	K	N	Hereditary cancer-predisposing syndrome
P52701	519	Gold	519	K	R	Endometrial carcinoma
P52701	519	Gold	519	K	T	Hereditary nonpolyposis colorectal neoplasms
P11802	297	Gold	297	K	R	Familial melanoma
P54132	138	Gold	138	K	R	Bloom syndrome (BLM)
P54132	138	Gold	138	K		Bloom syndrome (BLM)
P38398	566	Gold	566	K		Breast-ovarian cancer, familial, susceptibility to, 1 (BROVCA1)
P38398	566	Gold	566	K	E	Hereditary breast ovarian cancer syndrome
P38398	566	Gold	566	K	Q	Hereditary breast ovarian cancer syndrome
P54132	116	Gold	116	K	N	Bloom syndrome (BLM)
Q8NEM0	259	Gold	259	K	Q	Microcephaly 1, primary, autosomal recessive
Q15831	178	Gold	178	K		Peutz-Jeghers syndrome (PJS)
Q15831	178	Gold	178	K	T	Hereditary cancer-predisposing syndrome
P51587	1381	Gold	1381	K		Breast-ovarian cancer, familial, susceptibility to, 2 (BROVCA2)
P51587	1381	Gold	1381	K		Breast-ovarian cancer, familial, susceptibility to, 1 (BROVCA1)
Q9H9B1	379	Gold	379	K	E	Inborn genetic diseases
Q14191	202	Gold	202	K	I	Werner syndrome (WRN)
O75792	198	Gold	198	K	E	Aicardi-Goutieres syndrome 4
P28340	648	Gold	648	K		Colorectal cancer, susceptibility to, 10
Q99728	548	Gold	548	K	E	Familial cancer of breast
Q99728	548	Gold	548	K	N	Familial cancer of breast
P68133	70	Gold	70	K	R	Actin accumulation myopathy (CMYO2A)
O60934	571	Gold	571	K	E	Hereditary cancer-predisposing syndrome
P54132	344	Gold	344	K	N	Bloom syndrome (BLM)
P54132	205	Gold	205	K	N	Bloom syndrome (BLM)
P54132	205	Gold	205	K	R	Bloom syndrome (BLM)
P52701	660	Gold	660	K	E	Hereditary cancer-predisposing syndrome
P52701	660	Gold	660	K	Q	Endometrial carcinoma
P52701	660	Gold	660	K	R	Hereditary cancer-predisposing syndrome
P52701	660	Gold	660	K	T	Hereditary nonpolyposis colorectal neoplasms
P07195	7	Gold	7	K	E	Glycogen storage disease due to lactate dehydrogenase H-subunit deficiency
O60216	406	Gold	406	K		Cornelia de Lange syndrome 4 (CDLS4)
P28340	998	Gold	998	K	E	Colorectal cancer, susceptibility to, 10
P28340	998	Gold	998	K	N	Colorectal cancer, susceptibility to, 10
Q12873	1201	Gold	1201	K	N	Snijders Blok-Campeau syndrome
Q14191	1243	Gold	1243	K		Werner syndrome (WRN)
Q14191	1243	Gold	1243	K	Q	Werner syndrome (WRN)
Q9UPW6	724	Gold	724	K	N	Chromosome 2q32-q33 deletion syndrome (GLASS)
P20585	165	Gold	165	K	E	Hereditary cancer-predisposing syndrome
Q3B820	259	Gold	259	K	E	Retinitis pigmentosa 28 (RP28)
P49792	1977	Gold	1977	K	E	Familial acute necrotizing encephalopathy
P52701	537	Gold	537	K		Endometrial carcinoma
P52701	537	Gold	537	K	*	Hereditary cancer-predisposing syndrome
P52701	537	Gold	537	K	E	Hereditary cancer-predisposing syndrome
P52701	537	Gold	537	K	Q	Hereditary cancer-predisposing syndrome
P52701	537	Gold	537	K	T	Hereditary nonpolyposis colorectal neoplasms
Q9NZC9	647	Gold	647	K	Q	Schimke immuno-osseous dysplasia (SIOD)
Q9NZC9	647	Gold	647	K	T	Nephrotic syndrome
P38398	1171	Gold	1171	K		Breast-ovarian cancer, familial, susceptibility to, 1 (BROVCA1)
P38398	1171	Gold	1171	K	*	Breast-ovarian cancer, familial, susceptibility to, 1 (BROVCA1)
P38398	1171	Gold	1171	K	E	Hereditary breast ovarian cancer syndrome
O95163	157	Gold	157	K	R	Familial dysautonomia (HSAN3)
P28340	447	Gold	447	K	E	Colorectal cancer, susceptibility to, 10
P28340	447	Gold	447	K	N	Colorectal cancer, susceptibility to, 10
Q8IY92	412	Gold	412	K	E	Fanconi anemia (FA)
Q9Y6X9	652	Gold	652	K	N	Charcot-Marie-Tooth disease axonal type 2Z
P68032	52	Gold	52	K	T	Atrial septal defect 5 (ASD5)
P68133	52	Gold	52	K		Actin accumulation myopathy (CMYO2A)
P62736	52	Gold	52	K	E	Aortic aneurysm, familial thoracic 6 (AAT6)
Q8WXI9	224	Gold	224	K		Severe intellectual disability-poor language-strabismus-grimacing face-long fingers syndrome (GAND)
Q9Y6X9	932	Gold	932	K		Charcot-Marie-Tooth disease, type I (CMT1)
Q9Y6X9	932	Gold	932	K	N	Charcot-Marie-Tooth disease axonal type 2Z
Q7Z333	870	Gold	870	K		Amyotrophic lateral sclerosis type 4 (ALS4)
P38398	1095	Gold	1095	K		Breast-ovarian cancer, familial, susceptibility to, 1 (BROVCA1)
Q15233	68	Gold	68	K		Syndromic X-linked intellectual disability 34 (MRXS34)
O75444	320	Gold	320	K	E	Cataract 21, multiple types (CTRCT21)
P54132	476	Gold	476	K	R	Bloom syndrome (BLM)
P51587	730	Gold	730	K	E	Hereditary cancer-predisposing syndrome
P43246	347	Gold	347	K		Lynch syndrome
P43246	347	Gold	347	K		Hereditary cancer-predisposing syndrome
P43246	347	Gold	347	K	N	Hereditary cancer-predisposing syndrome
Q9NVI1	4	Gold	4	K	N	Fanconi anemia (FA)
Q14191	506	Gold	506	K	E	Werner syndrome (WRN)
Q14191	506	Gold	506	K		Werner syndrome (WRN)
Q8IY92	1112	Gold	1112	K	E	Fanconi anemia (FA)
Q8IY92	1112	Gold	1112	K	Q	Fanconi anemia (FA)
Q9BYW2	776	Gold	776	K	T	Luscan-Lumish syndrome
Q86YC2	279	Gold	279	K	T	Familial cancer of breast
P60709	215	Gold	215	K	N	Inborn genetic diseases
P63261	291	Gold	291	K	R	Autosomal dominant nonsyndromic hearing loss 20
Q15652	2132	Gold	2132	K	I	Early myoclonic encephalopathy
P02545	201	Gold	201	K	*	Charcot-Marie-Tooth disease type 2
Q99728	232	Gold	232	K	E	Familial cancer of breast
Q99728	232	Gold	232	K	Q	Familial cancer of breast
Q9UHX1	80	Gold	80	K	R	8q24.3 microdeletion syndrome
Q14839	1220	Gold	1220	K	T	Inborn genetic diseases
P62913	159	Gold	159	K		Diamond-Blackfan anemia 7 (DBA7)
P02545	486	Gold	486	K	N	Familial partial lipodystrophy, Dunnigan type
Q99728	423	Gold	423	K	Q	Familial cancer of breast
Q99728	423	Gold	423	K	R	BARD1-related disorder
Q99728	423	Gold	423	K	T	Familial cancer of breast
P27635	78	Gold	78	K	E	Intellectual disability, X-linked, syndromic, 35 (MRXS35)
P13647	173	Gold	173	K	N	Epidermolysis bullosa simplex 2B, generalized intermediate (EBS2B)
Q7Z333	339	Gold	339	K	Q	Amyotrophic lateral sclerosis type 4 (ALS4)
Q03252	489	Gold	489	K	N	Lipodystrophy, partial, acquired, susceptibility to (APLD)
Q03252	489	Gold	489	K	Q	Lipodystrophy, partial, acquired, susceptibility to (APLD)
Q96L73	2672	Gold	2672	K	E	Inborn genetic diseases
P61313	153	Gold	153	K	R	Diamond-Blackfan anemia 12 (DBA12)
P52701	997	Gold	997	K		Hereditary cancer-predisposing syndrome
P52701	997	Gold	997	K	*	Hereditary cancer-predisposing syndrome
P52701	997	Gold	997	K	E	Carcinoma of colon (CRC)
P52701	997	Gold	997	K	N	Hereditary cancer-predisposing syndrome
P52701	997	Gold	997	K	R	Hereditary cancer-predisposing syndrome
Q9ULV3	879	Gold	879	K	R	Dystonic disorder
O60832	39	Gold	39	K	E	Dyskeratosis congenita, X-linked (DKCX)
P07195	60	Gold	60	K	E	Glycogen storage disease due to lactate dehydrogenase H-subunit deficiency
P68431	28	Gold	28	K	E	Squamous cell carcinoma of the head and neck (HNSCC)
P68431	28	Gold	28	K	M	Squamous cell carcinoma of the head and neck (HNSCC)
Q9UPP1	248	Gold	248	K	R	Inborn genetic diseases
P62805	32	Gold	32	K	T	Tessadori-Bicknell-Van Haaften neurodevelopmental syndrome 3 (TEBIVANED3)
P38398	731	Gold	731	K		Breast-ovarian cancer, familial, susceptibility to, 1 (BROVCA1)
P38398	731	Gold	731	K		Hereditary cancer-predisposing syndrome
P28340	738	Gold	738	K	*	Colorectal cancer, susceptibility to, 10
P28340	738	Gold	738	K	E	Colorectal cancer, susceptibility to, 10
P28340	738	Gold	738	K	Q	Colorectal cancer, susceptibility to, 10
P28340	738	Gold	738	K	R	Colorectal cancer, susceptibility to, 10
P54132	531	Gold	531	K	N	Bloom syndrome (BLM)
P54132	531	Gold	531	K	T	Bloom syndrome (BLM)
P46100	956	Gold	956	K		Alpha thalassemia-X-linked intellectual disability syndrome (ATRX)
Q6PIJ6	963	Gold	963	K	N	Distal hereditary motor neuropathy type 2
P02545	171	Gold	171	K	E	Cardiomyopathy (CMYO)
P02545	171	Gold	171	K	N	Charcot-Marie-Tooth disease type 2
P51532	1365	Gold	1365	K		Rhabdoid tumor predisposition syndrome 2 (RTPS2)
P12081	250	Gold	250	K	R	Usher syndrome type 3B
O95677	52	Gold	52	K	T	Dilated cardiomyopathy 1J (CMD1J)
P00338	57	Gold	57	K	R	Glycogen storage disease due to lactate dehydrogenase M-subunit deficiency
Q9C0K0	591	Gold	591	K		Intellectual developmental disorder with speech delay, dysmorphic facies, and t-cell abnormalities
P43243	770	Gold	770	K	N	Amyotrophic lateral sclerosis type 21
O60934	173	Gold	173	K	E	Microcephaly, normal intelligence and immunodeficiency (NBS)
P61981	50	Gold	50	K	Q	Developmental and epileptic encephalopathy, 56
Q14191	382	Gold	382	K	R	Inborn genetic diseases
Q7Z333	768	Gold	768	K	M	Amyotrophic lateral sclerosis type 4 (ALS4)
P49959	420	Gold	420	K	R	Ataxia-telangiectasia-like disorder (ATLD)
P49959	420	Gold	420	K	T	Ataxia-telangiectasia-like disorder (ATLD)
Q99728	124	Gold	124	K	E	Familial cancer of breast
Q99728	124	Gold	124	K	R	Familial cancer of breast
Q9BX63	1186	Gold	1186	K	E	Familial cancer of breast
P51532	711	Gold	711	K	M	Rhabdoid tumor predisposition syndrome 2 (RTPS2)
P51532	711	Gold	711	K	R	Hereditary cancer-predisposing syndrome
P04637	351	Gold	351	K		Li-Fraumeni syndrome (LFS)
P04637	351	Gold	351	K	E	Hereditary cancer-predisposing syndrome
P04637	351	Gold	351	K	N	Hereditary cancer-predisposing syndrome
P04637	351	Gold	351	K	R	Li-Fraumeni syndrome (LFS)
Q15910	735	Gold	735	K	KK	Weaver syndrome (WVS)
P43243	836	Gold	836	K	T	Amyotrophic lateral sclerosis type 21
Q9UPW6	161	Gold	161	K	R	Chromosome 2q32-q33 deletion syndrome (GLASS)
P51532	461	Gold	461	K	Q	Hereditary cancer-predisposing syndrome
P51532	461	Gold	461	K	R	Rhabdoid tumor predisposition syndrome 2 (RTPS2)
Q9NVI1	140	Gold	140	K	E	Fanconi anemia (FA)
Q9H9B1	644	Gold	644	K	T	Kleefstra syndrome 1
Q9UJQ4	475	Gold	475	K	R	Duane-radial ray syndrome (DRRS)
Q92889	364	Gold	364	K	E	Cockayne syndrome
P49959	609	Gold	609	K	R	Hereditary cancer-predisposing syndrome
Q99684	238	Gold	238	K	N	Neutropenia, severe congenital, 2, autosomal dominant
Q99684	238	Gold	238	K	R	Neutropenia, severe congenital, 2, autosomal dominant
Q7Z333	1636	Gold	1636	K	E	Amyotrophic lateral sclerosis type 4 (ALS4)
Q6W2J9	839	Gold	839	K		Oculofaciocardiodental syndrome (MCOPS2)
P20700	33	Gold	33	K	E	Inborn genetic diseases
P20700	33	Gold	33	K	del	Microcephaly 26, primary, autosomal dominant (MCPH26)
P35520	406	Gold	406	K		Classic homocystinuria
Q9H9B1	528	Gold	528	K	R	Kleefstra syndrome 1
P26358	1135	Gold	1135	K	R	Hereditary sensory neuropathy-deafness-dementia syndrome
Q92793	1033	Gold	1033	K	*	Rubinstein-Taybi syndrome due to CREBBP mutations
Q9UGL1	285	Gold	285	K	R	Intellectual disability
O95163	52	Gold	52	K	E	Familial dysautonomia (HSAN3)
P38398	1264	Gold	1264	K		Hereditary breast ovarian cancer syndrome
P38398	1264	Gold	1264	K		Hereditary cancer-predisposing syndrome
P38398	1264	Gold	1264	K	N	Hereditary breast ovarian cancer syndrome
P38398	1264	Gold	1264	K	R	Hereditary breast ovarian cancer syndrome
P04637	132	Gold	132	K		Hereditary cancer-predisposing syndrome
P04637	132	Gold	132	K	E	Adrenal cortex carcinoma
P04637	132	Gold	132	K	LNK	Hereditary cancer-predisposing syndrome
P04637	132	Gold	132	K	M	Adrenal cortex carcinoma
P04637	132	Gold	132	K	N	Ovarian neoplasm
P04637	132	Gold	132	K	Q	Adrenal cortex carcinoma
P04637	132	Gold	132	K	R	Adrenal cortex carcinoma
P04637	132	Gold	132	K	T	Adrenal cortex carcinoma
Q9UPW6	24	Gold	24	K	R	Chromosome 2q32-q33 deletion syndrome (GLASS)
P51587	1323	Gold	1323	K		Hereditary breast ovarian cancer syndrome
P51587	1323	Gold	1323	K		Breast-ovarian cancer, familial, susceptibility to, 2 (BROVCA2)
P51587	1323	Gold	1323	K	*	Breast-ovarian cancer, familial, susceptibility to, 2 (BROVCA2)
P51587	1323	Gold	1323	K	E	Hereditary breast ovarian cancer syndrome
P51587	1323	Gold	1323	K	R	Hereditary breast ovarian cancer syndrome
P51587	1783	Gold	1783	K	E	Hereditary breast ovarian cancer syndrome
P51587	1783	Gold	1783	K	I	Hereditary breast ovarian cancer syndrome
P51587	1783	Gold	1783	K		Hereditary cancer-predisposing syndrome
Q9HAZ2	1209	Gold	1209	K	N	Left ventricular noncompaction 8 (LVNC8)
Q99728	127	Gold	127	K	E	Familial cancer of breast
Q99728	127	Gold	127	K	R	Hereditary cancer-predisposing syndrome
O96017	349	Gold	349	K	E	Familial cancer of breast
O96017	349	Gold	349	K	R	Familial cancer of breast
Q9NVI1	939	Gold	939	K	N	FANCI-related disorder
P04637	370	Gold	370	K	T	Hereditary cancer-predisposing syndrome
P54132	820	Silver	820	K	N	Bloom syndrome (BLM)
P54132	820	Silver	820	K	R	Bloom syndrome (BLM)
P49959	625	Silver	625	K	N	Ataxia-telangiectasia-like disorder (ATLD)
P28340	909	Silver	909	K	N	Colorectal cancer, susceptibility to, 10
P54132	418	Silver	418	K	*	Bloom syndrome (BLM)
P35556	2112	Silver	2112	K	E	Congenital contractural arachnodactyly (CCA)
P35555	2821	Silver	2821	K	Q	FBN1-related disorder
P38398	301	Silver	301	K		Breast-ovarian cancer, familial, susceptibility to, 1 (BROVCA1)
P38398	301	Silver	301	K	E	Hereditary breast ovarian cancer syndrome
P38398	301	Silver	301	K	N	Hereditary cancer-predisposing syndrome
P38398	301	Silver	301	K	Q	Breast-ovarian cancer, familial, susceptibility to, 1 (BROVCA1)
P38398	301	Silver	301	K	R	Hereditary breast ovarian cancer syndrome
P38398	987	Silver	987	K		Breast-ovarian cancer, familial, susceptibility to, 1 (BROVCA1)
P38398	987	Silver	987	K	*	Breast-ovarian cancer, familial, susceptibility to, 1 (BROVCA1)
P38398	987	Silver	987	K	E	Breast-ovarian cancer, familial, susceptibility to, 1 (BROVCA1)
P38398	987	Silver	987	K	R	Breast-ovarian cancer, familial, susceptibility to, 1 (BROVCA1)
P35555	2388	Silver	2388	K	E	Familial thoracic aortic aneurysm and aortic dissection (TAAD)
P13647	443	Silver	443	K	N	Epidermolysis bullosa simplex 2C, localized (EBS2C)
P35555	2805	Silver	2805	K		Marfan syndrome (MFS)
P48643	226	Silver	226	K	R	Hereditary sensory and autonomic neuropathy with spastic paraplegia (HSNSP)
O00571	215	Silver	215	K	*	Intellectual disability, X-linked 102 (MRXSSB)
P35555	2719	Silver	2719	K		Progeroid and marfanoid aspect-lipodystrophy syndrome
P35555	2719	Silver	2719	K	*	Marfan syndrome (MFS)
P18887	256	Silver	256	K		Spinocerebellar ataxia, autosomal recessive 26
Q08J23	650	Silver	650	K	N	Intellectual disability
Q9UJQ4	175	Silver	175	K	*	Duane-radial ray syndrome (DRRS)
P35555	2820	Silver	2820	K		Familial thoracic aortic aneurysm and aortic dissection (TAAD)
O60934	82	Silver	82	K	E	Aplastic anemia
Q7Z333	2058	Silver	2058	K	Q	Amyotrophic lateral sclerosis type 4 (ALS4)
P35556	895	Silver	895	K	R	Congenital contractural arachnodactyly (CCA)
Q13432	57	Silver	57	K	*	Cone-rod dystrophy
Q13432	57	Silver	57	K	del	Cone-rod dystrophy 24 (CORD24)
P35555	1717	Silver	1717	K		Familial thoracic aortic aneurysm and aortic dissection (TAAD)
P35555	1717	Silver	1717	K	Q	Familial thoracic aortic aneurysm and aortic dissection (TAAD)
Q9BX63	954	Silver	954	K	R	Familial cancer of breast
Q9BX63	954	Silver	954	K	T	Familial cancer of breast
P00558	30	Silver	30	K	T	Male infertility due to obstructive azoospermia
P40692	333	Silver	333	K		Colorectal cancer, hereditary nonpolyposis, type 2 (LYNCH2)
P40692	333	Silver	333	K	E	Hereditary cancer-predisposing syndrome
P40692	333	Silver	333	K	R	Hereditary cancer-predisposing syndrome
O95967	70	Silver	70	K	R	Cutis laxa, autosomal recessive, type 1B (ARCL1B)
P54819	93	Silver	93	K	E	Inborn genetic diseases
Q9BQ52	384	Silver	384	K	M	Combined oxidative phosphorylation defect type 17
Q68CZ1	582	Silver	582	K		Familial aplasia of the vermis
P28062	252	Silver	252	K	T	Proteosome-associated autoinflammatory syndrome
Q9UIF7	506	Silver	506	K	E	Familial adenomatous polyposis 2
Q9UIF7	506	Silver	506	K	R	Familial adenomatous polyposis 2
Q9Y253	70	Silver	70	K		Xeroderma pigmentosum variant type
Q9Y253	70	Silver	70	K	N	Xeroderma pigmentosum (XP)
Q9HC78	623	Silver	623	K	N	Inborn genetic diseases
P49959	298	Silver	298	K	N	Hereditary cancer-predisposing syndrome
Q01196	188	Silver	188	K	N	Hereditary thrombocytopenia and hematological cancer predisposition syndrome associated with RUNX1
P35555	1043	Silver	1043	K	N	Familial thoracic aortic aneurysm and aortic dissection (TAAD)
P35555	1043	Silver	1043	K	R	Familial thoracic aortic aneurysm and aortic dissection (TAAD)
P61769	114	Silver	114	K	Q	Familial visceral amyloidosis, Ostertag type (AMYLD2)
P35555	850	Silver	850	K	Q	Familial thoracic aortic aneurysm and aortic dissection (TAAD)
O75398	191	Silver	191	K	*	Intellectual disability-epilepsy-extrapyramidal syndrome (NEDHELS)
Q56NI9	221	Silver	221	K	I	Inborn genetic diseases
P35556	2345	Silver	2345	K	E	Congenital contractural arachnodactyly (CCA)
P57059	70	Silver	70	K	R	Developmental and epileptic encephalopathy, 30 (DEE30)
Q9BSI4	329	Silver	329	K	*	Dyskeratosis congenita
Q9BSI4	329	Silver	329	K	E	Dyskeratosis congenita
P51587	2196	Silver	2196	K		Breast-ovarian cancer, familial, susceptibility to, 2 (BROVCA2)
P51587	2196	Silver	2196	K	*	Breast-ovarian cancer, familial, susceptibility to, 2 (BROVCA2)
P51587	2196	Silver	2196	K	E	Breast-ovarian cancer, familial, susceptibility to, 2 (BROVCA2)
P51587	2196	Silver	2196	K	R	Hereditary breast ovarian cancer syndrome
P09455	69	Silver	69	K		Leber congenital amaurosis (LCA)
P15924	1033	Silver	1033	K	N	Cardiomyopathy (CMYO)
P35555	2851	Silver	2851	K	E	Acromicric dysplasia (ACMICD)
P61313	179	Silver	179	K	R	Diamond-Blackfan anemia 12 (DBA12)
P52701	854	Silver	854	K	I	Hereditary cancer-predisposing syndrome
P52701	854	Silver	854	K	M	Breast and/or ovarian cancer
P52701	854	Silver	854	K		Endometrial carcinoma
P52701	854	Silver	854	K	E	Hereditary nonpolyposis colorectal neoplasms
P52701	854	Silver	854	K	N	Endometrial carcinoma
Q9NUX5	121	Silver	121	K	N	Tumor predisposition syndrome 3 (TPDS3)
P06737	470	Silver	470	K	N	Glycogen storage disease, type VI (GSD6)
O14802	184	Silver	184	K		Leukoencephalopathy-ataxia-hypodontia-hypomyelination syndrome
P31040	485	Silver	485	K	E	Hereditary cancer-predisposing syndrome
P52701	13	Silver	13	K		Hereditary cancer-predisposing syndrome
P52701	13	Silver	13	K		Hereditary nonpolyposis colorectal neoplasms
P52701	13	Silver	13	K	*	Hereditary nonpolyposis colorectal neoplasms
P52701	13	Silver	13	K	E	Hereditary cancer-predisposing syndrome
P52701	13	Silver	13	K	M	Hereditary cancer-predisposing syndrome
P52701	13	Silver	13	K	Q	Endometrial carcinoma
P52701	13	Silver	13	K	R	Endometrial carcinoma
P52701	13	Silver	13	K	T	Endometrial carcinoma
Q6NZI2	173	Silver	173	K		Congenital generalized lipodystrophy type 4
Q99986	366	Silver	366	K		Pontocerebellar hypoplasia type 1A (PCH1A)
Q9NUX5	412	Silver	412	K	E	Hereditary cancer-predisposing syndrome
Q9NUX5	412	Silver	412	K	T	Tumor predisposition syndrome 3 (TPDS3)
P28340	1039	Silver	1039	K		Colorectal cancer, susceptibility to, 10
P28340	1039	Silver	1039	K	R	Colorectal cancer, susceptibility to, 10
P54132	347	Silver	347	K	E	Bloom syndrome (BLM)
P40337	171	Silver	171	K	N	Chuvash polycythemia
P40337	171	Silver	171	K	R	Chuvash polycythemia
Q14191	252	Silver	252	K		Werner syndrome (WRN)
Q14191	252	Silver	252	K	*	Werner syndrome (WRN)
Q14191	252	Silver	252	K	E	Werner syndrome (WRN)
Q14191	252	Silver	252	K	R	Werner syndrome (WRN)
P51587	848	Silver	848	K		Hereditary breast ovarian cancer syndrome
P51587	848	Silver	848	K	N	Hereditary breast ovarian cancer syndrome
P51587	848	Silver	848	K	R	Hereditary breast ovarian cancer syndrome
O75792	221	Silver	221	K	R	Aicardi-Goutieres syndrome 4
P35555	2484	Silver	2484	K	R	Familial thoracic aortic aneurysm and aortic dissection (TAAD)
Q9BXW9	13	Silver	13	K	R	Fanconi anemia (FA)
P00533	212	Silver	212	K	R	EGFR-related lung cancer (EGFR)
P15924	2435	Silver	2435	K	N	Arrhythmogenic cardiomyopathy with wooly hair and keratoderma
Q86XR8	396	Silver	396	K	R	Mosaic variegated aneuploidy syndrome 2 (MVA2)
O75792	267	Silver	267	K	M	Aicardi-Goutieres syndrome 4
Q9ULJ6	91	Silver	91	K	R	Neurodevelopmental disorder with dysmorphic facies and distal skeletal anomalies
P43243	625	Silver	625	K	T	Amyotrophic lateral sclerosis type 21
O00469	486	Silver	486	K	R	Bruck syndrome 2 (BRKS2)
Q14191	170	Silver	170	K	E	Werner syndrome (WRN)
P49959	204	Silver	204	K	R	Ataxia-telangiectasia-like disorder (ATLD)
P54132	1186	Silver	1186	K	E	Bloom syndrome (BLM)
P54132	1186	Silver	1186	K	R	Bloom syndrome (BLM)
P31153	351	Silver	351	K	N	Familial thoracic aortic aneurysm and aortic dissection (TAAD)
Q14191	1237	Silver	1237	K		Werner syndrome (WRN)
P18850	436	Silver	436	K	E	Inborn genetic diseases
P49918	266	Silver	266	K	R	Beckwith-Wiedemann syndrome (BWS)
Q93063	168	Silver	168	K	E	Exostoses, multiple, type 2 (EXT2)
Q01196	43	Silver	43	K	R	Hereditary thrombocytopenia and hematological cancer predisposition syndrome associated with RUNX1
Q01196	43	Silver	43	K	T	Hereditary thrombocytopenia and hematological cancer predisposition syndrome associated with RUNX1
P52701	1296	Silver	1296	K		Lynch syndrome
P52701	1296	Silver	1296	K	E	Hereditary cancer-predisposing syndrome
P52701	1296	Silver	1296	K	Q	Hereditary cancer-predisposing syndrome
P52701	1296	Silver	1296	K	R	Endometrial carcinoma
P52701	1296	Silver	1296	K	T	Hereditary cancer-predisposing syndrome
O43502	54	Silver	54	K	*	Fanconi anemia complementation group O
O43502	54	Silver	54	K	E	Fanconi anemia complementation group O
O43502	54	Silver	54	K	T	Fanconi anemia complementation group O
P61812	265	Silver	265	K	E	Familial thoracic aortic aneurysm and aortic dissection (TAAD)
Q9P2J5	82	Silver	82	K	R	Infantile liver failure syndrome 1 (ILFS1)
P12081	112	Silver	112	K	R	Autosomal dominant Charcot-Marie-Tooth disease type 2W
Q9H211	141	Silver	141	K	R	Inborn genetic diseases
P51587	1767	Silver	1767	K		Breast-ovarian cancer, familial, susceptibility to, 2 (BROVCA2)
P51587	1767	Silver	1767	K	E	Hereditary cancer-predisposing syndrome
P51587	1767	Silver	1767	K	R	Hereditary breast ovarian cancer syndrome
P08603	224	Silver	224	K	del	Complement factor H deficiency (CFHD)
P46777	197	Silver	197	K	E	Diamond-Blackfan anemia
P38398	309	Silver	309	K		Breast-ovarian cancer, familial, susceptibility to, 1 (BROVCA1)
P38398	309	Silver	309	K	*	Breast-ovarian cancer, familial, susceptibility to, 1 (BROVCA1)
P38398	309	Silver	309	K	E	Breast-ovarian cancer, familial, susceptibility to, 1 (BROVCA1)
P38398	309	Silver	309	K	T	Breast-ovarian cancer, familial, susceptibility to, 1 (BROVCA1)
P42166	281	Silver	281	K	Q	Loeys-Dietz syndrome 2 (LDS2)
P11473	123	Silver	123	K		Vitamin D-dependent rickets type II with alopecia (VDDR2A)
Q8IZT6	687	Silver	687	K	R	Inborn genetic diseases
Q15327	61	Silver	61	K	E	ANKRD1-related dilated cardiomyopathy
P52701	888	Silver	888	K		Hereditary nonpolyposis colorectal neoplasms
P52701	888	Silver	888	K	*	Hereditary cancer-predisposing syndrome
P52701	888	Silver	888	K	N	Endometrial carcinoma
P52701	888	Silver	888	K	T	Hereditary cancer-predisposing syndrome
P38398	357	Silver	357	K	*	Hereditary breast ovarian cancer syndrome
P38398	357	Silver	357	K	E	Hereditary breast ovarian cancer syndrome
P28331	471	Silver	471	K	R	Inborn genetic diseases
Q13753	1050	Silver	1050	K		Junctional epidermolysis bullosa gravis of Herlitz
Q7Z333	2494	Silver	2494	K	N	Amyotrophic lateral sclerosis type 4 (ALS4)
Q7Z333	2494	Silver	2494	K	R	Amyotrophic lateral sclerosis type 4 (ALS4)
Q14191	1108	Silver	1108	K	R	Werner syndrome (WRN)
Q14191	1108	Silver	1108	K	T	Werner syndrome (WRN)
Q9H9B1	199	Silver	199	K	E	Kleefstra syndrome 1
Q9H9B1	199	Silver	199	K	R	Kleefstra syndrome 1
Q99728	130	Silver	130	K	E	Familial cancer of breast
Q99728	130	Silver	130	K	N	Familial cancer of breast
Q99728	130	Silver	130	K	R	Familial cancer of breast
Q99728	130	Silver	130	K	T	Familial cancer of breast
Q12882	63	Silver	63	K	E	Dihydropyrimidine dehydrogenase deficiency (DPYDD)
Q14191	1274	Silver	1274	K	N	Werner syndrome (WRN)
Q9UNF1	133	Silver	133	K	*	Bartter disease type 5
Q14191	1080	Silver	1080	K	*	Werner syndrome (WRN)
Q14191	1080	Silver	1080	K	E	Werner syndrome (WRN)
Q14191	274	Silver	274	K	E	Werner syndrome (WRN)
O95239	339	Silver	339	K	E	Intellectual disability, X-linked 100 (XLID100)
P42166	356	Silver	356	K	E	Loeys-Dietz syndrome 2 (LDS2)
P42166	248	Silver	248	K	E	Loeys-Dietz syndrome 2 (LDS2)
Q7Z3B3	331	Silver	331	K	R	Koolen-de Vries syndrome (KDVS)
P30279	270	Silver	270	K	*	Megalencephaly-polymicrogyria-polydactyly-hydrocephalus syndrome 3 (MPPH3)
P69905	62	Silver	62	K	N	Erythrocytosis, familial, 7
P51587	2150	Silver	2150	K		Breast-ovarian cancer, familial, susceptibility to, 2 (BROVCA2)
P51587	2150	Silver	2150	K		Breast and/or ovarian cancer
P51587	2150	Silver	2150	K		Hereditary cancer-predisposing syndrome
P51587	2150	Silver	2150	K	E	Hereditary breast ovarian cancer syndrome
P51587	2150	Silver	2150	K	N	Hereditary breast ovarian cancer syndrome
P51587	2150	Silver	2150	K	Q	Breast-ovarian cancer, familial, susceptibility to, 2 (BROVCA2)
P40692	751	Silver	751	K		Lynch-like syndrome
P40692	751	Silver	751	K		Carcinoma of colon (CRC)
P40692	751	Silver	751	K	*	Colorectal cancer, hereditary nonpolyposis, type 2 (LYNCH2)
P40692	751	Silver	751	K	R	Breast and/or ovarian cancer
P52701	149	Silver	149	K	N	Hereditary cancer-predisposing syndrome
P52701	149	Silver	149	K	Q	Hereditary cancer-predisposing syndrome
Q6P1J9	136	Silver	136	K	*	Parathyroid carcinoma (PRTC)
P62913	96	Silver	96	K	R	Diamond-Blackfan anemia 7 (DBA7)
P02792	83	Silver	83	K	E	Hereditary hyperferritinemia with congenital cataracts
O94761	1154	Silver	1154	K	N	Baller-Gerold syndrome (BGS)
O94761	1154	Silver	1154	K	R	Baller-Gerold syndrome (BGS)
O94761	1154	Silver	1154	K		Baller-Gerold syndrome (BGS)
O94761	1154	Silver	1154	K	*	Baller-Gerold syndrome (BGS)
P00533	29	Silver	29	K	T	EGFR-related lung cancer (EGFR)
P12110	239	Silver	239	K	E	Bethlem myopathy 1A
Q08J23	437	Silver	437	K	R	Intellectual disability, autosomal recessive 5 (MRT5)
P25490	339	Silver	339	K	Q	Inborn genetic diseases
Q00653	221	Silver	221	K	R	Immunodeficiency, common variable, 10
Q8WWY3	298	Silver	298	K	R	Retinitis pigmentosa 11 (RP11)
Q9BX63	1232	Silver	1232	K	R	Familial cancer of breast
P52701	1315	Silver	1315	K		Hereditary cancer-predisposing syndrome
P52701	1315	Silver	1315	K	N	Hereditary cancer-predisposing syndrome
P52701	1315	Silver	1315	K	R	Hereditary cancer-predisposing syndrome
Q7Z333	706	Silver	706	K	E	Amyotrophic lateral sclerosis type 4 (ALS4)
Q99728	305	Silver	305	K	Q	Familial cancer of breast
P54132	741	Silver	741	K	*	Bloom syndrome (BLM)
P51587	16	Silver	16	K	*	Hereditary breast ovarian cancer syndrome
P51587	16	Silver	16	K	FFFFFTLLARMVSIS*	Hereditary breast ovarian cancer syndrome
P51587	16	Silver	16	K	R	Hereditary cancer-predisposing syndrome
Q99728	209	Silver	209	K		Familial cancer of breast
Q99728	209	Silver	209	K	Q	Familial cancer of breast
Q7Z333	651	Silver	651	K	E	Amyotrophic lateral sclerosis type 4 (ALS4)
Q13751	188	Silver	188	K		Junctional epidermolysis bullosa gravis of Herlitz
Q8N490	50	Silver	50	K	*	Paroxysmal nonkinesigenic dyskinesia
P51587	2882	Silver	2882	K		Breast-ovarian cancer, familial, susceptibility to, 2 (BROVCA2)
P51587	2882	Silver	2882	K	*	Breast-ovarian cancer, familial, susceptibility to, 2 (BROVCA2)
P51587	2882	Silver	2882	K	N	Hereditary breast ovarian cancer syndrome
Q99558	294	Silver	294	K	Q	NIK deficiency
P51587	2446	Silver	2446	K	E	Hereditary breast ovarian cancer syndrome
P51587	2446	Silver	2446	K	R	Hereditary breast ovarian cancer syndrome
Q9NXH9	105	Silver	105	K		Intellectual developmental disorder, autosomal recessive 68
Q9UHC1	929	Silver	929	K	E	Colorectal cancer, hereditary nonpolyposis, type 7
P51587	1413	Silver	1413	K	E	BRCA2-related disorder
P38398	50	Silver	50	K	*	Breast-ovarian cancer, familial, susceptibility to, 1 (BROVCA1)
P38398	50	Silver	50	K	E	Breast-ovarian cancer, familial, susceptibility to, 1 (BROVCA1)
P38398	50	Silver	50	K	I	Breast-ovarian cancer, familial, susceptibility to, 1 (BROVCA1)
P38398	50	Silver	50	K	N	Breast-ovarian cancer, familial, susceptibility to, 1 (BROVCA1)
P38398	50	Silver	50	K	N	Hereditary cancer-predisposing syndrome
P38398	50	Silver	50	K	Q	Breast-ovarian cancer, familial, susceptibility to, 1 (BROVCA1)
P38398	50	Silver	50	K	R	Breast-ovarian cancer, familial, susceptibility to, 1 (BROVCA1)
P38398	50	Silver	50	K	T	Breast-ovarian cancer, familial, susceptibility to, 1 (BROVCA1)
P57059	129	Silver	129	K	T	Developmental and epileptic encephalopathy, 30 (DEE30)
Q9NXB0	220	Silver	220	K	*	Bardet-Biedl syndrome 13 (BBS13)
P49959	197	Silver	197	K	*	Hereditary cancer-predisposing syndrome
P49959	464	Silver	464	K	E	Hereditary cancer-predisposing syndrome
P49959	70	Silver	70	K	E	Hereditary cancer-predisposing syndrome
Q9UPP1	213	Silver	213	K	*	Syndromic X-linked intellectual disability Siderius type (MRXSSD)
P28340	1087	Silver	1087	K		Colorectal cancer, susceptibility to, 10
P52701	957	Silver	957	K	E	Hereditary cancer-predisposing syndrome
P52701	957	Silver	957	K	N	Hereditary nonpolyposis colorectal neoplasms
P52701	957	Silver	957	K	RK	Hereditary cancer-predisposing syndrome
Q99728	160	Silver	160	K	E	Familial cancer of breast
Q9Y6X9	234	Silver	234	K	E	Charcot-Marie-Tooth disease axonal type 2Z
P40692	377	Silver	377	K		Lynch syndrome
P40692	377	Silver	377	K	*	Colorectal cancer, hereditary nonpolyposis, type 2 (LYNCH2)
P40692	377	Silver	377	K	E	Colorectal cancer, hereditary nonpolyposis, type 2 (LYNCH2)
P49959	339	Silver	339	K	*	Ataxia-telangiectasia-like disorder (ATLD)
Q7Z7G8	617	Silver	617	K	E	Cohen syndrome (COH1)
Q9UBC3	782	Silver	782	K	N	Centromeric instability of chromosomes 1,9 and 16 and immunodeficiency (ICF1)
P28340	897	Silver	897	K		Colorectal cancer, susceptibility to, 10
P28340	897	Silver	897	K	N	Colorectal cancer, susceptibility to, 10
P10916	62	Silver	62	K	*	Cardiomyopathy (CMYO)
O75147	437	Silver	437	K	N	3M syndrome 2
Q14191	1087	Silver	1087	K	E	WRN-related disorder
P38398	748	Silver	748	K		Breast-ovarian cancer, familial, susceptibility to, 1 (BROVCA1)
P38398	748	Silver	748	K	E	Hereditary breast ovarian cancer syndrome
P38398	748	Silver	748	K	R	Hereditary cancer-predisposing syndrome
Q8IY92	1588	Silver	1588	K		Fanconi anemia (FA)
Q9BX63	503	Silver	503	K	E	Familial cancer of breast
Q9BX63	503	Silver	503	K	N	Familial cancer of breast
P42166	685	Silver	685	K	N	Loeys-Dietz syndrome 2 (LDS2)
P42166	685	Silver	685	K	Q	Loeys-Dietz syndrome 2 (LDS2)
P52701	374	Silver	374	K	E	Endometrial carcinoma
P52701	374	Silver	374	K		Endometrial carcinoma
P52701	185	Silver	185	K	E	Hereditary cancer-predisposing syndrome
P52701	185	Silver	185	K	I	Hereditary nonpolyposis colorectal neoplasms
P52701	185	Silver	185	K	N	Hereditary nonpolyposis colorectal neoplasms
O94972	679	Silver	679	K	T	Mulibrey nanism syndrome
Q9HC78	590	Silver	590	K	Q	Primrose syndrome
P04792	123	Silver	123	K	N	Charcot-Marie-Tooth disease axonal type 2F (CMT2F)
P04792	123	Silver	123	K	T	Charcot-Marie-Tooth disease
P35556	711	Silver	711	K	R	Congenital contractural arachnodactyly (CCA)
O60832	43	Silver	43	K	E	Dyskeratosis congenita, X-linked (DKCX)
Q14191	1208	Silver	1208	K	R	Werner syndrome (WRN)
P51587	2008	Silver	2008	K	*	Breast-ovarian cancer, familial, susceptibility to, 2 (BROVCA2)
P51587	2008	Silver	2008	K	N	Breast-ovarian cancer, familial, susceptibility to, 2 (BROVCA2)
O43175	58	Silver	58	K		PHGDH deficiency
P52701	476	Silver	476	K	E	Hereditary cancer-predisposing syndrome
P52701	476	Silver	476	K	Q	Hereditary nonpolyposis colorectal neoplasms
P52701	476	Silver	476	K	R	Hereditary cancer-predisposing syndrome
P49959	442	Silver	442	K	R	Ataxia-telangiectasia-like disorder (ATLD)
Q86YC2	486	Silver	486	K	E	Familial cancer of breast
Q86YC2	486	Silver	486	K	I	Familial cancer of breast
P11473	315	Silver	315	K	N	Vitamin D-dependent rickets type II with alopecia (VDDR2A)
Q15652	1344	Silver	1344	K	E	Early myoclonic encephalopathy
P38398	558	Silver	558	K		Breast-ovarian cancer, familial, susceptibility to, 1 (BROVCA1)
P38398	558	Silver	558	K	Q	Breast-ovarian cancer, familial, susceptibility to, 1 (BROVCA1)
Q8NB90	638	Silver	638	K	E	Microcephaly-intellectual disability-sensorineural hearing loss-epilepsy-abnormal muscle tone syndrome (NEDHSB)
Q6PJF5	81	Silver	81	K	R	Inborn genetic diseases
Q8NEM0	45	Silver	45	K	N	Microcephaly 1, primary, autosomal recessive
Q9BUL8	186	Silver	186	K	R	Cerebral cavernous malformation 3
Q12824	62	Silver	62	K	*	Rhabdoid tumor predisposition syndrome 1 (RTPS1)
Q12824	62	Silver	62	K	T	Hereditary cancer-predisposing syndrome
P43246	661	Silver	661	K		Hereditary nonpolyposis colorectal neoplasms
P43246	661	Silver	661	K		Lynch syndrome
P43246	661	Silver	661	K	*	Hereditary cancer-predisposing syndrome
P43246	661	Silver	661	K	E	Hereditary cancer-predisposing syndrome
P43246	661	Silver	661	K	R	Hereditary nonpolyposis colorectal neoplasms
Q15672	133	Silver	133	K	*	Saethre-Chotzen syndrome (SCS)
Q15672	133	Silver	133	K		Inborn genetic diseases
Q15672	133	Silver	133	K		Saethre-Chotzen syndrome (SCS)
Q7Z333	1629	Silver	1629	K	E	Amyotrophic lateral sclerosis type 4 (ALS4)
Q99986	140	Silver	140	K	E	Pontocerebellar hypoplasia type 1A (PCH1A)
Q99728	484	Silver	484	K	*	Familial cancer of breast
Q99728	484	Silver	484	K	E	Familial cancer of breast
Q9H9B1	492	Silver	492	K	E	Autism (AUTS)
Q9NUX5	433	Silver	433	K	*	Hereditary cancer-predisposing syndrome
P42166	500	Silver	500	K	E	Loeys-Dietz syndrome 2 (LDS2)
P30566	75	Silver	75	K	R	Adenylosuccinate lyase deficiency (ADSLD)
P40692	134	Silver	134	K	E	Hereditary cancer-predisposing syndrome
P40692	134	Silver	134	K	R	Hereditary nonpolyposis colorectal neoplasms
Q8IY92	458	Silver	458	K	E	Fanconi anemia (FA)
Q8IZT6	530	Silver	530	K	*	Microcephaly 5, primary, autosomal recessive (MCPH5)
Q14191	1126	Silver	1126	K	R	Werner syndrome (WRN)
Q9BX63	234	Silver	234	K	E	Familial cancer of breast
Q9BX63	234	Silver	234	K	Q	Familial cancer of breast
Q9BX63	234	Silver	234	K	R	Familial cancer of breast
Q9BX63	234	Silver	234	K	T	Familial cancer of breast
P14921	305	Silver	305	K		11q partial monosomy syndrome (JBS)
P54132	653	Silver	653	K	M	Bloom syndrome (BLM)
P54132	653	Silver	653	K	T	Bloom syndrome (BLM)
P51587	644	Silver	644	K	I	Hereditary cancer-predisposing syndrome
Q92922	179	Silver	179	K	*	Congenital hydrocephalus
Q92922	179	Silver	179	K	del	Hydrocephalus, congenital, 5 (HYC5)
P35556	2806	Silver	2806	K	M	Congenital contractural arachnodactyly (CCA)
P78527	2752	Silver	2752	K	I	Severe combined immunodeficiency due to DNA-PKcs deficiency
Q9H040	241	Silver	241	K		Progeroid features-hepatocellular carcinoma predisposition syndrome
P54132	272	Silver	272	K	R	Bloom syndrome (BLM)
P54132	273	Silver	273	K		Bloom syndrome (BLM)
P54132	273	Silver	273	K	KK	Bloom syndrome (BLM)
P54132	273	Silver	273	K	N	Bloom syndrome (BLM)
P55268	1720	Silver	1720	K	T	LAMB2-related infantile-onset nephrotic syndrome
Q03112	800	Silver	800	K	*	Radioulnar synostosis with amegakaryocytic thrombocytopenia 2 (RUSAT2)
O00170	33	Silver	33	K	E	Hereditary cancer-predisposing syndrome
P54132	271	Silver	271	K	E	Bloom syndrome (BLM)
Q9UHC1	1434	Silver	1434	K	R	Colorectal cancer, hereditary nonpolyposis, type 7
Q9Y3Z3	595	Silver	595	K	N	Aicardi-Goutieres syndrome 5
P49917	411	Silver	411	K	E	DNA ligase IV deficiency
Q15652	1367	Silver	1367	K	T	Early myoclonic encephalopathy
Q13126	40	Silver	40	K	R	Diaphyseal medullary stenosis-bone malignancy syndrome
Q99728	708	Silver	708	K		Familial cancer of breast
Q99728	708	Silver	708	K	R	Familial cancer of breast
Q7Z333	796	Silver	796	K		Amyotrophic lateral sclerosis type 4 (ALS4)
P38398	576	Silver	576	K		Hereditary breast ovarian cancer syndrome
P38398	576	Silver	576	K		Breast-ovarian cancer, familial, susceptibility to, 1 (BROVCA1)
P38398	576	Silver	576	K	E	Hereditary breast ovarian cancer syndrome
P38398	576	Silver	576	K	R	Hereditary breast ovarian cancer syndrome
Q92989	54	Silver	54	K		Pontocerebellar hypoplasia type 10
P52701	1014	Silver	1014	K		Endometrial carcinoma
P52701	1014	Silver	1014	K	R	Hereditary cancer-predisposing syndrome
P51587	811	Silver	811	K		Breast-ovarian cancer, familial, susceptibility to, 2 (BROVCA2)
P40692	453	Silver	453	K	N	Colorectal cancer, hereditary nonpolyposis, type 2 (LYNCH2)
P40692	453	Silver	453	K	R	Hereditary nonpolyposis colorectal neoplasms
P08559	313	Silver	313	K		Pyruvate dehydrogenase E1-alpha deficiency (PDHAD)
P08559	313	Silver	313	K	del	Pyruvate dehydrogenase E1-alpha deficiency (PDHAD)
O14656	309	Silver	309	K	N	Arthrogryposis multiplex congenita 5
Q9BTV4	99	Silver	99	K	R	Arrhythmogenic right ventricular dysplasia 5
Q9BX63	1015	Silver	1015	K	E	Familial cancer of breast
Q9BX63	1015	Silver	1015	K	R	BRIP1-related disorder
P38398	109	Silver	109	K	E	Hereditary cancer-predisposing syndrome
Q08J23	710	Silver	710	K	N	Inborn genetic diseases
P38117	205	Silver	205	K		Multiple acyl-CoA dehydrogenase deficiency (MADD)
Q99986	301	Silver	301	K	E	Congenital pontocerebellar hypoplasia type 1
O95163	1208	Silver	1208	K		Familial dysautonomia (HSAN3)
P54098	773	Silver	773	K	R	Progressive sclerosing poliodystrophy (MTDPS4A)
P49588	165	Silver	165	K	E	Charcot-Marie-Tooth disease type 2
P54132	1329	Silver	1329	K	E	Bloom syndrome (BLM)
Q9BSI4	306	Silver	306	K	R	Dyskeratosis congenita
P54278	57	Silver	57	K	*	Hereditary cancer-predisposing syndrome
P54278	57	Silver	57	K	N	Hereditary cancer-predisposing syndrome
P54278	57	Silver	57	K	T	Hereditary cancer-predisposing syndrome
P55265	757	Silver	757	K	R	Aicardi-Goutieres syndrome 6 (AGS6)
Q99728	706	Silver	706	K	E	Familial adenomatous polyposis 2
Q99728	706	Silver	706	K	Q	Familial cancer of breast
Q99728	706	Silver	706	K	R	Familial cancer of breast
Q96L73	618	Silver	618	K	*	Acute myeloid leukemia (AML)
Q14191	154	Silver	154	K	I	Werner syndrome (WRN)
Q8IZT6	576	Silver	576	K		Microcephaly 5, primary, autosomal recessive (MCPH5)
P52701	1325	Silver	1325	K	*	Endometrial carcinoma
P52701	1325	Silver	1325	K	N	Hereditary cancer-predisposing syndrome
P52701	1325	Silver	1325	K		Carcinoma of colon (CRC)
P52701	1325	Silver	1325	K		Hereditary nonpolyposis colorectal neoplasms
P52701	1325	Silver	1325	K	M	Endometrial carcinoma
P52701	1325	Silver	1325	K	NRKAREFEK	Hereditary cancer-predisposing syndrome
P52701	1325	Silver	1325	K	R	Endometrial carcinoma
P52701	1325	Silver	1325	K	S	Hereditary cancer-predisposing syndrome
P52701	1325	Silver	1325	K	T	Breast-ovarian cancer, familial, susceptibility to, 1 (BROVCA1)
P61812	399	Silver	399	K	T	Familial thoracic aortic aneurysm and aortic dissection (TAAD)
Q96AD5	179	Silver	179	K		Neutral lipid storage myopathy (NLSDM)
P11802	88	Silver	88	K	R	Familial melanoma
P38398	711	Silver	711	K		Breast-ovarian cancer, familial, susceptibility to, 1 (BROVCA1)
P38398	711	Silver	711	K		Breast carcinoma
P38398	711	Silver	711	K	E	Hereditary breast ovarian cancer syndrome
P38398	711	Silver	711	K	Q	Hereditary breast ovarian cancer syndrome
O60716	574	Silver	574	K	R	Cleft lip with or without cleft palate
Q03468	345	Silver	345	K		Cockayne syndrome type 2
P49959	175	Silver	175	K	N	Ataxia-telangiectasia-like disorder (ATLD)
P49959	175	Silver	175	K	Q	Hereditary cancer-predisposing syndrome
P49959	175	Silver	175	K	R	Hereditary cancer-predisposing syndrome
Q9Y3Z3	43	Silver	43	K	*	Aicardi-Goutieres syndrome 5
P11802	35	Silver	35	K		Familial melanoma
P43243	524	Silver	524	K	N	Amyotrophic lateral sclerosis type 21
Q92826	225	Silver	225	K	Q	Hereditary cancer-predisposing syndrome
Q6NZI2	233	Silver	233	K		Congenital generalized lipodystrophy type 4
P04792	205	Silver	205	K	N	Charcot-Marie-Tooth disease axonal type 2F (CMT2F)
O75190	60	Silver	60	K	R	Autosomal dominant limb-girdle muscular dystrophy type 1D (DNAJB6) (LGMDD1)
P54132	185	Silver	185	K	N	Bloom syndrome (BLM)
Q15326	13	Silver	13	K	E	Intellectual disability, autosomal dominant 30 (MRD30)
P13929	262	Silver	262	K	R	Glycogen storage disease due to muscle beta-enolase deficiency (GSD13)
Q07864	136	Silver	136	K	I	Colorectal cancer, susceptibility to, 12 (CRCS12)
Q9NVI1	1290	Silver	1290	K	E	Fanconi anemia (FA)
P54132	38	Silver	38	K	R	Bloom syndrome (BLM)
P54132	38	Silver	38	K	T	Bloom syndrome (BLM)
P61812	277	Silver	277	K	N	Loeys-Dietz syndrome 4 (LDS4)
P49419	439	Silver	439	K	Q	Inborn genetic diseases
P62913	38	Silver	38	K		Diamond-Blackfan anemia
Q14938	324	Silver	324	K		Marshall-Smith syndrome (MRSHSS)
Q8IY37	508	Silver	508	K	N	DHX37-related disorder
Q5JVL4	378	Silver	378	K	E	Juvenile myoclonic epilepsy 1 (EJM1)
Q92560	127	Silver	127	K	E	BAP1-related tumor predisposition syndrome (TPDS1)
P49959	171	Silver	171	K	E	Hereditary cancer-predisposing syndrome
P04792	171	Silver	171	K		Charcot-Marie-Tooth disease axonal type 2F (CMT2F)
P52701	930	Silver	930	K	E	Hereditary cancer-predisposing syndrome
P52701	930	Silver	930	K	N	Hereditary nonpolyposis colorectal neoplasms
P52701	930	Silver	930	K	Q	Hereditary cancer-predisposing syndrome
P52701	930	Silver	930	K	R	Hereditary cancer-predisposing syndrome
P49792	1458	Silver	1458	K	E	Familial acute necrotizing encephalopathy
Q86XR8	248	Silver	248	K	E	Mosaic variegated aneuploidy syndrome 2 (MVA2)
P04637	357	Silver	357	K	E	Squamous cell carcinoma of the head and neck (HNSCC)
P28340	486	Silver	486	K	E	Colorectal cancer, susceptibility to, 10
P28340	486	Silver	486	K		Colorectal cancer, susceptibility to, 10
O60934	627	Silver	627	K	M	Microcephaly, normal intelligence and immunodeficiency (NBS)
O60934	627	Silver	627	K	N	Microcephaly, normal intelligence and immunodeficiency (NBS)
O60934	627	Silver	627	K	R	Hereditary cancer-predisposing syndrome
Q99728	540	Silver	540	K		Familial cancer of breast
Q99728	540	Silver	540	K	N	Familial cancer of breast
P52701	498	Silver	498	K		Ovarian neoplasm
P52701	498	Silver	498	K	E	Hereditary cancer-predisposing syndrome
P52701	498	Silver	498	K	N	Hereditary cancer-predisposing syndrome
P52701	498	Silver	498	K	R	Hereditary cancer-predisposing syndrome
P04637	120	Silver	120	K		Hereditary cancer-predisposing syndrome
P04637	120	Silver	120	K	*	Li-fraumeni-like syndrome
P04637	120	Silver	120	K	E	Hereditary cancer-predisposing syndrome
P04637	120	Silver	120	K	Q	Hereditary cancer-predisposing syndrome
P04637	120	Silver	120	K	R	Hereditary cancer-predisposing syndrome
P68400	158	Silver	158	K	E	Okur-Chung neurodevelopmental syndrome (OCNDS)
P51587	1453	Silver	1453	K	E	BRCA2-related disorder
P51587	1453	Silver	1453	K	N	Hereditary breast ovarian cancer syndrome
P51587	1453	Silver	1453	K	R	Hereditary breast ovarian cancer syndrome
P46100	589	Silver	589	K	T	Alpha thalassemia-X-linked intellectual disability syndrome (ATRX)
Q96AP0	373	Silver	373	K	E	Inborn genetic diseases
P38398	912	Silver	912	K		Hereditary breast ovarian cancer syndrome
P38398	912	Silver	912	K	N	Breast-ovarian cancer, familial, susceptibility to, 1 (BROVCA1)
P38398	912	Silver	912	K	Q	Hereditary breast ovarian cancer syndrome
P38398	912	Silver	912	K	R	Breast-ovarian cancer, familial, susceptibility to, 1 (BROVCA1)
P54132	167	Silver	167	K	E	Bloom syndrome (BLM)
P02545	78	Silver	78	K	E	Charcot-Marie-Tooth disease type 2
P02545	78	Silver	78	K	N	Charcot-Marie-Tooth disease type 2
Q92889	445	Silver	445	K	T	Cockayne syndrome
P38398	1476	Silver	1476	K	E	Hereditary cancer-predisposing syndrome
P38398	1476	Silver	1476	K	T	Hereditary breast ovarian cancer syndrome
P38398	672	Silver	672	K		Breast-ovarian cancer, familial, susceptibility to, 1 (BROVCA1)
P38398	672	Silver	672	K	*	Breast-ovarian cancer, familial, susceptibility to, 1 (BROVCA1)
P38398	672	Silver	672	K	E	Hereditary cancer-predisposing syndrome
P62805	92	Silver	92	K	E	Tessadori-Bicknell-Van Haaften neurodevelopmental syndrome 2 (TEBIVANED2)
P62805	92	Silver	92	K	E	Tessadori-van Haaften neurodevelopmental syndrome 1 (TEBIVANED1)
P62805	92	Silver	92	K	E	Tessadori-van Haaften neurodevelopmental syndrome 2 (TEBIVANED2)
P62805	92	Silver	92	K	Q	HIST1H4C-associated disorder
P62805	92	Silver	92	K	R	Tessadori-Bicknell-Van Haaften neurodevelopmental syndrome 1 (TEBIVANED1)
P62805	92	Silver	92	K	R	Tessadori-van Haaften neurodevelopmental syndrome 1 (TEBIVANED1)
P04637	292	Silver	292	K		Li-Fraumeni syndrome (LFS)
P04637	292	Silver	292	K	E	Hereditary cancer-predisposing syndrome
P04637	292	Silver	292	K	I	Hereditary cancer-predisposing syndrome
P04637	292	Silver	292	K	R	Hereditary cancer-predisposing syndrome
P04637	292	Silver	292	K	T	Li-Fraumeni syndrome (LFS)
P43246	491	Silver	491	K	*	Hereditary cancer-predisposing syndrome
P43246	491	Silver	491	K	N	Hereditary cancer-predisposing syndrome
Q9Y617	51	Silver	51	K	N	Neu-Laxova syndrome 2
Q9Y617	51	Silver	51	K	Q	Neu-Laxova syndrome 2
Q9ULV3	359	Silver	359	K	E	Dystonic disorder
P02545	123	Silver	123	K		Charcot-Marie-Tooth disease type 2
P10809	233	Silver	233	K	Q	Spastic paraplegia
P07992	226	Silver	226	K	*	Cockayne syndrome
P04637	291	Silver	291	K		Li-Fraumeni syndrome (LFS)
P04637	291	Silver	291	K	E	Adrenocortical carcinoma, hereditary (ADCC)
P04637	291	Silver	291	K	N	Hereditary cancer-predisposing syndrome
P04637	291	Silver	291	K	Q	Li-Fraumeni syndrome (LFS)
O43175	21	Silver	21	K	T	PHGDH deficiency
Q14683	939	Silver	939	K	*	Congenital muscular hypertrophy-cerebral syndrome (CDLS2)
P62913	8	Silver	8	K	R	Diamond-Blackfan anemia
P04637	164	Silver	164	K	*	Li-Fraumeni syndrome (LFS)
P04637	164	Silver	164	K	E	Hereditary cancer-predisposing syndrome
P04637	164	Silver	164	K	N	Hereditary cancer-predisposing syndrome
P04637	164	Silver	164	K	N*	Li-Fraumeni syndrome (LFS)
P06737	170	Silver	170	K	*	Glycogen storage disease, type VI (GSD6)
Q99728	349	Silver	349	K	Q	Familial cancer of breast
Q99728	349	Silver	349	K	R	Familial cancer of breast
P52701	646	Silver	646	K		Endometrial carcinoma
P52701	646	Silver	646	K	E	Hereditary cancer-predisposing syndrome
P52701	646	Silver	646	K	N	Hereditary cancer-predisposing syndrome
P52701	646	Silver	646	K	R	Breast and/or ovarian cancer
Q9Y4U1	220	Silver	220	K		Cobalamin C disease
Q15526	186	Silver	186	K		Leigh syndrome (NULS)
P54278	580	Silver	580	K	*	Hereditary cancer-predisposing syndrome
P54278	580	Silver	580	K	T	Hereditary cancer-predisposing syndrome
P46100	2490	Silver	2490	K	*	Alpha thalassemia-X-linked intellectual disability syndrome (ATRX)
P84243	28	Silver	28	K	M	Astrocytoma
O15287	618	Silver	618	K		Fanconi anemia (FA)
Q6W2J9	1325	Silver	1325	K	R	Inborn genetic diseases
P15104	334	Silver	334	K		Congenital brain dysgenesis due to glutamine synthetase deficiency (GLND)
P51587	1959	Silver	1959	K		Breast-ovarian cancer, familial, susceptibility to, 2 (BROVCA2)
Q6P1J9	209	Silver	209	K		Hyperparathyroidism 1 (HRPT1)
Q6P1J9	209	Silver	209	K	Q	Hereditary cancer-predisposing syndrome
P51149	126	Silver	126	K	R	Charcot-Marie-Tooth disease type 2B (CMT2B)
P49792	1121	Silver	1121	K	N	Familial acute necrotizing encephalopathy
Q7Z333	220	Silver	220	K	Q	Amyotrophic lateral sclerosis type 4 (ALS4)
Q9H9B1	717	Silver	717	K	E	Kleefstra syndrome 1
P51587	454	Silver	454	K		Breast-ovarian cancer, familial, susceptibility to, 2 (BROVCA2)
P51587	454	Silver	454	K	*	Hereditary breast ovarian cancer syndrome
P47897	180	Silver	180	K	R	Diffuse cerebral and cerebellar atrophy - intractable seizures - progressive microcephaly syndrome
P52701	479	Silver	479	K	Q	Hereditary nonpolyposis colorectal neoplasms
P52701	479	Silver	479	K	R	Hereditary nonpolyposis colorectal neoplasms
P52701	479	Silver	479	K	T	Hereditary cancer-predisposing syndrome
P04181	421	Silver	421	K	E	Ornithine aminotransferase deficiency (GACR)
P04181	421	Silver	421	K	W	Ornithine aminotransferase deficiency (GACR)
P52701	610	Silver	610	K	E	Hereditary cancer-predisposing syndrome
P52701	610	Silver	610	K	M	Hereditary nonpolyposis colorectal neoplasms
P52701	610	Silver	610	K	N	Hereditary cancer-predisposing syndrome
P52701	610	Silver	610	K	R	Hereditary cancer-predisposing syndrome
P51587	1274	Silver	1274	K	*	Breast-ovarian cancer, familial, susceptibility to, 2 (BROVCA2)
P51587	1274	Silver	1274	K	N	Hereditary breast ovarian cancer syndrome
Q9NSC2	592	Silver	592	K	R	Townes-Brocks syndrome 1 (TBS1)
Q8NFD5	1093	Silver	1093	K	*	Coffin-Siris syndrome 1 (CSS1)
P38398	1110	Silver	1110	K		Breast neoplasm
P38398	1110	Silver	1110	K		Breast-ovarian cancer, familial, susceptibility to, 1 (BROVCA1)
P38398	1110	Silver	1110	K		Breast and/or ovarian cancer
Q9P2D1	1170	Silver	1170	K	R	Hypogonadotropic hypogonadism 5 with or without anosmia (KAL5)
P43246	249	Silver	249	K		Hereditary cancer-predisposing syndrome
P43246	249	Silver	249	K	N	Hereditary nonpolyposis colorectal neoplasms
P43246	249	Silver	249	K	R	Hereditary cancer-predisposing syndrome
P43246	249	Silver	249	K	T	Hereditary cancer-predisposing syndrome
P04637	24	Silver	24	K		Li-Fraumeni syndrome (LFS)
Q6KC79	662	Silver	662	K	N	Cornelia de Lange syndrome 1 (CDLS1)
Q6KC79	662	Silver	662	K	R	Cornelia de Lange syndrome 1 (CDLS1)
P28340	938	Silver	938	K	R	Colorectal cancer, susceptibility to, 10
Q6W2J9	953	Silver	953	K		Oculofaciocardiodental syndrome (MCOPS2)
P04637	139	Silver	139	K		Familial cancer of breast
P04637	139	Silver	139	K	*	Ovarian neoplasm
P04637	139	Silver	139	K	E	Li-Fraumeni syndrome (LFS)
P04637	139	Silver	139	K	N	Li-Fraumeni syndrome (LFS)
P04637	139	Silver	139	K	Q	Hereditary cancer-predisposing syndrome
P04637	139	Silver	139	K	R	Li-Fraumeni syndrome (LFS)
P04637	139	Silver	139	K	T	Hereditary cancer-predisposing syndrome
O60934	613	Silver	613	K	*	Aplastic anemia
O60934	613	Silver	613	K	E	Aplastic anemia
P42166	478	Silver	478	K	N	Cardiomyopathy (CMYO)
Q13426	210	Silver	210	K	del	Short stature, microcephaly, and endocrine dysfunction (SSMED)
Q9UPW6	712	Silver	712	K	R	Chromosome 2q32-q33 deletion syndrome (GLASS)
P00918	227	Silver	227	K		Osteopetrosis with renal tubular acidosis (OPTB3)
P43246	471	Silver	471	K		Hereditary cancer-predisposing syndrome
P43246	471	Silver	471	K	N	Carcinoma of colon (CRC)
P43246	471	Silver	471	K	R	Hereditary nonpolyposis colorectal neoplasms
P52701	412	Silver	412	K		Hereditary cancer-predisposing syndrome
P52701	412	Silver	412	K	E	Hereditary nonpolyposis colorectal neoplasms
P52701	412	Silver	412	K	N	Hereditary cancer-predisposing syndrome
P52701	412	Silver	412	K	T	Hereditary cancer-predisposing syndrome
P62736	217	Silver	217	K	E	Aortic aneurysm, familial thoracic 6 (AAT6)
Q6PJG6	797	Silver	797	K		Neonatal-onset encephalopathy with rigidity and seizures
Q6PJG6	797	Silver	797	K	E	Inborn genetic diseases
Q13428	904	Silver	904	K		Treacher Collins syndrome 1 (TCS1)
P49770	273	Silver	273	K	R	Osteogenesis imperfecta (OI)
Q13424	276	Silver	276	K	Q	Long QT syndrome (LQTS)
P43246	73	Silver	73	K		Hereditary cancer-predisposing syndrome
P43246	73	Silver	73	K	*	Hereditary cancer-predisposing syndrome
P43246	73	Silver	73	K	E	Hereditary cancer-predisposing syndrome
P43246	73	Silver	73	K	R	Hereditary cancer-predisposing syndrome
P51608	414	Silver	414	K		Severe neonatal-onset encephalopathy with microcephaly
P54278	561	Silver	561	K	E	Hereditary cancer-predisposing syndrome
P54278	561	Silver	561	K	R	Lynch syndrome
P54278	561	Silver	561	K	T	Hereditary cancer-predisposing syndrome
Q8NFD5	1830	Silver	1830	K	C	Coffin-Siris syndrome 1 (CSS1)
P10070	647	Silver	647	K		Postaxial polydactyly-anterior pituitary anomalies-facial dysmorphism syndrome
Q9UBC3	623	Silver	623	K	R	Centromeric instability of chromosomes 1,9 and 16 and immunodeficiency (ICF1)
Q9NVI1	148	Silver	148	K	R	Fanconi anemia (FA)
P51587	2570	Silver	2570	K		Breast-ovarian cancer, familial, susceptibility to, 2 (BROVCA2)
P51587	2570	Silver	2570	K	*	Breast-ovarian cancer, familial, susceptibility to, 2 (BROVCA2)
P51587	2570	Silver	2570	K	E	Hereditary breast ovarian cancer syndrome
P51587	2570	Silver	2570	K	R	Familial cancer of breast
P43246	838	Silver	838	K	T	Hereditary nonpolyposis colorectal neoplasms
Q9UBC3	785	Silver	785	K	E	Centromeric instability of chromosomes 1,9 and 16 and immunodeficiency (ICF1)
Q8IY92	1596	Silver	1596	K	T	Fanconi anemia (FA)
Q9P2D1	1201	Silver	1201	K	E	CHARGE syndrome (CHARGE)
P13647	472	Silver	472	K	*	Epidermolysis bullosa simplex 2B, generalized intermediate (EBS2B)
P54132	839	Bronze	839	K	E	Bloom syndrome (BLM)
P54132	839	Bronze	839	K	R	Bloom syndrome (BLM)
Q99728	170	Bronze	170	K	E	Familial cancer of breast
P35555	278	Bronze	278	K	E	Familial thoracic aortic aneurysm and aortic dissection (TAAD)
O60315	333	Bronze	333	K		Mowat-Wilson syndrome (MOWS)
P35556	2815	Bronze	2815	K	T	Congenital contractural arachnodactyly (CCA)
P54278	413	Bronze	413	K		Lynch syndrome 4 (LYNCH4)
P54278	413	Bronze	413	K	G	Hereditary nonpolyposis colorectal neoplasms
P54278	413	Bronze	413	K	R	Hereditary cancer-predisposing syndrome
P54278	413	Bronze	413	K	T	Hereditary nonpolyposis colorectal neoplasms
P25490	203	Bronze	203	K	R	Gabriele de Vries syndrome
Q6P1J9	308	Bronze	308	K	R	Parathyroid carcinoma (PRTC)
Q9Y3Z3	523	Bronze	523	K	*	Aicardi-Goutieres syndrome 5
Q99728	596	Bronze	596	K		Familial cancer of breast
Q99728	596	Bronze	596	K	N	Hereditary cancer-predisposing syndrome
P54132	129	Bronze	129	K	N	Bloom syndrome (BLM)
Q8IYD8	1352	Bronze	1352	K	E	Fanconi anemia (FA)
Q8IY92	1594	Bronze	1594	K	Q	Fanconi anemia (FA)
Q8IWS0	8	Bronze	8	K	*	Borjeson-Forssman-Lehmann syndrome (BFLS)
Q13753	982	Bronze	982	K		Junctional epidermolysis bullosa gravis of Herlitz
Q6P1J9	491	Bronze	491	K	E	Hereditary cancer-predisposing syndrome
Q6P1J9	491	Bronze	491	K	I	Hereditary cancer-predisposing syndrome
Q00839	215	Bronze	215	K	A	Developmental and epileptic encephalopathy, 54
Q00839	215	Bronze	215	K		Developmental and epileptic encephalopathy, 54
P35548	41	Bronze	41	K	M	Craniosynostosis 2 (CRS2)
Q9UGU0	1173	Bronze	1173	K		Developmental delay with variable intellectual impairment and behavioral abnormalities
P54132	1248	Bronze	1248	K	M	Bloom syndrome (BLM)
P54132	1248	Bronze	1248	K	R	Hereditary cancer-predisposing syndrome
Q13315	388	Bronze	388	K	E	Ataxia-telangiectasia syndrome (AT)
Q13315	388	Bronze	388	K	R	Ataxia-telangiectasia syndrome (AT)
Q14191	210	Bronze	210	K	Q	Werner syndrome (WRN)
P38398	1254	Bronze	1254	K		Hereditary breast ovarian cancer syndrome
P38398	1254	Bronze	1254	K		Breast-ovarian cancer, familial, susceptibility to, 1 (BROVCA1)
P38398	1254	Bronze	1254	K	*	Breast-ovarian cancer, familial, susceptibility to, 1 (BROVCA1)
P38398	1254	Bronze	1254	K	E	Breast-ovarian cancer, familial, susceptibility to, 1 (BROVCA1)
P38398	1254	Bronze	1254	K	N	Breast-ovarian cancer, familial, susceptibility to, 1 (BROVCA1)
P40424	207	Bronze	207	K		Congenital anomalies of kidney and urinary tract syndrome with or without hearing loss, abnormal ears, or developmental delay
Q14191	1117	Bronze	1117	K	N	Werner syndrome (WRN)
Q14191	1117	Bronze	1117	K	T	Werner syndrome (WRN)
Q3B820	551	Bronze	551	K	N	Retinitis pigmentosa 28 (RP28)
Q14191	1102	Bronze	1102	K	T	Werner syndrome (WRN)
P00813	284	Bronze	284	K	E	Severe combined immunodeficiency, autosomal recessive, T cell-negative, B cell-negative, NK cell-negative, due to adenosine deaminase deficiency
Q13501	313	Bronze	313	K	R	Frontotemporal dementia and/or amyotrophic lateral sclerosis 1 (FTDALS1)
O00170	112	Bronze	112	K	E	Hereditary cancer-predisposing syndrome
O00170	112	Bronze	112	K	R	Hereditary cancer-predisposing syndrome
Q7Z3B3	327	Bronze	327	K	*	Intellectual disability
Q9UJV9	381	Bronze	381	K	*	DDX41-related disorder
O00571	418	Bronze	418	K		Intellectual disability, X-linked 102 (MRXSSB)
Q15652	961	Bronze	961	K	R	JMJD1C-associated Neurodevelopmental Disorder
P02533	250	Bronze	250	K		Epidermolysis bullosa simplex
Q9NVV9	89	Bronze	89	K	R	Torsion dystonia 6 (DYT6)
P38398	519	Bronze	519	K		Breast-ovarian cancer, familial, susceptibility to, 1 (BROVCA1)
P38398	519	Bronze	519	K	N	Hereditary breast ovarian cancer syndrome
P38398	519	Bronze	519	K	Q	Hereditary breast ovarian cancer syndrome
P12110	692	Bronze	692	K		Bethlem myopathy 1A
P51587	1777	Bronze	1777	K	E	Hereditary breast ovarian cancer syndrome
P51587	1777	Bronze	1777	K	T	Hereditary breast ovarian cancer syndrome
P51587	1777	Bronze	1777	K		Breast-ovarian cancer, familial, susceptibility to, 2 (BROVCA2)
P51587	1777	Bronze	1777	K	*	Hereditary breast ovarian cancer syndrome
P02511	92	Bronze	92	K	R	Cataract 16 multiple types
Q53GS7	127	Bronze	127	K	T	Lethal arthrogryposis-anterior horn cell disease syndrome (CAAHD)
Q96SD1	356	Bronze	356	K	T	Severe combined immunodeficiency due to DCLRE1C deficiency (RS-SCID)
Q9H2P0	852	Bronze	852	K	E	Inborn genetic diseases
O75496	17	Bronze	17	K	R	Meier-Gorlin syndrome (MGORS1)
P38398	450	Bronze	450	K		Breast-ovarian cancer, familial, susceptibility to, 1 (BROVCA1)
P38398	450	Bronze	450	K		Hereditary breast ovarian cancer syndrome
P38398	450	Bronze	450	K	*	Hereditary cancer-predisposing syndrome
P38398	450	Bronze	450	K	E	Hereditary breast ovarian cancer syndrome
P38398	450	Bronze	450	K	N	Breast-ovarian cancer, familial, susceptibility to, 1 (BROVCA1)
P38398	450	Bronze	450	K	R	Breast-ovarian cancer, familial, susceptibility to, 1 (BROVCA1)
P38398	450	Bronze	450	K	T	Hereditary breast ovarian cancer syndrome
Q9BX63	39	Bronze	39	K	N	Hereditary cancer-predisposing syndrome
Q9BX63	39	Bronze	39	K	T	Hereditary cancer-predisposing syndrome
P23769	389	Bronze	389	K	TW	Deafness-lymphedema-leukemia syndrome
Q6P1J9	37	Bronze	37	K	N	Parathyroid carcinoma (PRTC)
Q6P1J9	37	Bronze	37	K	R	Parathyroid carcinoma (PRTC)
P62736	115	Bronze	115	K	N	Aortic aneurysm, familial thoracic 6 (AAT6)
Q969G3	258	Bronze	258	K		Intellectual disability
Q9UBQ7	262	Bronze	262	K	*	Primary hyperoxaluria, type II (HP2)
P40692	136	Bronze	136	K		Colorectal cancer, hereditary nonpolyposis, type 2 (LYNCH2)
P40692	136	Bronze	136	K	*	Colorectal cancer, hereditary nonpolyposis, type 2 (LYNCH2)
P40692	136	Bronze	136	K	E	Hereditary cancer-predisposing syndrome
Q9UGL1	780	Bronze	780	K	E	Intellectual disability, autosomal recessive 65
P54132	390	Bronze	390	K	T	Bloom syndrome (BLM)
O14686	4432	Bronze	4432	K		Kabuki syndrome 1 (KABUK1)
O14686	4432	Bronze	4432	K	T	Kabuki syndrome
Q9BSI4	280	Bronze	280	K		Revesz syndrome
Q9BSI4	280	Bronze	280	K	*	Dyskeratosis congenita, autosomal dominant 1 (DKCA1)
Q9BSI4	280	Bronze	280	K	E	Dyskeratosis congenita, autosomal dominant 1 (DKCA1)
P15923	101	Bronze	101	K	R	TCF3-related disorder
P54278	224	Bronze	224	K	E	Hereditary cancer-predisposing syndrome
P54278	224	Bronze	224	K	N	Hereditary cancer-predisposing syndrome
Q99081	598	Bronze	598	K	R	Inborn genetic diseases
P40692	123	Bronze	123	K	*	Lynch syndrome
P40692	123	Bronze	123	K	E	Hereditary cancer-predisposing syndrome
Q9Y3Z3	66	Bronze	66	K	*	Aicardi-Goutieres syndrome 5
Q96AP0	84	Bronze	84	K		Dyskeratosis congenita, autosomal dominant 6 (DKCA6)
Q96AP0	84	Bronze	84	K	del	Dyskeratosis congenita, autosomal dominant, 6 (DKCA6)
P30613	354	Bronze	354	K	R	Pyruvate kinase deficiency of red cells
P30613	354	Bronze	354	K	del	Pyruvate kinase deficiency of red cells (PKRD)
Q9NVS9	202	Bronze	202	K	R	Pyridoxal phosphate-responsive seizures (PNPOD)
P02545	144	Bronze	144	K		Charcot-Marie-Tooth disease type 2
P02545	144	Bronze	144	K	E	Charcot-Marie-Tooth disease type 2
P52701	824	Bronze	824	K	E	Hereditary nonpolyposis colorectal neoplasms
P46783	24	Bronze	24	K	R	Diamond-Blackfan anemia
O60333	690	Bronze	690	K	R	Charcot-Marie-Tooth disease type 2
P52746	273	Bronze	273	K		Neurodevelopmental disorder with impaired speech and hyperkinetic movements
O14802	123	Bronze	123	K		Leukoencephalopathy-ataxia-hypodontia-hypomyelination syndrome
P37837	321	Bronze	321	K	R	Deficiency of transaldolase
P48382	582	Bronze	582	K	N	MHC class II deficiency
O75718	329	Bronze	329	K	R	Osteogenesis imperfecta type 7 (OI7)
Q13751	262	Bronze	262	K	*	Junctional epidermolysis bullosa gravis of Herlitz
Q8NB91	68	Bronze	68	K	R	Fanconi anemia (FA)
P02511	150	Bronze	150	K		Cataract 16 multiple types
P28340	676	Bronze	676	K	*	Colorectal cancer, susceptibility to, 10
Q14191	1314	Bronze	1314	K	T	Werner syndrome (WRN)
Q9BX63	254	Bronze	254	K		Familial cancer of breast
Q9BX63	254	Bronze	254	K	R	Familial cancer of breast
P38398	294	Bronze	294	K		Breast-ovarian cancer, familial, susceptibility to, 1 (BROVCA1)
P38398	294	Bronze	294	K	E	Hereditary cancer-predisposing syndrome
P38398	294	Bronze	294	K	R	Hereditary breast ovarian cancer syndrome
P35555	2838	Bronze	2838	K	*	Marfan syndrome (MFS)
Q7Z333	801	Bronze	801	K	E	Amyotrophic lateral sclerosis type 4 (ALS4)
Q9UBT6	461	Bronze	461	K	E	Malignant tumor of prostate
P52701	311	Bronze	311	K	E	Hereditary cancer-predisposing syndrome
P52701	311	Bronze	311	K	N	Hereditary cancer-predisposing syndrome
P52701	311	Bronze	311	K	Q	Hereditary cancer-predisposing syndrome
Q14191	1045	Bronze	1045	K	E	Werner syndrome (WRN)
Q14191	1045	Bronze	1045	K	R	Inborn genetic diseases
P56192	500	Bronze	500	K		Charcot-Marie-Tooth disease axonal type 2U
P51587	123	Bronze	123	K		Breast-ovarian cancer, familial, susceptibility to, 2 (BROVCA2)
P51587	123	Bronze	123	K		Hereditary cancer-predisposing syndrome
P51587	123	Bronze	123	K	E	Breast-ovarian cancer, familial, susceptibility to, 2 (BROVCA2)
P51587	123	Bronze	123	K	N	BRCA2-related disorder
Q03468	255	Bronze	255	K	*	Inborn genetic diseases
P00751	306	Bronze	306	K	R	Atypical hemolytic-uremic syndrome with B factor anomaly
P52701	22	Bronze	22	K	E	Hereditary cancer-predisposing syndrome
P52701	22	Bronze	22	K	Q	Hereditary nonpolyposis colorectal neoplasms
P52701	22	Bronze	22	K	T	Hereditary cancer-predisposing syndrome
P39019	43	Bronze	43	K	R	Diamond-Blackfan anemia
Q14191	525	Bronze	525	K	E	Werner syndrome (WRN)
Q14191	356	Bronze	356	K	E	Werner syndrome (WRN)
Q14191	356	Bronze	356	K	R	Werner syndrome (WRN)
P52701	543	Bronze	543	K		Hereditary cancer-predisposing syndrome
P52701	543	Bronze	543	K	E	Hereditary cancer-predisposing syndrome
P52701	543	Bronze	543	K	R	Endometrial carcinoma
P52701	543	Bronze	543	K	T	Hereditary nonpolyposis colorectal neoplasms
P17812	466	Bronze	466	K	R	Severe combined immunodeficiency due to CTPS1 deficiency
Q99986	295	Bronze	295	K		Pontocerebellar hypoplasia type 1A (PCH1A)
Q99986	295	Bronze	295	K	R	Pontocerebellar hypoplasia type 1A (PCH1A)
Q9NR50	328	Bronze	328	K	R	EIF2B3-related disorder
P52701	923	Bronze	923	K	E	Hereditary nonpolyposis colorectal neoplasms
P52701	923	Bronze	923	K	R	Hereditary cancer-predisposing syndrome
Q8NEM0	290	Bronze	290	K	I	Microcephaly 1, primary, autosomal recessive
Q9NVV9	24	Bronze	24	K		Torsion dystonia 6 (DYT6)
Q9NVV9	24	Bronze	24	K	E	Torsion dystonia 6 (DYT6)
Q9UJQ4	808	Bronze	808	K	E	Oculootoradial syndrome (IVIC)
Q15126	69	Bronze	69	K	E	Porokeratosis 1, multiple types (POROK1)
O96017	492	Bronze	492	K	R	Familial cancer of breast
O96017	492	Bronze	492	K		Hereditary cancer-predisposing syndrome
P51149	191	Bronze	191	K	R	Charcot-Marie-Tooth disease type 2B (CMT2B)
Q9UHF7	773	Bronze	773	K		Trichorhinophalangeal dysplasia type I (TRPS1)
Q14191	135	Bronze	135	K	E	Werner syndrome (WRN)
Q14191	135	Bronze	135	K	N	Werner syndrome (WRN)
Q14191	135	Bronze	135	K	R	Werner syndrome (WRN)
Q14191	135	Bronze	135	K	T	Werner syndrome (WRN)
P06744	550	Bronze	550	K	E	Hemolytic anemia due to glucophosphate isomerase deficiency
P38398	1601	Bronze	1601	K	*	Breast neoplasm
P38398	1601	Bronze	1601	K	Q	Hereditary breast ovarian cancer syndrome
Q99728	415	Bronze	415	K	E	Familial cancer of breast
Q99728	415	Bronze	415	K	Q	Familial cancer of breast
Q99728	415	Bronze	415	K	R	Familial cancer of breast
Q99728	415	Bronze	415	K	T	Familial cancer of breast
Q07864	694	Bronze	694	K	N	Hereditary cancer-predisposing syndrome
O95140	357	Bronze	357	K	E	Severe early-onset axonal neuropathy due to MFN2 deficiency
O95140	357	Bronze	357	K	N	Charcot-Marie-Tooth disease type 2
O95140	357	Bronze	357	K	T	Charcot-Marie-Tooth disease type 2
O75419	482	Bronze	482	K		Meier-Gorlin syndrome 7
O75643	469	Bronze	469	K	E	Retinitis pigmentosa (RP)
P50548	96	Bronze	96	K	*	Craniosynostosis 4
Q9BX63	209	Bronze	209	K	E	Familial cancer of breast
Q9BX63	209	Bronze	209	K	R	Familial cancer of breast
O95140	316	Bronze	316	K	E	Charcot-Marie-Tooth disease
P30304	323	Bronze	323	K	R	Autosomal dominant polycystic liver disease
P31040	616	Bronze	616	K		Mitochondrial complex II deficiency, nuclear type 1
P31040	616	Bronze	616	K	E	Hereditary cancer-predisposing syndrome
P31040	616	Bronze	616	K	Q	Hereditary cancer-predisposing syndrome
P78527	2786	Bronze	2786	K	R	Severe combined immunodeficiency due to DNA-PKcs deficiency
P51587	530	Bronze	530	K	*	Breast-ovarian cancer, familial, susceptibility to, 2 (BROVCA2)
P51587	530	Bronze	530	K	E	Hereditary breast ovarian cancer syndrome
P31153	391	Bronze	391	K	R	Familial thoracic aortic aneurysm and aortic dissection (TAAD)
Q9Y3Z3	492	Bronze	492	K		Aicardi Goutieres syndrome (AGS)
P41250	115	Bronze	115	K	R	Charcot-Marie-Tooth disease type 2
O43791	115	Bronze	115	K	*	Malignant tumor of prostate
O75718	149	Bronze	149	K	R	Osteogenesis imperfecta type 7 (OI7)
Q9H2P0	32	Bronze	32	K		ADNP-related multiple congenital anomalies - intellectual disability - autism spectrum disorder
P51843	184	Bronze	184	K		Congenital adrenal hypoplasia, X-linked (AHC)
P12694	400	Bronze	400	K	*	Maple syrup urine disease (MSUD)
Q96SD1	260	Bronze	260	K	R	Severe combined immunodeficiency due to DCLRE1C deficiency (RS-SCID)
P43246	912	Bronze	912	K		Hereditary nonpolyposis colorectal neoplasms
P43246	912	Bronze	912	K	E	Hereditary nonpolyposis colorectal neoplasms
P43246	912	Bronze	912	K	Q	Hereditary cancer-predisposing syndrome
P00492	159	Bronze	159	K	E	Lesch-Nyhan syndrome (LNS)
P00492	159	Bronze	159	K	KV	Lesch-Nyhan syndrome (LNS)
Q15652	2236	Bronze	2236	K	T	Early myoclonic encephalopathy
Q14191	146	Bronze	146	K	E	Werner syndrome (WRN)
Q14191	146	Bronze	146	K	Q	Werner syndrome (WRN)
P52701	1291	Bronze	1291	K	E	Hereditary cancer-predisposing syndrome
P52701	1291	Bronze	1291	K	N	Hereditary cancer-predisposing syndrome
P52701	1291	Bronze	1291	K	N	Endometrial carcinoma
P52701	1291	Bronze	1291	K	Q	Hereditary nonpolyposis colorectal neoplasms
P07954	172	Bronze	172	K	E	Fumarase deficiency (FMRD)
P11802	106	Bronze	106	K	Q	Hereditary cancer-predisposing syndrome
P11802	106	Bronze	106	K	R	Familial melanoma
Q8IYD8	1267	Bronze	1267	K	Q	Fanconi anemia (FA)
P49916	537	Bronze	537	K	N	Mitochondrial DNA depletion syndrome 20 (mngie type)
O95140	154	Bronze	154	K	NW	Charcot-Marie-Tooth disease type 2
O15550	810	Bronze	810	K	E	Kabuki syndrome 2 (KABUK2)
P54132	29	Bronze	29	K	R	Bloom syndrome (BLM)
Q7Z3B3	735	Bronze	735	K	N	Koolen-de Vries syndrome (KDVS)
Q9H7Z6	175	Bronze	175	K	E	Li-Ghorbani-Weisz-Hubshman syndrome
Q9H7Z6	175	Bronze	175	K	T	Li-Ghorbani-Weisz-Hubshman syndrome
P38398	556	Bronze	556	K	E	Hereditary breast ovarian cancer syndrome
P38398	556	Bronze	556	K	Q	Breast-ovarian cancer, familial, susceptibility to, 1 (BROVCA1)
P28340	1007	Bronze	1007	K	R	Colorectal cancer, susceptibility to, 10
O75718	123	Bronze	123	K	R	Osteogenesis imperfecta type 7 (OI7)
O60934	465	Bronze	465	K	*	Breast and/or ovarian cancer
P08559	387	Bronze	387	K		Pyruvate dehydrogenase E1-alpha deficiency (PDHAD)
P08559	387	Bronze	387	K	Q	Inborn genetic diseases
Q07864	738	Bronze	738	K	E	Hereditary cancer-predisposing syndrome
Q07864	738	Bronze	738	K	N	Colorectal cancer
Q9BX63	245	Bronze	245	K	R	Familial cancer of breast
Q14191	843	Bronze	843	K	N	Werner syndrome (WRN)
P09471	46	Bronze	46	K	E	Developmental and epileptic encephalopathy, 17 (DEE17)
P09471	46	Bronze	46	K	N	Neurodevelopmental disorder with involuntary movements (NEDIM)
Q3B820	37	Bronze	37	K	E	Retinal dystrophy
O95140	158	Bronze	158	K	Q	Charcot-Marie-Tooth disease
P24928	1125	Bronze	1125	K	del	Neurodevelopmental disorder with hypotonia and variable intellectual and behavioral abnormalities (NEDHIB)
P78527	2683	Bronze	2683	K	E	Severe combined immunodeficiency due to DNA-PKcs deficiency
Q9H2P0	1016	Bronze	1016	K		ADNP-related multiple congenital anomalies - intellectual disability - autism spectrum disorder
Q9UHD2	694	Bronze	694	K		Frontotemporal dementia and/or amyotrophic lateral sclerosis 4
Q96PV0	114	Bronze	114	K		Inborn genetic diseases
P54278	146	Bronze	146	K	E	Hereditary cancer-predisposing syndrome
P54278	146	Bronze	146	K	N	Hereditary nonpolyposis colorectal neoplasms
Q9BX63	142	Bronze	142	K	E	Hereditary cancer-predisposing syndrome
Q9BX63	1177	Bronze	1177	K	E	Hereditary cancer-predisposing syndrome
Q9BX63	1177	Bronze	1177	K	Q	Familial cancer of breast
Q9H799	2345	Bronze	2345	K		Joubert syndrome 17 (JBTS17)
Q14191	1182	Bronze	1182	K	E	Werner syndrome (WRN)
Q7Z3K3	801	Bronze	801	K		Intellectual disability
Q9Y281	92	Bronze	92	K	N	Nemaline myopathy 7 (NEM7)
Q9UMN6	376	Bronze	376	K		Inborn genetic diseases
Q9UMN6	376	Bronze	376	K		Dystonia 28, childhood-onset (DYT28)
P22234	53	Bronze	53	K	R	Phosphoribosylaminoimidazole carboxylase deficiency (PAICSD)
Q14191	156	Bronze	156	K	Q	Werner syndrome (WRN)
Q9NSC2	690	Bronze	690	K	R	Inborn genetic diseases
Q7Z333	774	Bronze	774	K	E	Amyotrophic lateral sclerosis type 4 (ALS4)
P38398	734	Bronze	734	K		Breast-ovarian cancer, familial, susceptibility to, 1 (BROVCA1)
P38398	734	Bronze	734	K	*	Breast-ovarian cancer, familial, susceptibility to, 1 (BROVCA1)
P38398	734	Bronze	734	K	E	Hereditary breast ovarian cancer syndrome
Q15327	13	Bronze	13	K		ANKRD1-related dilated cardiomyopathy
P55263	74	Bronze	74	K	E	Adenosine kinase deficiency
P49959	281	Bronze	281	K	N	Hereditary cancer-predisposing syndrome
Q8NBP7	506	Bronze	506	K		Familial hypercholesterolemia
Q8NBP7	506	Bronze	506	K	N	Hypercholesterolemia, autosomal dominant, 3 (FHCL3)
Q8NG31	1285	Bronze	1285	K	E	Primary Microcephaly, Recessive
P54278	16	Bronze	16	K	E	Hereditary cancer-predisposing syndrome
P54278	16	Bronze	16	K	R	Hereditary cancer-predisposing syndrome
P35556	725	Bronze	725	K	N	Congenital contractural arachnodactyly (CCA)
P43246	635	Bronze	635	K	N	Hereditary nonpolyposis colorectal neoplasms
P22626	17	Bronze	17	K	R	Inclusion body myopathy with early-onset Paget disease with or without frontotemporal dementia 2 (IBMPFD2)
Q99728	438	Bronze	438	K	E	Familial cancer of breast
Q99728	438	Bronze	438	K	N	Ovarian neoplasm
Q92908	473	Bronze	473	K		Atrioventricular septal defect 5 (AVSD5)
Q92908	473	Bronze	473	K	Q	Pancreatic agenesis and congenital heart defects (PACHD)
Q15149	4609	Bronze	4609	K	Q	Autosomal recessive limb-girdle muscular dystrophy type 2Q (LGMDR17)
Q9BX63	897	Bronze	897	K		Familial cancer of breast
Q9BX63	897	Bronze	897	K	E	Familial cancer of breast
P35555	1716	Bronze	1716	K	M	Familial thoracic aortic aneurysm and aortic dissection (TAAD)
P50454	160	Bronze	160	K	N	Osteogenesis imperfecta type 10 (OI10)
O96028	1340	Bronze	1340	K	N	Inborn genetic diseases
P51532	1291	Bronze	1291	K	N	Hereditary cancer-predisposing syndrome
Q9BX63	158	Bronze	158	K	N	Hereditary cancer-predisposing syndrome
Q9BX63	158	Bronze	158	K	R	Familial cancer of breast
P02545	265	Bronze	265	K		Charcot-Marie-Tooth disease type 2
Q13428	1263	Bronze	1263	K		Treacher Collins syndrome 1 (TCS1)
P09493	12	Bronze	12	K	*	Cardiomyopathy (CMYO)
P20810	529	Bronze	529	K	R	CAST-related disorder
Q99728	139	Bronze	139	K		Familial cancer of breast
Q99728	139	Bronze	139	K	E	Familial cancer of breast
P49792	2622	Bronze	2622	K	Q	Familial acute necrotizing encephalopathy
Q13428	716	Bronze	716	K		Treacher Collins syndrome 1 (TCS1)
P49792	1860	Bronze	1860	K	T	Familial acute necrotizing encephalopathy
P38398	520	Bronze	520	K	Q	Hereditary breast ovarian cancer syndrome
Q8IY92	462	Bronze	462	K	R	Fanconi anemia (FA)
P38398	110	Bronze	110	K	*	Hereditary breast ovarian cancer syndrome
P38398	110	Bronze	110	K	E	Hereditary breast ovarian cancer syndrome
P38398	110	Bronze	110	K	G	Hereditary cancer-predisposing syndrome
P38398	110	Bronze	110	K	R	Breast-ovarian cancer, familial, susceptibility to, 1 (BROVCA1)
P38398	110	Bronze	110	K	T	Familial cancer of breast
P26358	281	Bronze	281	K	R	Hereditary sensory neuropathy-deafness-dementia syndrome
P51587	829	Bronze	829	K	E	Hereditary breast ovarian cancer syndrome
P43246	6	Bronze	6	K	E	Hereditary cancer-predisposing syndrome
P43246	6	Bronze	6	K	N	Hereditary cancer-predisposing syndrome
P52701	545	Bronze	545	K		Endometrial carcinoma
P52701	545	Bronze	545	K	E	Endometrial carcinoma
P52701	545	Bronze	545	K	R	Hereditary cancer-predisposing syndrome
P46100	433	Bronze	433	K	E	Alpha thalassemia-X-linked intellectual disability syndrome (ATRX)
Q9HCK8	2373	Bronze	2373	K	E	Inborn genetic diseases
P04637	305	Bronze	305	K	*	Hereditary cancer-predisposing syndrome
P04637	305	Bronze	305	K	*	Gastric cancer
Q9BX63	186	Bronze	186	K	E	Hereditary cancer-predisposing syndrome
Q9BX63	186	Bronze	186	K	Q	Familial cancer of breast
Q69YN2	174	Bronze	174	K	*	Autosomal recessive spinocerebellar ataxia 17
P06400	720	Bronze	720	K		Retinoblastoma (RB1)
P51610	1807	Bronze	1807	K	R	Methylmalonic acidemia with homocystinuria, type cblX (MAHCX)
P38398	970	Bronze	970	K		Breast-ovarian cancer, familial, susceptibility to, 1 (BROVCA1)
P38398	970	Bronze	970	K	E	Hereditary breast ovarian cancer syndrome
P38398	970	Bronze	970	K	I	Breast-ovarian cancer, familial, susceptibility to, 1 (BROVCA1)
P38398	970	Bronze	970	K	N	Breast-ovarian cancer, familial, susceptibility to, 1 (BROVCA1)
P38398	970	Bronze	970	K	R	Hereditary breast ovarian cancer syndrome
Q03468	1198	Bronze	1198	K		Cerebrooculofacioskeletal syndrome 1 (COFS1)
Q9BX63	131	Bronze	131	K	N	Familial cancer of breast
Q9BX63	131	Bronze	131	K	R	Familial cancer of breast
Q15475	132	Bronze	132	K	N	Autosomal dominant nonsyndromic hearing loss 23
P17812	460	Bronze	460	K	R	Severe combined immunodeficiency due to CTPS1 deficiency
O43175	384	Bronze	384	K	R	PHGDH deficiency
P51572	176	Bronze	176	K	*	BCAP31-related disorder
P46100	768	Bronze	768	K	N	Alpha thalassemia-X-linked intellectual disability syndrome (ATRX)
Q9H2P0	274	Bronze	274	K		ADNP-related multiple congenital anomalies - intellectual disability - autism spectrum disorder
Q6P1J9	243	Bronze	243	K	M	Hereditary cancer-predisposing syndrome
Q6P1J9	243	Bronze	243	K	N	Parathyroid carcinoma (PRTC)
Q14191	493	Bronze	493	K	I	Werner syndrome (WRN)
Q14191	493	Bronze	493	K	R	Werner syndrome (WRN)
Q14191	496	Bronze	496	K	*	Werner syndrome (WRN)
Q14191	496	Bronze	496	K	R	Werner syndrome (WRN)
Q92560	286	Bronze	286	K		BAP1-related tumor predisposition syndrome (TPDS1)
Q9HAN9	278	Bronze	278	K	T	Inborn genetic diseases
O95340	161	Bronze	161	K		Spondyloepimetaphyseal dysplasia, PAPSS2 type
O95677	581	Bronze	581	K	R	Dilated cardiomyopathy 1J (CMD1J)
Q9H2P0	833	Bronze	833	K		Inborn genetic diseases
P46100	799	Bronze	799	K	N	Alpha thalassemia-X-linked intellectual disability syndrome (ATRX)
Q6W2J9	1329	Bronze	1329	K	N	Oculofaciocardiodental syndrome (MCOPS2)
P52701	1101	Bronze	1101	K	N	Hereditary cancer-predisposing syndrome
P28340	439	Bronze	439	K	N	Colorectal cancer, susceptibility to, 10
Q07864	1374	Bronze	1374	K	N	Hereditary cancer-predisposing syndrome
P17812	195	Bronze	195	K	T	Severe combined immunodeficiency due to CTPS1 deficiency
O15553	266	Bronze	266	K	E	Familial Mediterranean fever (FMF)
P34949	301	Bronze	301	K	R	MPI-congenital disorder of glycosylation
P52701	775	Bronze	775	K	Q	Hereditary nonpolyposis colorectal neoplasms
Q13428	444	Bronze	444	K		Treacher Collins syndrome 1 (TCS1)
P04637	373	Bronze	373	K		Li-Fraumeni syndrome (LFS)
P04637	373	Bronze	373	K		Classic Hodgkin lymphoma (CHL)
P04637	373	Bronze	373	K	M	Li-Fraumeni syndrome (LFS)
P04637	373	Bronze	373	K	N	Hereditary cancer-predisposing syndrome
P04637	373	Bronze	373	K	R	Hereditary cancer-predisposing syndrome
P54132	339	Bronze	339	K	E	Bloom syndrome (BLM)
P12755	201	Bronze	201	K	R	Shprintzen-Goldberg syndrome (SGS)
P20585	178	Bronze	178	K	N	Endometrial carcinoma
Q8IY92	1635	Bronze	1635	K	E	Fanconi anemia (FA)
P52701	676	Bronze	676	K	*	Endometrial carcinoma
P52701	676	Bronze	676	K	R	Endometrial carcinoma
O43175	8	Bronze	8	K	*	PHGDH deficiency
O43175	8	Bronze	8	K	N	PHGDH deficiency
P54278	651	Bronze	651	K	N	Hereditary cancer-predisposing syndrome
P54278	651	Bronze	651	K	R	Breast and/or ovarian cancer
P51587	2339	Bronze	2339	K	E	Hereditary breast ovarian cancer syndrome
P51587	2339	Bronze	2339	K	N	Breast and/or ovarian cancer
P13051	49	Bronze	49	K	R	Hyper-IgM syndrome type 5 (HIGM5)
Q71U36	352	Bronze	352	K	M	Inborn genetic diseases
P78549	75	Bronze	75	K	N	Hereditary cancer-predisposing syndrome
P78549	75	Bronze	75	K	R	Hereditary cancer-predisposing syndrome
Q96EX3	477	Bronze	477	K	E	Short-rib thoracic dysplasia 11 with or without polydactyly (SRTD11)
Q8NFG4	342	Bronze	342	K	E	Birt-Hogg-Dube syndrome
Q8NFG4	342	Bronze	342	K	N	Birt-Hogg-Dube syndrome
P52701	804	Bronze	804	K		Lynch syndrome 5 (LYNCH5)
P52701	804	Bronze	804	K	E	Endometrial carcinoma
P52701	804	Bronze	804	K	T	Hereditary cancer-predisposing syndrome
P43246	882	Bronze	882	K	T	Hereditary cancer-predisposing syndrome
Q8NF91	6494	Bronze	6494	K	T	Autosomal recessive ataxia, Beauce type
P32929	165	Bronze	165	K	N	Cystathioninuria
O95453	243	Bronze	243	K	N	Dyskeratosis congenita, autosomal recessive 6 (DKCB6)
Q07864	2124	Bronze	2124	K	N	Hereditary cancer-predisposing syndrome
Q92878	132	Bronze	132	K		Hereditary cancer-predisposing syndrome
Q92878	132	Bronze	132	K	*	Hereditary cancer-predisposing syndrome
Q92878	132	Bronze	132	K	N	Hereditary cancer-predisposing syndrome
Q92878	132	Bronze	132	K	R	Hereditary cancer-predisposing syndrome
P49959	661	Bronze	661	K		Ataxia-telangiectasia-like disorder (ATLD)
Q8IWS0	38	Bronze	38	K		Borjeson-Forssman-Lehmann syndrome (BFLS)
P28340	931	Bronze	931	K	R	Colorectal cancer, susceptibility to, 10
Q7Z333	1822	Bronze	1822	K	E	Amyotrophic lateral sclerosis type 4 (ALS4)
P51587	1082	Bronze	1082	K	*	Breast-ovarian cancer, familial, susceptibility to, 2 (BROVCA2)
P51587	1082	Bronze	1082	K	R	Breast-ovarian cancer, familial, susceptibility to, 2 (BROVCA2)
P13929	239	Bronze	239	K	R	Glycogen storage disease due to muscle beta-enolase deficiency (GSD13)
Q6KC79	1000	Bronze	1000	K		Cornelia de Lange syndrome 1 (CDLS1)
Q8N3I7	272	Bronze	272	K	E	Bardet-Biedl syndrome (BBS)
P43246	110	Bronze	110	K	Q	Hereditary cancer-predisposing syndrome
P43246	110	Bronze	110	K	T	Lynch syndrome 1 (LYNCH1)
P43246	65	Bronze	65	K		Hereditary nonpolyposis colorectal neoplasms
P43246	65	Bronze	65	K		Hereditary cancer-predisposing syndrome
P43246	65	Bronze	65	K	E	Hereditary cancer-predisposing syndrome
P43246	65	Bronze	65	K	N	Hereditary cancer-predisposing syndrome
P43246	65	Bronze	65	K	R	Hereditary nonpolyposis colorectal neoplasms
Q8NFD5	1140	Bronze	1140	K		Blepharophimosis
Q9BY32	39	Bronze	39	K	N	Inosine triphosphatase deficiency
Q15475	173	Bronze	173	K	Q	Branchiootic syndrome 3 (BOS3)
Q07864	887	Bronze	887	K	R	Hereditary cancer-predisposing syndrome
P13051	5	Bronze	5	K	R	Hyper-IgM syndrome type 5 (HIGM5)
Q6P1J9	16	Bronze	16	K	E	Parathyroid carcinoma (PRTC)
Q6P1J9	16	Bronze	16	K		Parathyroid carcinoma (PRTC)
Q9NVI1	926	Bronze	926	K	Q	Fanconi anemia (FA)
Q9NVI1	926	Bronze	926	K	T	Fanconi anemia (FA)
Q5T481	1009	Bronze	1009	K	E	Dilated cardiomyopathy 1DD (CMD1DD)
P52701	99	Bronze	99	K	N	Colorectal cancer (CRC)
P52701	99	Bronze	99	K	R	Hereditary cancer-predisposing syndrome
Q14683	373	Bronze	373	K	R	Developmental and epileptic encephalopathy, 85, with or without midline brain defects
P42224	388	Bronze	388	K	Q	Autoimmune enteropathy and endocrinopathy - susceptibility to chronic infections syndrome
O60934	69	Bronze	69	K		Microcephaly, normal intelligence and immunodeficiency (NBS)
P04080	78	Bronze	78	K	Q	Progressive myoclonic epilepsy
Q9Y592	191	Bronze	191	K		Nephronophthisis 18 (NPHP18)
Q15652	545	Bronze	545	K	R	Early myoclonic encephalopathy
O60934	698	Bronze	698	K	E	Hereditary cancer-predisposing syndrome
O60934	698	Bronze	698	K	R	Hereditary breast ovarian cancer syndrome
P51587	862	Bronze	862	K	R	Hereditary breast ovarian cancer syndrome
Q5TBB1	233	Bronze	233	K	Q	Aicardi-Goutieres syndrome 2
Q8WWY3	120	Bronze	120	K		Retinal dystrophy
O60934	225	Bronze	225	K	E	Hereditary cancer-predisposing syndrome
P52952	118	Bronze	118	K	R	Atrial septal defect 7, with or without atrioventricular conduction defects (ASD7)
P67870	208	Bronze	208	K		Poirier-Bienvenu neurodevelopmental syndrome (POBINDS)
Q9BX63	159	Bronze	159	K		Familial cancer of breast
Q9BX63	159	Bronze	159	K	E	Familial cancer of breast
Q9BX63	159	Bronze	159	K	N	Familial cancer of breast
Q9BX63	159	Bronze	159	K	Q	Familial cancer of breast
Q9BX63	159	Bronze	159	K	R	Familial cancer of breast
Q8NFG4	534	Bronze	534	K		Birt-Hogg-Dube syndrome
Q8NFG4	534	Bronze	534	K	E	Birt-Hogg-Dube syndrome
O15160	270	Bronze	270	K	I	Treacher Collins syndrome 3 (TCS3)
O60341	550	Bronze	550	K	E	Palatal anomalies-widely spaced teeth-facial dysmorphism-developmental delay syndrome
P20585	349	Bronze	349	K	R	Endometrial carcinoma
P54278	630	Bronze	630	K	N	Hereditary nonpolyposis colorectal neoplasms
Q9NZ71	877	Bronze	877	K		Dyskeratosis congenita, autosomal recessive 5 (DKCB5)
Q9H582	369	Bronze	369	K	M	Myopia 21, autosomal dominant (MYP21)
P28340	694	Bronze	694	K	Q	Colorectal cancer, susceptibility to, 10
O60934	188	Bronze	188	K	Q	Hereditary cancer-predisposing syndrome
P51587	2244	Bronze	2244	K		Breast-ovarian cancer, familial, susceptibility to, 2 (BROVCA2)
P51587	2244	Bronze	2244	K	*	Breast-ovarian cancer, familial, susceptibility to, 2 (BROVCA2)
P51587	2244	Bronze	2244	K	R	Hereditary breast ovarian cancer syndrome
P16219	226	Bronze	226	K		Deficiency of butyryl-CoA dehydrogenase (ACADSD)
P51692	235	Bronze	235	K	Q	Growth hormone insensitivity with immune dysregulation 1, autosomal recessive
P54577	247	Bronze	247	K	A	Charcot-Marie-Tooth disease dominant intermediate C (CMTDIC)
P20585	336	Bronze	336	K	E	Hereditary cancer-predisposing syndrome
P20585	336	Bronze	336	K	R	Hereditary cancer-predisposing syndrome
Q93074	42	Bronze	42	K		Uterine leiomyoma (UL)
Q93074	42	Bronze	42	K	N	Uterine leiomyoma (UL)
P43246	890	Bronze	890	K	*	Hereditary cancer-predisposing syndrome
P43246	890	Bronze	890	K	E	Hereditary nonpolyposis colorectal neoplasms
P43246	890	Bronze	890	K	R	Hereditary cancer-predisposing syndrome
Q969H0	647	Bronze	647	K	*	Neurodevelopmental disorder
Q969H0	647	Bronze	647	K	del	Developmental delay, hypotonia, and impaired language (DEDHIL)
Q96T60	166	Bronze	166	K	N	Developmental and epileptic encephalopathy, 12 (DEE12)
Q96T60	166	Bronze	166	K	Q	Developmental and epileptic encephalopathy, 12 (DEE12)
P04637	381	Bronze	381	K	E	Li-Fraumeni syndrome (LFS)
Q96T60	378	Bronze	378	K	T	Microcephaly, seizures, and developmental delay
Q12824	199	Bronze	199	K	E	Inborn genetic diseases
P12883	1810	Bronze	1810	K	Q	Cardiomyopathy (CMYO)
P12883	1814	Bronze	1814	K	R	Hypertrophic cardiomyopathy
O76041	60	Bronze	60	K	N	NEBL-related disorder
