# Supplementary material for: A Landscape Analysis of Human SUMOylation
Source: Mol Cell Proteomics. 2026 Apr 20;25(5):101571. doi: 10.1016/j.mcpro.2026.101571 (PMC13213312; doi:10.1016/j.mcpro.2026.101571)
Supplement: Supplemental Material 5 [file mmc5.xlsx]

## Sheet: Description
Supplemental Table S5: Overrepresented sequence motifs predicted by PyMotif-x for confidently localized SUMOylation sites in: - Gold set (high-confidence sites) - Gold-Silver set (moderate- to high-confidence sites) - Gold-Silver-Bronze set (all confidently localized sites) Each sheet represents one of the sets above and includes the statistical score assigned to each motif (motif_score) as well …

## Sheet: Gold
motif	motif_regex	fg_matches	fg_size	bg_matches	bg_size	motif_score	fold_increase
HTGEKPYK	...HTGEKPYK....	181	6380	423	601712	99.8941	40.3558
IKxEP	......IK.EP....	87	7767	190	614633	45.6257	36.235
IKQE	......IKQE.....	54	7251	136	611849	40.568	33.5044
VKxExxE	......VK.E..E..	95	7862	317	614950	38.1158	23.4407
PKxExxE	......PK.E..E..	35	6625	202	605353	38.3371	15.8321
LKxEP	......LK.EP....	35	7286	194	612043	38.1615	15.1551
VKxE	......VK.E.....	394	7680	2400	614443	31.9092	13.1343
IKxE	......IK.E.....	275	7197	1859	611713	31.9092	12.5733
DxKP	.....D.KP......	134	5871	1561	596082	31.9092	8.71557
ExKP	.....E.KP......	167	6199	2297	601289	31.9092	7.05208
MKxE	......MK.E.....	63	6032	944	598992	25.1647	6.62717
FKxE	......FK.E.....	66	5006	1147	551551	24.9432	6.3398
IKxD	......IK.D.....	42	3313	982	472695	24.2534	6.10235
KxEP	.......K.EP....	101	6590	1520	605151	27.2685	6.10177
LKxE	......LK.E.....	297	6922	4501	609854	31.9092	5.81355
PKxE	......PK.E.....	109	6489	1919	603631	25.5862	5.28379
TKxE	......TK.E.....	98	5969	1966	598048	24.2167	4.99433
LKxD	......LK.D.....	60	3271	2032	471713	23.1531	4.25819
DxK	.....D.K.......	566	4339	24767	525250	15.9546	2.76643
KxE	.......K.E.....	601	4940	25154	550404	15.9546	2.66209
KP	.......KP......	460	3773	27788	500483	15.9546	2.19585
KxD	.......K.D.....	244	3211	19157	469681	15.9546	1.86305
ExK	.....E.K.......	731	5737	42970	594521	15.9546	1.76293
IK	......IK.......	221	2967	19588	450524	13.569	1.71318
KxN	.......K.N.....	129	1369	15734	274618	7.21806	1.64466
VK	......VK.......	261	2746	25617	430936	12.7459	1.59891
KxP	.......K.P.....	181	1776	20972	325730	8.63433	1.5829
KxQ	.......K.Q.....	169	1945	19022	344752	7.89805	1.57477
KxG	.......K.G.....	207	2152	22444	367196	9.52557	1.57371
KxS	.......K.S.....	226	1595	30140	304758	7.19567	1.43271
KL	.......KL......	333	2485	38123	405319	10.0547	1.42471

## Sheet: Gold-Silver
motif	motif_regex	fg_matches	fg_size	bg_matches	bg_size	motif_score	fold_increase
VKxEP	......VK.EP....	91	20861	200	614950	38.1603	19.8421
VKxE	......VK.E.....	632	20770	2517	614750	31.9092	17.9211
IKxEP	......IK.EP....	112	20138	190	612233	44.628	17.6352
LKxE	......LK.E.....	593	20026	4695	612043	31.9092	17.2354
IKQE	......IKQE.....	75	19433	136	607348	41.3491	16.8608
IKxE	......IK.E.....	434	19358	1859	607212	31.9092	13.5676
PKxE	......PK.E.....	295	18924	2260	605353	31.9092	13.4127
HxxEKPxV	...H..EKP.V....	95	18629	155	603093	57.9871	10.8029
HTxEKPxK	...HT.EKP.K....	264	18534	633	602938	65.5198	9.9767
ExKP	.....E.KP......	315	18270	2274	602305	31.9092	9.44747
FKxE	......FK.E.....	171	17955	1283	600031	31.9092	8.62571
TKxE	......TK.E.....	226	17784	2061	598748	30.2757	8.26378
ExKxE	.....E.K.E.....	181	17558	2721	596687	22.5515	7.43183
KLE	.......KLE.....	177	17377	2801	593966	28.3399	7.42779
HxxEKPxR	...H..EKP.R....	52	17200	106	591165	51.1741	7.32302
ExK	.....E.K.......	1761	17148	40372	591059	15.9546	6.53468
HxxxKPxIC	...H...KP.IC...	34	15387	69	550687	47.8283	5.96472
HxxxKPxxC	...H...KP..C...	340	15353	1866	550618	40.1698	5.12615
DxKP	.....D.KP......	250	15013	1532	548752	31.9092	4.80142
MKxE	......MK.E.....	100	14763	772	547220	27.9319	4.56665
DxK	.....D.K.......	1383	14663	25760	546448	15.9546	4.4987
FSxKxxxxxH	....FS.K.....H.	100	13280	393	520688	47.8638	4.45408
YKxE	......YK.E.....	120	13180	1053	520295	28.0426	4.27806
IxKxE	.....I.K.E.....	111	13060	1142	519242	24.5605	4.17551
IKP	......IKP......	76	12949	948	518100	22.8507	3.86441
KVExxE	.......KVE..E..	32	12873	119	517152	31.0223	3.86017
CxxxxxxKSxxxxH	C......KS....H.	84	12841	358	517033	47.8638	3.69186
ExxKP	....E..KP......	114	12757	1743	516675	22.2129	3.57822
FxxxxKLxxH	..F....KL..H...	42	12643	207	514932	37.2258	3.32897
KxExxD	.......K.E..D..	89	12601	1016	514725	22.2984	3.20762
KxDP	.......K.DP....	111	12512	1369	513709	25.7645	3.17416
KxE	.......K.E.....	916	12401	19119	512340	15.9546	2.65844
KLxxxP	.......KL...P..	103	11485	2071	493221	22.1066	2.64897
VKxD	......VK.D.....	69	11382	1120	491150	22.0954	2.58917
KP	.......KP......	842	11313	22674	490030	15.9546	2.26059
KL	.......KL......	1191	10471	41508	467356	15.9546	2.15997
KIxTG	.......KI.TG...	50	9280	266	425848	39.8231	2.13583
VKxP	......VK.P.....	73	9230	1300	425582	22.0174	2.00079
KI	.......KI......	709	9157	23719	424282	15.9546	1.97939
IKxD	......IK.D.....	72	8448	798	400563	27.6009	1.70483
VK	......VK.......	617	8376	20792	399765	15.9546	1.67659
IK	......IK.......	569	7759	17017	378973	15.9546	1.63317
LKxD	......LK.D.....	107	7190	1697	361956	24.8858	1.61053
KxD	.......K.D.....	458	7083	14565	360259	15.9546	1.60853
CxKxFK	..C.K.FK.......	40	6625	281	345694	29.1506	1.60458
KS	.......KS......	728	6585	29167	345413	12.5224	1.59938
KF	.......KF......	359	5857	12974	316246	12.5889	1.57453
KM	.......KM......	284	5498	9763	303272	13.3376	1.55918
KV	.......KV......	613	5214	25191	293509	14.0795	1.52973
KG	.......KG......	553	4601	23719	268318	12.273	1.50348
KQ	.......KQ......	445	4048	18577	244599	13.7424	1.49407
KT	.......KT......	520	3603	23202	226022	14.1221	1.44743
KY	.......KY......	298	3083	11693	202820	15.9546	1.41631
KN	.......KN......	403	2785	17738	191127	15.9546	1.40593
TKxxxxH	......TK....H..	30	2382	426	173389	18.4853	1.385
KC	.......KC......	192	2352	9230	172963	7.88487	1.36983
TK	......TK.......	161	2160	7751	163733	7.67536	1.36569
LK	......LK.......	338	1999	19312	155982	8.59462	1.35965
PK	......PK.......	167	1661	8532	136670	8.73993	1.30925
KxxI	.......K..I....	110	1494	5534	128138	6.81686	1.28068

## Sheet: Gold-Silver-Bronze
motif	motif_regex	fg_matches	fg_size	bg_matches	bg_size	motif_score	fold_increase
VKxExxE	......VK.E..E..	154	33011	317	614950	38.4738	18.5787
IKxEP	......IK.EP....	119	32857	190	614633	42.2202	14.0625
LKxE	......LK.E.....	818	32738	4695	614443	31.9092	12.2007
VKxE	......VK.E.....	723	31920	2400	609748	31.9092	11.7161
IKQE	......IKQE.....	80	31197	136	607348	39.4239	11.4519
IKxE	......IK.E.....	535	31117	1859	607212	31.9092	9.98307
PKxE	......PK.E.....	423	30582	2260	605353	31.9092	9.0851
HxxEKPxV	...H..EKP.V....	109	30159	155	603093	54.6653	9.04988
HxxEKPxK	...H..EKP.K....	406	30050	816	602938	55.1142	8.8312
ExKPxxC	.....E.KP..C...	50	29644	115	602122	38.6764	8.18381
ExKP	.....E.KP......	390	29594	2148	602007	31.9092	8.1665
FKxE	......FK.E.....	228	29204	1283	599859	31.9092	7.19192
ExKxE	.....E.K.E.....	290	28976	2880	598576	24.0365	7.00231
ExK	.....E.K.......	2802	28686	40372	595696	15.9546	6.6685
MKxE	......MK.E.....	161	25884	886	555324	30.0399	5.75459
HxGxKP	...H.G.KP......	563	25723	1733	554438	47.8638	5.62116
KLE	.......KLE.....	261	25160	2841	552705	31.9092	5.61587
HxDxKP	...H.D.KP......	65	24899	158	549864	38.0443	4.41129
DxKP	.....D.KP......	280	24834	1405	549706	31.9092	3.89859
TKxE	......TK.E.....	266	24554	1745	548301	31.6081	3.7671
DxK	.....D.K.......	2104	24288	25760	546556	15.9546	3.70489
FSxKxxxxxH	....FS.K.....H.	137	22184	393	520796	47.8638	3.69342
KVExxE	.......KVE..E..	39	22047	128	520403	39.1881	3.65019
YKxE	......YK.E.....	167	22008	1048	520275	30.1849	3.40395
IKP	......IKP......	113	21841	948	519227	24.3084	3.38453
IxKxE	.....I.K.E.....	147	21728	1137	518279	23.7637	3.27
KPF	.......KPF.....	104	21581	963	517142	22.3089	3.21053
VxKxE	.....V.K.E.....	152	21477	1258	516179	23.1946	3.0839
PxKxE	.....P.K.E.....	127	21325	1213	514921	28.2815	3.04794
ExxKP	....E..KP......	155	21198	1649	513708	22.3816	2.94676
IKxD	......IK.D.....	123	21043	982	512059	27.3563	2.90395
PVK	.....PVK.......	147	20920	1643	511077	25.1529	2.89015
FxxxxKLIxH	..F....KLI.H...	25	20773	33	509434	48.4859	2.83371
KP	.......KP......	1368	20748	22755	509401	15.9546	2.81476
KLxP	.......KL.P....	169	19380	2344	486646	22.489	2.58789
CxxxxxxKSxxxxH	C......KS....H.	115	19211	355	484302	47.8638	2.5281
KIxTG	.......KI.TG...	59	19096	266	483947	36.4591	2.45451
KIE	.......KIE.....	83	19037	861	483681	22.9465	2.44926
LKxD	......LK.D.....	175	18954	2022	482820	22.4401	2.34893
KI	.......KI......	1184	18779	23710	480798	15.9546	2.28249
KL	.......KL......	1928	17595	41285	457088	15.9546	2.27789
KxExxD	.......K.E..D..	101	15667	792	415803	23.8996	2.20466
VKxP	......VK.P.....	94	15566	1098	415011	22.5342	2.18577
KSE	.......KSE.....	117	15472	1083	413913	22.5074	2.08011
KHQxxH	.......KHQ..H..	63	15355	254	412830	40.9278	2.05459
KxE	.......K.E.....	898	15292	14126	412576	15.9546	2.01814
FKxD	......FK.D.....	66	14394	620	398450	22.5805	1.95117
IK	......IK.......	885	14328	16950	397830	15.9546	1.83799
VKxD	......VK.D.....	81	13443	935	380880	22.6839	1.81046
KxD	.......K.D.....	738	13362	14843	379945	15.9546	1.78846
VKxQ	......VK.Q.....	80	12624	985	365102	20.4856	1.71513
KxxGKxF	...K..GK.F.....	97	12544	877	364117	32.8866	1.64514
PK	......PK.......	830	12447	18759	363240	12.7056	1.63371
GxxFK	...G..FK.......	86	11617	906	344481	23.144	1.50992
TK	......TK.......	770	11531	17463	343575	13.3033	1.48176
SLK	.....SLK.......	199	10761	3372	326112	22.1842	1.47879
VK	......VK.......	801	10562	18593	322740	14.0795	1.47602
GK	......GK.......	1074	9761	26599	304147	13.8474	1.46716
PLK	.....PLK.......	109	8687	1695	277548	20.7816	1.45089
FK	......FK.......	492	8578	11460	275853	11.6961	1.44972
KM	.......KM......	351	8086	7601	264393	12.7403	1.44491
LK	......LK.......	1230	7735	33459	256792	12.7699	1.44126
SK	......SK.......	969	6505	26251	223333	13.7699	1.41379
KV	.......KV......	563	5536	14980	197082	11.2285	1.41328
KF	.......KF......	318	4973	8059	182102	9.71014	1.38061
MK	......MK.......	304	4655	7747	174043	10.1882	1.37903
KxxV	.......K..V....	344	4351	9303	166296	9.20051	1.37438
KS	.......KS......	474	4007	14300	156993	8.04601	1.35041
FxQKxxxxxH	....F.QK.....H.	29	3533	96	142693	26.5891	1.33797
KA	.......KA......	493	3504	16012	142597	6.58239	1.31641
PxxK	....P..K.......	207	3011	5998	126585	6.90397	1.31379
KQ	.......KQ......	312	2804	9936	120587	6.96427	1.29868
KY	.......KY......	206	2492	6173	110651	7.40007	1.29121
KG	.......KG......	327	2286	10874	104478	8.15568	1.27853
KT	.......KT......	316	1959	10949	93604	8.1419	1.26731
KN	.......KN......	258	1643	8777	82655	9.40096	1.25814
KE	.......KE......	426	1385	18144	73878	6.53211	1.25299
KC	.......KC......	144	959	5087	55734	8.16812	1.2524
KW	.......KW......	73	815	2325	50647	6.89938	1.22043
SxxxxxK	.S.....K.......	102	742	4066	48322	6.08302	1.21318
