# Supplementary material for: A Landscape Analysis of Human SUMOylation
Source: Mol Cell Proteomics. 2026 Apr 20;25(5):101571. doi: 10.1016/j.mcpro.2026.101571 (PMC13213312; doi:10.1016/j.mcpro.2026.101571)
Supplement: Supplemental Material 6 [file mmc6.xlsx]

## Sheet: Description
Supplemental Table S6: Lysine residues from the ubiquitin and the SUMO human builds were combined and classified into three categories: sites exclusively SUMOylated (SUMO-unique), sites exclusively ubiquitinated (Ub-unique), and sites modified by both SUMO and ubiquitin (SUMO–Ub overlap). Both builds were generated as part of the PTMeXchange initiative. Sites in both builds are classified as Gold…

## Sheet: SUMO_Ub_site_overlap
Protein	Protein position	PTM_FLR_category	K_mod_overlap
sp|P06748|NPM_HUMAN	32	Gold	SUMO–Ub overlap
sp|Q8TAD8|SNIP1_HUMAN	30	Gold	SUMO–Ub overlap
sp|Q14592|ZN460_HUMAN	362	Gold	SUMO–Ub overlap
sp|Q9BTT0|AN32E_HUMAN	101	Gold	SUMO–Ub overlap
sp|Q9NW82|WDR70_HUMAN	296	Gold	SUMO–Ub overlap
sp|P78332|RBM6_HUMAN	991	Gold	SUMO–Ub overlap
sp|O00257|CBX4_HUMAN	280	Gold	SUMO–Ub overlap
sp|O43290|SNUT1_HUMAN	188	Gold	SUMO–Ub overlap
sp|Q16666|IF16_HUMAN	683	Gold	SUMO–Ub overlap
sp|Q96T88|UHRF1_HUMAN	600	Gold	SUMO–Ub overlap
sp|Q13185|CBX3_HUMAN	21	Gold	SUMO–Ub overlap
sp|Q14980|NUMA1_HUMAN	1766	Gold	SUMO–Ub overlap
sp|Q9BTT0|AN32E_HUMAN	68	Gold	SUMO–Ub overlap
sp|Q9Y4B4|ARIP4_HUMAN	1018	Gold	SUMO–Ub overlap
sp|P52272|HNRPM_HUMAN	698	Gold	SUMO–Ub overlap
sp|Q9H307|PININ_HUMAN	157	Gold	SUMO–Ub overlap
sp|P11387|TOP1_HUMAN	117	Gold	SUMO–Ub overlap
sp|P22087|FBRL_HUMAN	131	Gold	SUMO–Ub overlap
sp|Q8IWZ8|SUGP1_HUMAN	427	Gold	SUMO–Ub overlap
sp|Q2KHR3|QSER1_HUMAN	549	Gold	SUMO–Ub overlap
sp|P30305|MPIP2_HUMAN	242	Gold	SUMO–Ub overlap
sp|P49759|CLK1_HUMAN	290	Gold	SUMO–Ub overlap
sp|Q6P1J9|CDC73_HUMAN	198	Gold	SUMO–Ub overlap
sp|Q8NG31|KNL1_HUMAN	202	Gold	SUMO–Ub overlap
sp|O15391|TYY2_HUMAN	218	Gold	SUMO–Ub overlap
sp|Q9HCI7|MSL2_HUMAN	375	Gold	SUMO–Ub overlap
sp|Q9Y4E5|ZN451_HUMAN	144	Gold	SUMO–Ub overlap
sp|Q9ULW0|TPX2_HUMAN	500	Gold	SUMO–Ub overlap
sp|Q9UHL9|GT2D1_HUMAN	443	Gold	SUMO–Ub overlap
sp|Q9Y4E5|ZN451_HUMAN	779	Gold	SUMO–Ub overlap
sp|Q9Y2X9|ZN281_HUMAN	795	Gold	SUMO–Ub overlap
sp|Q9NYF8|BCLF1_HUMAN	462	Gold	SUMO–Ub overlap
sp|Q03112|MECOM_HUMAN	721	Gold	SUMO–Ub overlap
sp|P14866|HNRPL_HUMAN	277	Gold	SUMO–Ub overlap
sp|O43159|RRP8_HUMAN	201	Gold	SUMO–Ub overlap
sp|Q12873|CHD3_HUMAN	1308	Gold	SUMO–Ub overlap
sp|O15226|NKRF_HUMAN	550	Gold	SUMO–Ub overlap
sp|Q8NCF5|NF2IP_HUMAN	357	Gold	SUMO–Ub overlap
sp|Q9NYT0|PLEK2_HUMAN	234	Gold	SUMO–Ub overlap
sp|Q5T5X7|BEND3_HUMAN	528	Gold	SUMO–Ub overlap
sp|Q86TG7|PEG10_HUMAN	22	Gold	SUMO–Ub overlap
sp|P60842|IF4A1_HUMAN	238	Gold	SUMO–Ub overlap
sp|Q6PJT7|ZC3HE_HUMAN	690	Gold	SUMO–Ub overlap
sp|Q5H9F3|BCORL_HUMAN	747	Gold	SUMO–Ub overlap
sp|P46013|KI67_HUMAN	892	Gold	SUMO–Ub overlap
sp|Q9UBW7|ZMYM2_HUMAN	649	Gold	SUMO–Ub overlap
sp|P0CG47|UBB_HUMAN	11	Gold	SUMO–Ub overlap
sp|P0CG48|UBC_HUMAN	11	Gold	SUMO–Ub overlap
sp|P62979|RS27A_HUMAN	11	Gold	SUMO–Ub overlap
sp|P62987|RL40_HUMAN	11	Gold	SUMO–Ub overlap
sp|P52272|HNRPM_HUMAN	145	Gold	SUMO–Ub overlap
sp|Q9H582|ZN644_HUMAN	346	Gold	SUMO–Ub overlap
sp|P15408|FOSL2_HUMAN	222	Gold	SUMO–Ub overlap
sp|Q6IEG0|SNR48_HUMAN	87	Gold	SUMO–Ub overlap
sp|Q9Y6X2|PIAS3_HUMAN	361	Gold	SUMO–Ub overlap
sp|Q9UHA3|RLP24_HUMAN	128	Gold	SUMO–Ub overlap
sp|P98170|XIAP_HUMAN	405	Gold	SUMO–Ub overlap
sp|P46013|KI67_HUMAN	1517	Gold	SUMO–Ub overlap
sp|Q7L590|MCM10_HUMAN	482	Gold	SUMO–Ub overlap
sp|P36508|ZNF76_HUMAN	213	Gold	SUMO–Ub overlap
sp|P52747|ZN143_HUMAN	285	Gold	SUMO–Ub overlap
sp|Q86XP3|DDX42_HUMAN	270	Gold	SUMO–Ub overlap
sp|P21266|GSTM3_HUMAN	128	Gold	SUMO–Ub overlap
sp|Q6P0N0|M18BP_HUMAN	379	Gold	SUMO–Ub overlap
sp|Q9H4L7|SMRCD_HUMAN	996	Gold	SUMO–Ub overlap
sp|P83916|CBX1_HUMAN	9	Gold	SUMO–Ub overlap
sp|P05549|AP2A_HUMAN	10	Gold	SUMO–Ub overlap
sp|Q00613|HSF1_HUMAN	208	Gold	SUMO–Ub overlap
sp|P35555|FBN1_HUMAN	2809	Gold	SUMO–Ub overlap
sp|Q86UZ6|ZBT46_HUMAN	229	Gold	SUMO–Ub overlap
sp|P00374|DYR_HUMAN	158	Gold	SUMO–Ub overlap
sp|Q96FV9|THOC1_HUMAN	31	Gold	SUMO–Ub overlap
sp|P26599|PTBP1_HUMAN	65	Gold	SUMO–Ub overlap
sp|Q9NS56|TOPRS_HUMAN	249	Gold	SUMO–Ub overlap
sp|Q16666|IF16_HUMAN	561	Gold	SUMO–Ub overlap
sp|O96028|NSD2_HUMAN	912	Gold	SUMO–Ub overlap
sp|Q13506|NAB1_HUMAN	333	Gold	SUMO–Ub overlap
sp|Q9BUJ2|HNRL1_HUMAN	449	Gold	SUMO–Ub overlap
sp|Q96T88|UHRF1_HUMAN	670	Gold	SUMO–Ub overlap
sp|P78347|GTF2I_HUMAN	221	Gold	SUMO–Ub overlap
sp|Q96RE7|NACC1_HUMAN	167	Gold	SUMO–Ub overlap
sp|Q2KHR3|QSER1_HUMAN	281	Gold	SUMO–Ub overlap
sp|Q15545|TAF7_HUMAN	129	Gold	SUMO–Ub overlap
sp|Q9UQ88|CD11A_HUMAN	552	Gold	SUMO–Ub overlap
sp|P21127|CD11B_HUMAN	564	Gold	SUMO–Ub overlap
sp|P55854|SUMO3_HUMAN	11	Gold	SUMO–Ub overlap
sp|Q9UQ88|CD11A_HUMAN	11	Gold	SUMO–Ub overlap
sp|P21127|CD11B_HUMAN	11	Gold	SUMO–Ub overlap
sp|B2RPK0|HGB1A_HUMAN	114	Gold	SUMO–Ub overlap
sp|P09429|HMGB1_HUMAN	114	Gold	SUMO–Ub overlap
sp|P33993|MCM7_HUMAN	15	Gold	SUMO–Ub overlap
sp|Q6ZNA4|RN111_HUMAN	34	Gold	SUMO–Ub overlap
sp|Q9H4A4|AMPB_HUMAN	398	Gold	SUMO–Ub overlap
sp|P51991|ROA3_HUMAN	36	Gold	SUMO–Ub overlap
sp|Q92797|SYMPK_HUMAN	361	Gold	SUMO–Ub overlap
sp|Q66PJ3|AR6P4_HUMAN	199	Gold	SUMO–Ub overlap
sp|Q3T8J9|GON4L_HUMAN	1002	Gold	SUMO–Ub overlap
sp|Q9H869|YYAP1_HUMAN	459	Gold	SUMO–Ub overlap
sp|P12956|XRCC6_HUMAN	317	Gold	SUMO–Ub overlap
sp|P11388|TOP2A_HUMAN	676	Gold	SUMO–Ub overlap
sp|P55265|DSRAD_HUMAN	418	Gold	SUMO–Ub overlap
sp|Q9H582|ZN644_HUMAN	319	Gold	SUMO–Ub overlap
sp|Q9Y4E5|ZN451_HUMAN	817	Gold	SUMO–Ub overlap
sp|Q6P0N0|M18BP_HUMAN	899	Gold	SUMO–Ub overlap
sp|Q5VZL5|ZMYM4_HUMAN	273	Gold	SUMO–Ub overlap
sp|Q02880|TOP2B_HUMAN	1440	Gold	SUMO–Ub overlap
sp|Q5QJE6|TDIF2_HUMAN	558	Gold	SUMO–Ub overlap
sp|P07910|HNRPC_HUMAN	232	Gold	SUMO–Ub overlap
sp|Q9UBW7|ZMYM2_HUMAN	297	Gold	SUMO–Ub overlap
sp|O43151|TET3_HUMAN	1397	Gold	SUMO–Ub overlap
sp|P01100|FOS_HUMAN	265	Gold	SUMO–Ub overlap
sp|P52272|HNRPM_HUMAN	83	Gold	SUMO–Ub overlap
sp|Q7Z333|SETX_HUMAN	678	Gold	SUMO–Ub overlap
sp|P54132|BLM_HUMAN	331	Gold	SUMO–Ub overlap
sp|P14921|ETS1_HUMAN	138	Gold	SUMO–Ub overlap
sp|P82970|HMGN5_HUMAN	101	Gold	SUMO–Ub overlap
sp|Q9NS91|RAD18_HUMAN	347	Gold	SUMO–Ub overlap
sp|O15164|TIF1A_HUMAN	723	Gold	SUMO–Ub overlap
sp|Q8N2W9|PIAS4_HUMAN	69	Gold	SUMO–Ub overlap
sp|P23396|RS3_HUMAN	214	Gold	SUMO–Ub overlap
sp|P38398|BRCA1_HUMAN	339	Gold	SUMO–Ub overlap
sp|P46060|RAGP1_HUMAN	524	Gold	SUMO–Ub overlap
sp|Q13263|TIF1B_HUMAN	750	Gold	SUMO–Ub overlap
sp|Q8N806|UBR7_HUMAN	225	Gold	SUMO–Ub overlap
sp|P31948|STIP1_HUMAN	123	Gold	SUMO–Ub overlap
sp|Q8NCN4|RN169_HUMAN	475	Gold	SUMO–Ub overlap
sp|Q9BQ67|GRWD1_HUMAN	341	Gold	SUMO–Ub overlap
sp|Q56NI9|ESCO2_HUMAN	451	Gold	SUMO–Ub overlap
sp|Q16649|NFIL3_HUMAN	424	Gold	SUMO–Ub overlap
sp|Q14166|TTL12_HUMAN	346	Gold	SUMO–Ub overlap
sp|Q03468|ERCC6_HUMAN	262	Gold	SUMO–Ub overlap
sp|P62937|PPIA_HUMAN	82	Gold	SUMO–Ub overlap
sp|P50750|CDK9_HUMAN	345	Gold	SUMO–Ub overlap
sp|Q6NYC1|JMJD6_HUMAN	154	Gold	SUMO–Ub overlap
sp|Q9UBT6|POLK_HUMAN	224	Gold	SUMO–Ub overlap
sp|Q8N8R7|AL14E_HUMAN	240	Gold	SUMO–Ub overlap
sp|Q8NDX5|PHC3_HUMAN	222	Gold	SUMO–Ub overlap
sp|P54132|BLM_HUMAN	409	Gold	SUMO–Ub overlap
sp|Q12766|HMGX3_HUMAN	354	Gold	SUMO–Ub overlap
sp|Q5T1V6|DDX59_HUMAN	26	Gold	SUMO–Ub overlap
sp|Q9BWL3|CA043_HUMAN	73	Gold	SUMO–Ub overlap
sp|Q9H2Y7|ZN106_HUMAN	1486	Gold	SUMO–Ub overlap
sp|P32969|RL9_HUMAN	2	Gold	SUMO–Ub overlap
sp|P11388|TOP2A_HUMAN	1114	Gold	SUMO–Ub overlap
sp|Q5W0B1|OBI1_HUMAN	425	Gold	SUMO–Ub overlap
sp|Q86U86|PB1_HUMAN	1642	Gold	SUMO–Ub overlap
sp|Q96FZ2|HMCES_HUMAN	339	Gold	SUMO–Ub overlap
sp|Q08050|FOXM1_HUMAN	356	Gold	SUMO–Ub overlap
sp|Q13485|SMAD4_HUMAN	113	Gold	SUMO–Ub overlap
sp|Q8WUA2|PPIL4_HUMAN	362	Gold	SUMO–Ub overlap
sp|Q9H3M7|TXNIP_HUMAN	117	Gold	SUMO–Ub overlap
sp|P06756|ITAV_HUMAN	149	Gold	SUMO–Ub overlap
sp|Q8IV48|ERI1_HUMAN	52	Gold	SUMO–Ub overlap
sp|Q6PCB5|RSBNL_HUMAN	753	Gold	SUMO–Ub overlap
sp|Q9BSV6|SEN34_HUMAN	126	Gold	SUMO–Ub overlap
sp|Q13356|PPIL2_HUMAN	216	Gold	SUMO–Ub overlap
sp|O15381|NVL_HUMAN	208	Gold	SUMO–Ub overlap
sp|Q96L73|NSD1_HUMAN	320	Gold	SUMO–Ub overlap
sp|Q13347|EIF3I_HUMAN	282	Gold	SUMO–Ub overlap
sp|Q7L590|MCM10_HUMAN	511	Gold	SUMO–Ub overlap
sp|O95391|SLU7_HUMAN	257	Gold	SUMO–Ub overlap
sp|Q9Y2X9|ZN281_HUMAN	477	Gold	SUMO–Ub overlap
sp|Q9NUW8|TYDP1_HUMAN	139	Gold	SUMO–Ub overlap
sp|P17676|CEBPB_HUMAN	332	Gold	SUMO–Ub overlap
sp|Q8IY22|CMIP_HUMAN	20	Gold	SUMO–Ub overlap
sp|O43290|SNUT1_HUMAN	758	Gold	SUMO–Ub overlap
sp|Q14839|CHD4_HUMAN	1670	Gold	SUMO–Ub overlap
sp|P46013|KI67_HUMAN	749	Gold	SUMO–Ub overlap
sp|Q9NZJ0|DTL_HUMAN	708	Gold	SUMO–Ub overlap
sp|Q9UHB7|AFF4_HUMAN	583	Gold	SUMO–Ub overlap
sp|Q9HAW4|CLSPN_HUMAN	403	Gold	SUMO–Ub overlap
sp|P09874|PARP1_HUMAN	748	Gold	SUMO–Ub overlap
sp|P78347|GTF2I_HUMAN	477	Gold	SUMO–Ub overlap
sp|Q01081|U2AF1_HUMAN	15	Gold	SUMO–Ub overlap
sp|Q8WU68|U2AF4_HUMAN	15	Gold	SUMO–Ub overlap
sp|Q13111|CAF1A_HUMAN	182	Gold	SUMO–Ub overlap
sp|Q9Y314|NOSIP_HUMAN	190	Gold	SUMO–Ub overlap
sp|Q9BVC3|DCC1_HUMAN	140	Gold	SUMO–Ub overlap
sp|Q14192|FHL2_HUMAN	144	Gold	SUMO–Ub overlap
sp|Q2NL82|TSR1_HUMAN	760	Gold	SUMO–Ub overlap
sp|P35555|FBN1_HUMAN	54	Gold	SUMO–Ub overlap
sp|Q6PCB5|RSBNL_HUMAN	763	Gold	SUMO–Ub overlap
sp|Q96GD4|AURKB_HUMAN	202	Gold	SUMO–Ub overlap
sp|Q08J23|NSUN2_HUMAN	100	Gold	SUMO–Ub overlap
sp|P23396|RS3_HUMAN	230	Gold	SUMO–Ub overlap
sp|Q9UKD1|GMEB2_HUMAN	155	Gold	SUMO–Ub overlap
sp|P54132|BLM_HUMAN	514	Gold	SUMO–Ub overlap
sp|Q9BVP2|GNL3_HUMAN	99	Gold	SUMO–Ub overlap
sp|Q9NQZ2|SAS10_HUMAN	134	Gold	SUMO–Ub overlap
sp|Q9BY42|RTF2_HUMAN	92	Gold	SUMO–Ub overlap
sp|Q15424|SAFB1_HUMAN	231	Gold	SUMO–Ub overlap
sp|Q14151|SAFB2_HUMAN	230	Gold	SUMO–Ub overlap
sp|O75152|ZC11A_HUMAN	619	Gold	SUMO–Ub overlap
sp|Q14592|ZN460_HUMAN	194	Gold	SUMO–Ub overlap
sp|O43513|MED7_HUMAN	185	Gold	SUMO–Ub overlap
sp|Q08J23|NSUN2_HUMAN	369	Gold	SUMO–Ub overlap
sp|Q96P11|NSUN5_HUMAN	144	Gold	SUMO–Ub overlap
sp|O00311|CDC7_HUMAN	274	Gold	SUMO–Ub overlap
sp|Q9BZK3|NACP4_HUMAN	99	Gold	SUMO–Ub overlap
sp|E9PAV3|NACAM_HUMAN	1963	Gold	SUMO–Ub overlap
sp|Q9Y4E5|ZN451_HUMAN	832	Gold	SUMO–Ub overlap
sp|Q9UBW7|ZMYM2_HUMAN	88	Gold	SUMO–Ub overlap
sp|P10244|MYBB_HUMAN	533	Gold	SUMO–Ub overlap
sp|Q8NEY8|PPHLN_HUMAN	109	Gold	SUMO–Ub overlap
sp|P31942|HNRH3_HUMAN	6	Gold	SUMO–Ub overlap
sp|P11388|TOP2A_HUMAN	639	Gold	SUMO–Ub overlap
sp|O15371|EIF3D_HUMAN	171	Gold	SUMO–Ub overlap
sp|P39748|FEN1_HUMAN	297	Gold	SUMO–Ub overlap
sp|P51991|ROA3_HUMAN	151	Gold	SUMO–Ub overlap
sp|Q9ULW0|TPX2_HUMAN	279	Gold	SUMO–Ub overlap
sp|Q99590|SCAFB_HUMAN	1178	Gold	SUMO–Ub overlap
sp|Q08J23|NSUN2_HUMAN	640	Gold	SUMO–Ub overlap
sp|P62937|PPIA_HUMAN	49	Gold	SUMO–Ub overlap
sp|P23528|COF1_HUMAN	45	Gold	SUMO–Ub overlap
sp|Q06730|ZN33A_HUMAN	180	Gold	SUMO–Ub overlap
sp|P01100|FOS_HUMAN	128	Gold	SUMO–Ub overlap
sp|Q6MZP7|LIN54_HUMAN	639	Gold	SUMO–Ub overlap
sp|Q92785|REQU_HUMAN	99	Gold	SUMO–Ub overlap
sp|P17844|DDX5_HUMAN	470	Gold	SUMO–Ub overlap
sp|P63244|RACK1_HUMAN	271	Gold	SUMO–Ub overlap
sp|Q6PJG2|MDEAS_HUMAN	590	Gold	SUMO–Ub overlap
sp|Q9ULJ3|ZBT21_HUMAN	879	Gold	SUMO–Ub overlap
sp|P78347|GTF2I_HUMAN	879	Gold	SUMO–Ub overlap
sp|P13010|XRCC5_HUMAN	534	Gold	SUMO–Ub overlap
sp|Q9H3M7|TXNIP_HUMAN	8	Gold	SUMO–Ub overlap
sp|P11388|TOP2A_HUMAN	1240	Gold	SUMO–Ub overlap
sp|Q96PN7|TREF1_HUMAN	72	Gold	SUMO–Ub overlap
sp|Q08J23|NSUN2_HUMAN	286	Gold	SUMO–Ub overlap
sp|P63167|DYL1_HUMAN	49	Gold	SUMO–Ub overlap
sp|Q96FJ2|DYL2_HUMAN	49	Gold	SUMO–Ub overlap
sp|Q15459|SF3A1_HUMAN	686	Gold	SUMO–Ub overlap
sp|Q9BVP2|GNL3_HUMAN	275	Gold	SUMO–Ub overlap
sp|Q9H0H5|RGAP1_HUMAN	248	Gold	SUMO–Ub overlap
sp|Q9NWQ4|GPT2L_HUMAN	328	Gold	SUMO–Ub overlap
sp|Q15652|JHD2C_HUMAN	1065	Gold	SUMO–Ub overlap
sp|Q14592|ZN460_HUMAN	250	Gold	SUMO–Ub overlap
sp|Q96T88|UHRF1_HUMAN	570	Gold	SUMO–Ub overlap
sp|P42224|STAT1_HUMAN	703	Gold	SUMO–Ub overlap
sp|Q9BWF3|RBM4_HUMAN	92	Gold	SUMO–Ub overlap
sp|P37802|TAGL2_HUMAN	171	Gold	SUMO–Ub overlap
sp|P17028|ZNF24_HUMAN	27	Gold	SUMO–Ub overlap
sp|Q00613|HSF1_HUMAN	91	Gold	SUMO–Ub overlap
sp|P04198|MYCN_HUMAN	52	Gold	SUMO–Ub overlap
sp|P52597|HNRPF_HUMAN	185	Gold	SUMO–Ub overlap
sp|Q9NPA3|M1IP1_HUMAN	173	Gold	SUMO–Ub overlap
sp|Q09666|AHNK_HUMAN	134	Gold	SUMO–Ub overlap
sp|Q9H410|DSN1_HUMAN	61	Gold	SUMO–Ub overlap
sp|Q9HAW4|CLSPN_HUMAN	1321	Gold	SUMO–Ub overlap
sp|P41223|BUD31_HUMAN	42	Gold	SUMO–Ub overlap
sp|Q96JM3|CHAP1_HUMAN	670	Gold	SUMO–Ub overlap
sp|Q96BF6|NACC2_HUMAN	456	Gold	SUMO–Ub overlap
sp|Q9BXP5|SRRT_HUMAN	669	Gold	SUMO–Ub overlap
sp|P22626|ROA2_HUMAN	120	Gold	SUMO–Ub overlap
sp|Q5QJE6|TDIF2_HUMAN	321	Gold	SUMO–Ub overlap
sp|P29375|KDM5A_HUMAN	191	Gold	SUMO–Ub overlap
sp|P68363|TBA1B_HUMAN	112	Gold	SUMO–Ub overlap
sp|Q71U36|TBA1A_HUMAN	112	Gold	SUMO–Ub overlap
sp|Q9UBW7|ZMYM2_HUMAN	532	Gold	SUMO–Ub overlap
sp|Q86T24|KAISO_HUMAN	479	Gold	SUMO–Ub overlap
sp|O00148|DX39A_HUMAN	35	Gold	SUMO–Ub overlap
sp|Q68DI1|ZN776_HUMAN	304	Gold	SUMO–Ub overlap
sp|Q6RFH5|WDR74_HUMAN	21	Gold	SUMO–Ub overlap
sp|P20700|LMNB1_HUMAN	389	Gold	SUMO–Ub overlap
sp|Q03252|LMNB2_HUMAN	403	Gold	SUMO–Ub overlap
sp|Q5T3J3|LRIF1_HUMAN	325	Gold	SUMO–Ub overlap
sp|P11388|TOP2A_HUMAN	662	Gold	SUMO–Ub overlap
sp|Q96KB5|TOPK_HUMAN	65	Gold	SUMO–Ub overlap
sp|Q02880|TOP2B_HUMAN	683	Gold	SUMO–Ub overlap
sp|Q9Y618|NCOR2_HUMAN	2026	Gold	SUMO–Ub overlap
sp|Q9H2Y7|ZN106_HUMAN	1454	Gold	SUMO–Ub overlap
sp|P04083|ANXA1_HUMAN	214	Gold	SUMO–Ub overlap
sp|Q9NRR4|RNC_HUMAN	409	Gold	SUMO–Ub overlap
sp|Q9ULW0|TPX2_HUMAN	256	Gold	SUMO–Ub overlap
sp|Q9BQE3|TBA1C_HUMAN	112	Gold	SUMO–Ub overlap
sp|P54132|BLM_HUMAN	1082	Gold	SUMO–Ub overlap
sp|Q96LW9|ZSC31_HUMAN	14	Gold	SUMO–Ub overlap
sp|P62280|RS11_HUMAN	59	Gold	SUMO–Ub overlap
sp|P19105|ML12A_HUMAN	150	Gold	SUMO–Ub overlap
sp|O14950|ML12B_HUMAN	151	Gold	SUMO–Ub overlap
sp|Q13263|TIF1B_HUMAN	366	Gold	SUMO–Ub overlap
sp|P02545|LMNA_HUMAN	378	Gold	SUMO–Ub overlap
sp|P20700|LMNB1_HUMAN	379	Gold	SUMO–Ub overlap
sp|Q03252|LMNB2_HUMAN	393	Gold	SUMO–Ub overlap
sp|Q02880|TOP2B_HUMAN	1227	Gold	SUMO–Ub overlap
sp|Q9UER7|DAXX_HUMAN	637	Gold	SUMO–Ub overlap
sp|P61978|HNRPK_HUMAN	219	Gold	SUMO–Ub overlap
sp|Q9Y5B9|SP16H_HUMAN	647	Gold	SUMO–Ub overlap
sp|Q8N3Z6|ZCHC7_HUMAN	537	Gold	SUMO–Ub overlap
sp|P78347|GTF2I_HUMAN	991	Gold	SUMO–Ub overlap
sp|P55795|HNRH2_HUMAN	35	Gold	SUMO–Ub overlap
sp|Q96B23|CR025_HUMAN	358	Gold	SUMO–Ub overlap
sp|Q00839|HNRPU_HUMAN	265	Gold	SUMO–Ub overlap
sp|Q8NCN4|RN169_HUMAN	433	Gold	SUMO–Ub overlap
sp|Q9UER7|DAXX_HUMAN	277	Gold	SUMO–Ub overlap
sp|P55265|DSRAD_HUMAN	1003	Gold	SUMO–Ub overlap
sp|P62263|RS14_HUMAN	125	Gold	SUMO–Ub overlap
sp|Q5QJE6|TDIF2_HUMAN	257	Gold	SUMO–Ub overlap
sp|Q96JM3|CHAP1_HUMAN	490	Gold	SUMO–Ub overlap
sp|Q9BUJ2|HNRL1_HUMAN	117	Gold	SUMO–Ub overlap
sp|Q9Y4E5|ZN451_HUMAN	706	Gold	SUMO–Ub overlap
sp|P0CG47|UBB_HUMAN	63	Gold	SUMO–Ub overlap
sp|P0CG48|UBC_HUMAN	63	Gold	SUMO–Ub overlap
sp|P62979|RS27A_HUMAN	63	Gold	SUMO–Ub overlap
sp|P62987|RL40_HUMAN	63	Gold	SUMO–Ub overlap
sp|P78347|GTF2I_HUMAN	561	Gold	SUMO–Ub overlap
sp|Q04695|K1C17_HUMAN	419	Gold	SUMO–Ub overlap
sp|P46100|ATRX_HUMAN	1546	Gold	SUMO–Ub overlap
sp|P51991|ROA3_HUMAN	4	Gold	SUMO–Ub overlap
sp|P61254|RL26_HUMAN	2	Gold	SUMO–Ub overlap
sp|Q9UNX3|RL26L_HUMAN	2	Gold	SUMO–Ub overlap
sp|Q13347|EIF3I_HUMAN	2	Gold	SUMO–Ub overlap
sp|Q96T23|RSF1_HUMAN	254	Gold	SUMO–Ub overlap
sp|Q86T24|KAISO_HUMAN	390	Gold	SUMO–Ub overlap
sp|P62249|RS16_HUMAN	4	Gold	SUMO–Ub overlap
sp|Q04695|K1C17_HUMAN	15	Gold	SUMO–Ub overlap
sp|Q07666|KHDR1_HUMAN	102	Gold	SUMO–Ub overlap
sp|Q96GN5|CDA7L_HUMAN	347	Gold	SUMO–Ub overlap
sp|Q9BYG3|MK67I_HUMAN	38	Gold	SUMO–Ub overlap
sp|Q15003|CND2_HUMAN	725	Gold	SUMO–Ub overlap
sp|P78545|ELF3_HUMAN	362	Gold	SUMO–Ub overlap
sp|Q5VYV7|SLX4I_HUMAN	356	Gold	SUMO–Ub overlap
sp|O75152|ZC11A_HUMAN	269	Gold	SUMO–Ub overlap
sp|A0A1B0GTU1|ZC11B_HUMAN	269	Gold	SUMO–Ub overlap
sp|Q15072|OZF_HUMAN	28	Gold	SUMO–Ub overlap
sp|Q70SY1|CR3L2_HUMAN	178	Gold	SUMO–Ub overlap
sp|P78347|GTF2I_HUMAN	140	Gold	SUMO–Ub overlap
sp|Q9Y314|NOSIP_HUMAN	157	Gold	SUMO–Ub overlap
sp|P05783|K1C18_HUMAN	426	Gold	SUMO–Ub overlap
sp|P31943|HNRH1_HUMAN	14	Gold	SUMO–Ub overlap
sp|Q9H3M7|TXNIP_HUMAN	287	Gold	SUMO–Ub overlap
sp|P02545|LMNA_HUMAN	233	Gold	SUMO–Ub overlap
sp|Q6PJT7|ZC3HE_HUMAN	99	Gold	SUMO–Ub overlap
sp|P49759|CLK1_HUMAN	50	Gold	SUMO–Ub overlap
sp|Q6IE81|JADE1_HUMAN	114	Gold	SUMO–Ub overlap
sp|P54132|BLM_HUMAN	662	Gold	SUMO–Ub overlap
sp|Q2TAK8|PWP3A_HUMAN	538	Gold	SUMO–Ub overlap
sp|Q9Y2G9|SBNO2_HUMAN	939	Gold	SUMO–Ub overlap
sp|P17844|DDX5_HUMAN	411	Gold	SUMO–Ub overlap
sp|Q9BUJ2|HNRL1_HUMAN	270	Gold	SUMO–Ub overlap
sp|P27694|RFA1_HUMAN	489	Gold	SUMO–Ub overlap
sp|Q8IWS0|PHF6_HUMAN	349	Gold	SUMO–Ub overlap
sp|P61956|SUMO2_HUMAN	11	Gold	SUMO–Ub overlap
sp|Q9H410|DSN1_HUMAN	253	Gold	SUMO–Ub overlap
sp|Q9H2Y7|ZN106_HUMAN	243	Gold	SUMO–Ub overlap
sp|Q9NW82|WDR70_HUMAN	332	Gold	SUMO–Ub overlap
sp|Q9H582|ZN644_HUMAN	485	Gold	SUMO–Ub overlap
sp|P78347|GTF2I_HUMAN	539	Gold	SUMO–Ub overlap
sp|Q6PJG2|MDEAS_HUMAN	206	Gold	SUMO–Ub overlap
sp|O75928|PIAS2_HUMAN	162	Gold	SUMO–Ub overlap
sp|Q6IS14|IF5AL_HUMAN	126	Gold	SUMO–Ub overlap
sp|Q08J23|NSUN2_HUMAN	46	Gold	SUMO–Ub overlap
sp|Q8NHM5|KDM2B_HUMAN	890	Gold	SUMO–Ub overlap
sp|Q5VZL5|ZMYM4_HUMAN	250	Gold	SUMO–Ub overlap
sp|P04150|GCR_HUMAN	681	Gold	SUMO–Ub overlap
sp|P63241|IF5A1_HUMAN	126	Gold	SUMO–Ub overlap
sp|Q9Y2X9|ZN281_HUMAN	498	Gold	SUMO–Ub overlap
sp|P63165|SUMO1_HUMAN	25	Gold	SUMO–Ub overlap
sp|P11388|TOP2A_HUMAN	1492	Gold	SUMO–Ub overlap
sp|O15446|RPA34_HUMAN	270	Gold	SUMO–Ub overlap
sp|Q9UPN9|TRI33_HUMAN	776	Gold	SUMO–Ub overlap
sp|Q03933|HSF2_HUMAN	82	Gold	SUMO–Ub overlap
sp|Q9BXY0|MAK16_HUMAN	171	Gold	SUMO–Ub overlap
sp|Q6P0N0|M18BP_HUMAN	1079	Gold	SUMO–Ub overlap
sp|O75534|CSDE1_HUMAN	91	Gold	SUMO–Ub overlap
sp|Q9H040|SPRTN_HUMAN	361	Gold	SUMO–Ub overlap
sp|P18850|ATF6A_HUMAN	290	Gold	SUMO–Ub overlap
sp|Q8WYK2|JDP2_HUMAN	65	Gold	SUMO–Ub overlap
sp|Q96SQ5|ZN587_HUMAN	336	Gold	SUMO–Ub overlap
sp|Q8TAU3|ZN417_HUMAN	336	Gold	SUMO–Ub overlap
sp|Q9BR77|CCD77_HUMAN	477	Gold	SUMO–Ub overlap
sp|Q969X6|UTP4_HUMAN	281	Gold	SUMO–Ub overlap
sp|Q6PL18|ATAD2_HUMAN	1378	Gold	SUMO–Ub overlap
sp|Q9P1Y6|PHRF1_HUMAN	768	Gold	SUMO–Ub overlap
sp|Q9H9A7|RMI1_HUMAN	334	Gold	SUMO–Ub overlap
sp|Q9NVN8|GNL3L_HUMAN	482	Gold	SUMO–Ub overlap
sp|Q9BRX2|PELO_HUMAN	46	Gold	SUMO–Ub overlap
sp|Q8N720|ZN655_HUMAN	77	Gold	SUMO–Ub overlap
sp|Q9BR61|ACBD6_HUMAN	188	Gold	SUMO–Ub overlap
sp|Q09028|RBBP4_HUMAN	160	Gold	SUMO–Ub overlap
sp|Q96T88|UHRF1_HUMAN	279	Gold	SUMO–Ub overlap
sp|Q9Y2W1|TR150_HUMAN	486	Gold	SUMO–Ub overlap
sp|Q9P0U4|CXXC1_HUMAN	250	Gold	SUMO–Ub overlap
sp|Q9Y3Z3|SAMH1_HUMAN	622	Gold	SUMO–Ub overlap
sp|Q86T24|KAISO_HUMAN	582	Gold	SUMO–Ub overlap
sp|Q96IZ5|RBM41_HUMAN	270	Gold	SUMO–Ub overlap
sp|Q9BRH9|ZN251_HUMAN	114	Gold	SUMO–Ub overlap
sp|P41212|ETV6_HUMAN	421	Gold	SUMO–Ub overlap
sp|Q13263|TIF1B_HUMAN	127	Gold	SUMO–Ub overlap
sp|Q13148|TADBP_HUMAN	181	Gold	SUMO–Ub overlap
sp|P06493|CDK1_HUMAN	201	Gold	SUMO–Ub overlap
sp|Q9UGL1|KDM5B_HUMAN	1121	Gold	SUMO–Ub overlap
sp|Q9Y2W1|TR150_HUMAN	711	Gold	SUMO–Ub overlap
sp|P05787|K2C8_HUMAN	304	Gold	SUMO–Ub overlap
sp|P78347|GTF2I_HUMAN	715	Gold	SUMO–Ub overlap
sp|Q8IWS0|PHF6_HUMAN	173	Gold	SUMO–Ub overlap
sp|Q96EY4|TMA16_HUMAN	15	Gold	SUMO–Ub overlap
sp|Q15185|TEBP_HUMAN	79	Gold	SUMO–Ub overlap
sp|O94906|PRP6_HUMAN	683	Gold	SUMO–Ub overlap
sp|P39748|FEN1_HUMAN	201	Gold	SUMO–Ub overlap
sp|Q14192|FHL2_HUMAN	167	Gold	SUMO–Ub overlap
sp|Q16666|IF16_HUMAN	451	Gold	SUMO–Ub overlap
sp|P08708|RS17_HUMAN	129	Gold	SUMO–Ub overlap
sp|Q9ULW0|TPX2_HUMAN	220	Gold	SUMO–Ub overlap
sp|Q9BZE4|GTPB4_HUMAN	534	Gold	SUMO–Ub overlap
sp|Q9C0B1|FTO_HUMAN	216	Gold	SUMO–Ub overlap
sp|P43243|MATR3_HUMAN	132	Gold	SUMO–Ub overlap
sp|P31948|STIP1_HUMAN	210	Gold	SUMO–Ub overlap
sp|P27635|RL10_HUMAN	175	Gold	SUMO–Ub overlap
sp|Q9H307|PININ_HUMAN	109	Gold	SUMO–Ub overlap
sp|P05423|RPC4_HUMAN	199	Gold	SUMO–Ub overlap
sp|P62249|RS16_HUMAN	109	Gold	SUMO–Ub overlap
sp|Q14865|ARI5B_HUMAN	935	Gold	SUMO–Ub overlap
sp|Q8ND82|Z280C_HUMAN	241	Gold	SUMO–Ub overlap
sp|Q16666|IF16_HUMAN	734	Gold	SUMO–Ub overlap
sp|Q13151|ROA0_HUMAN	106	Gold	SUMO–Ub overlap
sp|Q7Z5J4|RAI1_HUMAN	811	Gold	SUMO–Ub overlap
sp|P50995|ANX11_HUMAN	255	Gold	SUMO–Ub overlap
sp|Q9BWT1|CDCA7_HUMAN	364	Gold	SUMO–Ub overlap
sp|Q9P0W2|HM20B_HUMAN	208	Gold	SUMO–Ub overlap
sp|Q1ED39|KNOP1_HUMAN	353	Gold	SUMO–Ub overlap
sp|Q9H2Y7|ZN106_HUMAN	721	Gold	SUMO–Ub overlap
sp|O15226|NKRF_HUMAN	561	Gold	SUMO–Ub overlap
sp|Q9H3M7|TXNIP_HUMAN	228	Gold	SUMO–Ub overlap
sp|Q15047|SETB1_HUMAN	715	Gold	SUMO–Ub overlap
sp|Q96FC9|DDX11_HUMAN	460	Gold	SUMO–Ub overlap
sp|Q32P41|TRM5_HUMAN	502	Gold	SUMO–Ub overlap
sp|Q32P41|TRM5_HUMAN	357	Gold	SUMO–Ub overlap
sp|Q92802|N42L2_HUMAN	509	Gold	SUMO–Ub overlap
sp|Q6UX04|CWC27_HUMAN	237	Gold	SUMO–Ub overlap
sp|Q14839|CHD4_HUMAN	1572	Gold	SUMO–Ub overlap
sp|Q9NVM9|INT13_HUMAN	611	Gold	SUMO–Ub overlap
sp|A8MPP1|D11L8_HUMAN	462	Gold	SUMO–Ub overlap
sp|P39023|RL3_HUMAN	366	Gold	SUMO–Ub overlap
sp|O43172|PRP4_HUMAN	159	Gold	SUMO–Ub overlap
sp|P22626|ROA2_HUMAN	22	Gold	SUMO–Ub overlap
sp|Q5T3J3|LRIF1_HUMAN	470	Gold	SUMO–Ub overlap
sp|Q6ZU65|UBN2_HUMAN	694	Gold	SUMO–Ub overlap
sp|Q9H334|FOXP1_HUMAN	442	Gold	SUMO–Ub overlap
sp|Q13148|TADBP_HUMAN	121	Gold	SUMO–Ub overlap
sp|Q13428|TCOF_HUMAN	755	Gold	SUMO–Ub overlap
sp|Q9NY65|TBA8_HUMAN	96	Gold	SUMO–Ub overlap
sp|Q04695|K1C17_HUMAN	278	Gold	SUMO–Ub overlap
sp|Q9UHL9|GT2D1_HUMAN	813	Gold	SUMO–Ub overlap
sp|Q15233|NONO_HUMAN	371	Gold	SUMO–Ub overlap
sp|Q9H582|ZN644_HUMAN	712	Gold	SUMO–Ub overlap
sp|P27635|RL10_HUMAN	121	Gold	SUMO–Ub overlap
sp|Q96L21|RL10L_HUMAN	121	Gold	SUMO–Ub overlap
sp|Q9H410|DSN1_HUMAN	338	Gold	SUMO–Ub overlap
sp|P52597|HNRPF_HUMAN	200	Gold	SUMO–Ub overlap
sp|P52739|ZN131_HUMAN	289	Gold	SUMO–Ub overlap
sp|Q9H582|ZN644_HUMAN	1133	Gold	SUMO–Ub overlap
sp|Q96RL1|UIMC1_HUMAN	544	Gold	SUMO–Ub overlap
sp|P17275|JUNB_HUMAN	304	Gold	SUMO–Ub overlap
sp|O75123|ZN623_HUMAN	517	Gold	SUMO–Ub overlap
sp|Q9ULW0|TPX2_HUMAN	567	Gold	SUMO–Ub overlap
sp|Q96T88|UHRF1_HUMAN	626	Gold	SUMO–Ub overlap
sp|Q9NS91|RAD18_HUMAN	376	Gold	SUMO–Ub overlap
sp|Q8NCF5|NF2IP_HUMAN	129	Gold	SUMO–Ub overlap
sp|P68366|TBA4A_HUMAN	96	Gold	SUMO–Ub overlap
sp|Q9H2Y7|ZN106_HUMAN	356	Gold	SUMO–Ub overlap
sp|P22087|FBRL_HUMAN	109	Gold	SUMO–Ub overlap
sp|P33993|MCM7_HUMAN	308	Gold	SUMO–Ub overlap
sp|Q9ULX6|AKP8L_HUMAN	544	Gold	SUMO–Ub overlap
sp|P46013|KI67_HUMAN	2613	Gold	SUMO–Ub overlap
sp|Q8N184|ZN567_HUMAN	173	Gold	SUMO–Ub overlap
sp|Q9H4L7|SMRCD_HUMAN	695	Gold	SUMO–Ub overlap
sp|P13010|XRCC5_HUMAN	325	Gold	SUMO–Ub overlap
sp|Q8NCN4|RN169_HUMAN	236	Gold	SUMO–Ub overlap
sp|P78347|GTF2I_HUMAN	891	Gold	SUMO–Ub overlap
sp|Q9HCI6|K1586_HUMAN	85	Gold	SUMO–Ub overlap
sp|P46100|ATRX_HUMAN	1982	Gold	SUMO–Ub overlap
sp|Q9Y314|NOSIP_HUMAN	117	Gold	SUMO–Ub overlap
sp|Q13418|ILK_HUMAN	191	Gold	SUMO–Ub overlap
sp|Q8N7H5|PAF1_HUMAN	160	Gold	SUMO–Ub overlap
sp|Q92995|UBP13_HUMAN	176	Gold	SUMO–Ub overlap
sp|Q8TAT5|NEIL3_HUMAN	458	Gold	SUMO–Ub overlap
sp|Q8NG31|KNL1_HUMAN	1072	Gold	SUMO–Ub overlap
sp|O95243|MBD4_HUMAN	215	Gold	SUMO–Ub overlap
sp|Q08J23|NSUN2_HUMAN	516	Gold	SUMO–Ub overlap
sp|Q96T88|UHRF1_HUMAN	546	Gold	SUMO–Ub overlap
sp|P46013|KI67_HUMAN	1093	Gold	SUMO–Ub overlap
sp|Q9Y4E5|ZN451_HUMAN	288	Gold	SUMO–Ub overlap
sp|Q8NCD3|HJURP_HUMAN	581	Gold	SUMO–Ub overlap
sp|O60493|SNX3_HUMAN	86	Gold	SUMO–Ub overlap
sp|O75925|PIAS1_HUMAN	152	Gold	SUMO–Ub overlap
sp|P62263|RS14_HUMAN	106	Gold	SUMO–Ub overlap
sp|P48507|GSH0_HUMAN	158	Gold	SUMO–Ub overlap
sp|Q9NRZ9|HELLS_HUMAN	122	Gold	SUMO–Ub overlap
sp|Q9UGL1|KDM5B_HUMAN	242	Gold	SUMO–Ub overlap
sp|Q9Y4E5|ZN451_HUMAN	275	Gold	SUMO–Ub overlap
sp|P46100|ATRX_HUMAN	2097	Gold	SUMO–Ub overlap
sp|Q96KB5|TOPK_HUMAN	169	Gold	SUMO–Ub overlap
sp|P38398|BRCA1_HUMAN	739	Gold	SUMO–Ub overlap
sp|P12956|XRCC6_HUMAN	556	Gold	SUMO–Ub overlap
sp|Q13151|ROA0_HUMAN	159	Gold	SUMO–Ub overlap
sp|P49750|YLPM1_HUMAN	1053	Gold	SUMO–Ub overlap
sp|Q14320|FA50A_HUMAN	48	Gold	SUMO–Ub overlap
sp|Q01780|EXOSX_HUMAN	583	Gold	SUMO–Ub overlap
sp|P52272|HNRPM_HUMAN	685	Gold	SUMO–Ub overlap
sp|P07910|HNRPC_HUMAN	89	Gold	SUMO–Ub overlap
sp|P28340|DPOD1_HUMAN	574	Gold	SUMO–Ub overlap
sp|Q96BD8|SKA1_HUMAN	117	Gold	SUMO–Ub overlap
sp|Q8N999|CL029_HUMAN	20	Gold	SUMO–Ub overlap
sp|Q15366|PCBP2_HUMAN	185	Gold	SUMO–Ub overlap
sp|P35556|FBN2_HUMAN	2435	Gold	SUMO–Ub overlap
sp|Q00653|NFKB2_HUMAN	298	Gold	SUMO–Ub overlap
sp|Q14191|WRN_HUMAN	1389	Gold	SUMO–Ub overlap
sp|Q5QJE6|TDIF2_HUMAN	227	Gold	SUMO–Ub overlap
sp|O75533|SF3B1_HUMAN	214	Gold	SUMO–Ub overlap
sp|Q8WY36|BBX_HUMAN	169	Gold	SUMO–Ub overlap
sp|Q9Y6X2|PIAS3_HUMAN	230	Gold	SUMO–Ub overlap
sp|P43243|MATR3_HUMAN	487	Gold	SUMO–Ub overlap
sp|Q9Y4E5|ZN451_HUMAN	664	Gold	SUMO–Ub overlap
sp|Q6PJT7|ZC3HE_HUMAN	728	Gold	SUMO–Ub overlap
sp|P18621|RL17_HUMAN	159	Gold	SUMO–Ub overlap
sp|P0DPH7|TBA3C_HUMAN	96	Gold	SUMO–Ub overlap
sp|Q71U36|TBA1A_HUMAN	96	Gold	SUMO–Ub overlap
sp|P28340|DPOD1_HUMAN	653	Gold	SUMO–Ub overlap
sp|P12956|XRCC6_HUMAN	123	Gold	SUMO–Ub overlap
sp|Q12948|FOXC1_HUMAN	138	Gold	SUMO–Ub overlap
sp|Q99958|FOXC2_HUMAN	132	Gold	SUMO–Ub overlap
sp|P11388|TOP2A_HUMAN	1385	Gold	SUMO–Ub overlap
sp|P18858|DNLI1_HUMAN	244	Gold	SUMO–Ub overlap
sp|Q96BD5|PF21A_HUMAN	65	Gold	SUMO–Ub overlap
sp|Q9ULW0|TPX2_HUMAN	477	Gold	SUMO–Ub overlap
sp|Q92766|RREB1_HUMAN	615	Gold	SUMO–Ub overlap
sp|Q9UKX7|NUP50_HUMAN	353	Gold	SUMO–Ub overlap
sp|Q8WVV9|HNRLL_HUMAN	26	Gold	SUMO–Ub overlap
sp|Q6PJT7|ZC3HE_HUMAN	357	Gold	SUMO–Ub overlap
sp|A8MW92|P20L1_HUMAN	79	Gold	SUMO–Ub overlap
sp|Q9Y4E5|ZN451_HUMAN	153	Gold	SUMO–Ub overlap
sp|Q9H2P0|ADNP_HUMAN	606	Gold	SUMO–Ub overlap
sp|Q7L590|MCM10_HUMAN	854	Gold	SUMO–Ub overlap
sp|Q14980|NUMA1_HUMAN	1822	Gold	SUMO–Ub overlap
sp|Q99633|PRP18_HUMAN	5	Gold	SUMO–Ub overlap
sp|Q14592|ZN460_HUMAN	306	Gold	SUMO–Ub overlap
sp|Q15366|PCBP2_HUMAN	23	Gold	SUMO–Ub overlap
sp|Q15365|PCBP1_HUMAN	23	Gold	SUMO–Ub overlap
sp|P57721|PCBP3_HUMAN	55	Gold	SUMO–Ub overlap
sp|P50995|ANX11_HUMAN	378	Gold	SUMO–Ub overlap
sp|P46013|KI67_HUMAN	2852	Gold	SUMO–Ub overlap
sp|Q16666|IF16_HUMAN	116	Gold	SUMO–Ub overlap
sp|Q96RE7|NACC1_HUMAN	483	Gold	SUMO–Ub overlap
sp|Q9H410|DSN1_HUMAN	13	Gold	SUMO–Ub overlap
sp|Q8NC51|PAIRB_HUMAN	228	Gold	SUMO–Ub overlap
sp|P62249|RS16_HUMAN	33	Gold	SUMO–Ub overlap
sp|P46013|KI67_HUMAN	1035	Gold	SUMO–Ub overlap
sp|Q96MU7|YTDC1_HUMAN	96	Gold	SUMO–Ub overlap
sp|Q6AHZ1|Z518A_HUMAN	994	Gold	SUMO–Ub overlap
sp|O95391|SLU7_HUMAN	482	Gold	SUMO–Ub overlap
sp|Q13352|CENPR_HUMAN	8	Gold	SUMO–Ub overlap
sp|Q86WJ1|CHD1L_HUMAN	263	Gold	SUMO–Ub overlap
sp|Q7Z2E3|APTX_HUMAN	198	Gold	SUMO–Ub overlap
sp|Q96G25|MED8_HUMAN	112	Gold	SUMO–Ub overlap
sp|O43290|SNUT1_HUMAN	709	Gold	SUMO–Ub overlap
sp|Q9Y2K1|ZBTB1_HUMAN	328	Gold	SUMO–Ub overlap
sp|Q76L83|ASXL2_HUMAN	1232	Gold	SUMO–Ub overlap
sp|Q17R98|ZN827_HUMAN	466	Gold	SUMO–Ub overlap
sp|Q5QJE6|TDIF2_HUMAN	686	Gold	SUMO–Ub overlap
sp|O43172|PRP4_HUMAN	15	Gold	SUMO–Ub overlap
sp|Q9BQI6|SLF1_HUMAN	365	Gold	SUMO–Ub overlap
sp|P48643|TCPE_HUMAN	210	Gold	SUMO–Ub overlap
sp|O00311|CDC7_HUMAN	268	Gold	SUMO–Ub overlap
sp|Q9NS91|RAD18_HUMAN	115	Gold	SUMO–Ub overlap
sp|Q9Y4E5|ZN451_HUMAN	423	Gold	SUMO–Ub overlap
sp|P49368|TCPG_HUMAN	15	Gold	SUMO–Ub overlap
sp|Q9UQR0|SCML2_HUMAN	184	Gold	SUMO–Ub overlap
sp|Q9BY42|RTF2_HUMAN	245	Gold	SUMO–Ub overlap
sp|P62937|PPIA_HUMAN	125	Gold	SUMO–Ub overlap
sp|Q9H2Y7|ZN106_HUMAN	525	Gold	SUMO–Ub overlap
sp|Q8IWS0|PHF6_HUMAN	266	Gold	SUMO–Ub overlap
sp|P68363|TBA1B_HUMAN	96	Gold	SUMO–Ub overlap
sp|Q99728|BARD1_HUMAN	217	Gold	SUMO–Ub overlap
sp|P60842|IF4A1_HUMAN	68	Gold	SUMO–Ub overlap
sp|Q13151|ROA0_HUMAN	176	Gold	SUMO–Ub overlap
sp|Q96KB5|TOPK_HUMAN	8	Gold	SUMO–Ub overlap
sp|Q6P0N0|M18BP_HUMAN	983	Gold	SUMO–Ub overlap
sp|Q00839|HNRPU_HUMAN	524	Gold	SUMO–Ub overlap
sp|Q6P6C2|ALKB5_HUMAN	132	Gold	SUMO–Ub overlap
sp|P17480|UBF1_HUMAN	160	Gold	SUMO–Ub overlap
sp|O00311|CDC7_HUMAN	235	Gold	SUMO–Ub overlap
sp|Q96PK6|RBM14_HUMAN	149	Gold	SUMO–Ub overlap
sp|Q96NC0|ZMAT2_HUMAN	45	Gold	SUMO–Ub overlap
sp|O75928|PIAS2_HUMAN	489	Gold	SUMO–Ub overlap
sp|Q86VM9|ZCH18_HUMAN	510	Gold	SUMO–Ub overlap
sp|Q969G3|SMCE1_HUMAN	277	Gold	SUMO–Ub overlap
sp|Q9BQE3|TBA1C_HUMAN	96	Gold	SUMO–Ub overlap
sp|P0DPH8|TBA3D_HUMAN	96	Gold	SUMO–Ub overlap
sp|P17028|ZNF24_HUMAN	367	Gold	SUMO–Ub overlap
sp|Q9ULW0|TPX2_HUMAN	421	Gold	SUMO–Ub overlap
sp|Q9HD26|GOPC_HUMAN	102	Gold	SUMO–Ub overlap
sp|Q6NS38|ALKB2_HUMAN	16	Gold	SUMO–Ub overlap
sp|Q9UBU9|NXF1_HUMAN	304	Gold	SUMO–Ub overlap
sp|Q00613|HSF1_HUMAN	224	Gold	SUMO–Ub overlap
sp|P78347|GTF2I_HUMAN	736	Gold	SUMO–Ub overlap
sp|Q00839|HNRPU_HUMAN	574	Gold	SUMO–Ub overlap
sp|P17028|ZNF24_HUMAN	236	Gold	SUMO–Ub overlap
sp|P78347|GTF2I_HUMAN	130	Gold	SUMO–Ub overlap
sp|Q9Y618|NCOR2_HUMAN	1168	Gold	SUMO–Ub overlap
sp|O75030|MITF_HUMAN	79	Gold	SUMO–Ub overlap
sp|Q13263|TIF1B_HUMAN	469	Gold	SUMO–Ub overlap
sp|Q15424|SAFB1_HUMAN	294	Gold	SUMO–Ub overlap
sp|Q14151|SAFB2_HUMAN	293	Gold	SUMO–Ub overlap
sp|Q9Y4E5|ZN451_HUMAN	77	Gold	SUMO–Ub overlap
sp|Q04695|K1C17_HUMAN	172	Gold	SUMO–Ub overlap
sp|P08727|K1C19_HUMAN	168	Gold	SUMO–Ub overlap
sp|Q96L73|NSD1_HUMAN	2616	Gold	SUMO–Ub overlap
sp|Q16881|TRXR1_HUMAN	405	Gold	SUMO–Ub overlap
sp|Q8NEM7|SP20H_HUMAN	155	Gold	SUMO–Ub overlap
sp|Q68DI1|ZN776_HUMAN	196	Gold	SUMO–Ub overlap
sp|Q15233|NONO_HUMAN	295	Gold	SUMO–Ub overlap
sp|Q9BYG3|MK67I_HUMAN	139	Gold	SUMO–Ub overlap
sp|Q9Y3A2|UTP11_HUMAN	86	Gold	SUMO–Ub overlap
sp|P46013|KI67_HUMAN	587	Gold	SUMO–Ub overlap
sp|Q96FZ2|HMCES_HUMAN	306	Gold	SUMO–Ub overlap
sp|A6NKT7|RGPD3_HUMAN	1206	Gold	SUMO–Ub overlap
sp|O14715|RGPD8_HUMAN	1205	Gold	SUMO–Ub overlap
sp|Q7Z3J3|RGPD4_HUMAN	1206	Gold	SUMO–Ub overlap
sp|P0DJD0|RGPD1_HUMAN	1190	Gold	SUMO–Ub overlap
sp|P0DJD1|RGPD2_HUMAN	1198	Gold	SUMO–Ub overlap
sp|P49792|RBP2_HUMAN	2181	Gold	SUMO–Ub overlap
sp|Q99666|RGPD5_HUMAN	1205	Gold	SUMO–Ub overlap
sp|Q13263|TIF1B_HUMAN	804	Gold	SUMO–Ub overlap
sp|P26599|PTBP1_HUMAN	13	Gold	SUMO–Ub overlap
sp|P61956|SUMO2_HUMAN	21	Gold	SUMO–Ub overlap
sp|Q5T3J3|LRIF1_HUMAN	370	Gold	SUMO–Ub overlap
sp|Q13263|TIF1B_HUMAN	407	Gold	SUMO–Ub overlap
sp|Q14151|SAFB2_HUMAN	551	Gold	SUMO–Ub overlap
sp|P23528|COF1_HUMAN	164	Gold	SUMO–Ub overlap
sp|Q15398|DLGP5_HUMAN	347	Gold	SUMO–Ub overlap
sp|P14618|KPYM_HUMAN	270	Gold	SUMO–Ub overlap
sp|O00257|CBX4_HUMAN	268	Gold	SUMO–Ub overlap
sp|Q9NRZ9|HELLS_HUMAN	85	Gold	SUMO–Ub overlap
sp|P57059|SIK1_HUMAN	151	Gold	SUMO–Ub overlap
sp|A0A0B4J2F2|SIK1B_HUMAN	151	Gold	SUMO–Ub overlap
sp|Q9NWF9|RN216_HUMAN	354	Gold	SUMO–Ub overlap
sp|P35869|AHR_HUMAN	254	Gold	SUMO–Ub overlap
sp|Q9BQI6|SLF1_HUMAN	348	Gold	SUMO–Ub overlap
sp|P43243|MATR3_HUMAN	617	Gold	SUMO–Ub overlap
sp|Q9P209|CEP72_HUMAN	160	Gold	SUMO–Ub overlap
sp|O15015|ZN646_HUMAN	1157	Gold	SUMO–Ub overlap
sp|Q96RL1|UIMC1_HUMAN	20	Gold	SUMO–Ub overlap
sp|Q86T24|KAISO_HUMAN	407	Gold	SUMO–Ub overlap
sp|P31943|HNRH1_HUMAN	35	Gold	SUMO–Ub overlap
sp|P60981|DEST_HUMAN	132	Gold	SUMO–Ub overlap
sp|P42166|LAP2A_HUMAN	17	Gold	SUMO–Ub overlap
sp|Q9UIS9|MBD1_HUMAN	538	Gold	SUMO–Ub overlap
sp|Q5T3J3|LRIF1_HUMAN	279	Gold	SUMO–Ub overlap
sp|Q9NYD6|HXC10_HUMAN	215	Gold	SUMO–Ub overlap
sp|Q9Y2X9|ZN281_HUMAN	622	Gold	SUMO–Ub overlap
sp|P17844|DDX5_HUMAN	437	Gold	SUMO–Ub overlap
sp|Q3T8J9|GON4L_HUMAN	1294	Gold	SUMO–Ub overlap
sp|Q9H869|YYAP1_HUMAN	750	Gold	SUMO–Ub overlap
sp|Q9UID6|ZN639_HUMAN	181	Gold	SUMO–Ub overlap
sp|P54132|BLM_HUMAN	105	Gold	SUMO–Ub overlap
sp|Q86VM9|ZCH18_HUMAN	622	Gold	SUMO–Ub overlap
sp|Q9UGI8|TES_HUMAN	183	Gold	SUMO–Ub overlap
sp|O95400|CD2B2_HUMAN	26	Gold	SUMO–Ub overlap
sp|Q9ULW0|TPX2_HUMAN	75	Gold	SUMO–Ub overlap
sp|Q06830|PRDX1_HUMAN	93	Gold	SUMO–Ub overlap
sp|Q9UJW8|ZN180_HUMAN	304	Gold	SUMO–Ub overlap
sp|P48643|TCPE_HUMAN	160	Gold	SUMO–Ub overlap
sp|Q8WUH1|CHUR_HUMAN	47	Gold	SUMO–Ub overlap
sp|P19338|NUCL_HUMAN	577	Gold	SUMO–Ub overlap
sp|P83731|RL24_HUMAN	2	Gold	SUMO–Ub overlap
sp|Q6P1J9|CDC73_HUMAN	283	Gold	SUMO–Ub overlap
sp|Q9UBW7|ZMYM2_HUMAN	98	Gold	SUMO–Ub overlap
sp|Q9HD26|GOPC_HUMAN	416	Gold	SUMO–Ub overlap
sp|Q96RL1|UIMC1_HUMAN	607	Gold	SUMO–Ub overlap
sp|P49005|DPOD2_HUMAN	125	Gold	SUMO–Ub overlap
sp|Q2KHR3|QSER1_HUMAN	803	Gold	SUMO–Ub overlap
sp|Q15233|NONO_HUMAN	109	Gold	SUMO–Ub overlap
sp|P10244|MYBB_HUMAN	509	Gold	SUMO–Ub overlap
sp|P31943|HNRH1_HUMAN	98	Gold	SUMO–Ub overlap
sp|O14503|BHE40_HUMAN	279	Gold	SUMO–Ub overlap
sp|P15036|ETS2_HUMAN	7	Gold	SUMO–Ub overlap
sp|Q9BWF3|RBM4_HUMAN	3	Gold	SUMO–Ub overlap
sp|Q9BQ04|RBM4B_HUMAN	3	Gold	SUMO–Ub overlap
sp|Q12905|ILF2_HUMAN	45	Gold	SUMO–Ub overlap
sp|Q5T3J3|LRIF1_HUMAN	353	Gold	SUMO–Ub overlap
sp|P30414|NKTR_HUMAN	323	Gold	SUMO–Ub overlap
sp|Q8N8R7|AL14E_HUMAN	88	Gold	SUMO–Ub overlap
sp|P78332|RBM6_HUMAN	386	Gold	SUMO–Ub overlap
sp|P62249|RS16_HUMAN	50	Gold	SUMO–Ub overlap
sp|Q07666|KHDR1_HUMAN	175	Gold	SUMO–Ub overlap
sp|P07437|TBB5_HUMAN	324	Gold	SUMO–Ub overlap
sp|Q13885|TBB2A_HUMAN	324	Gold	SUMO–Ub overlap
sp|P68371|TBB4B_HUMAN	324	Gold	SUMO–Ub overlap
sp|Q9BVA1|TBB2B_HUMAN	324	Gold	SUMO–Ub overlap
sp|Q9H582|ZN644_HUMAN	1205	Gold	SUMO–Ub overlap
sp|P83731|RL24_HUMAN	27	Gold	SUMO–Ub overlap
sp|P43243|MATR3_HUMAN	719	Gold	SUMO–Ub overlap
sp|P62937|PPIA_HUMAN	133	Gold	SUMO–Ub overlap
sp|Q07352|TISB_HUMAN	72	Gold	SUMO–Ub overlap
sp|Q8WTR7|ZN473_HUMAN	318	Gold	SUMO–Ub overlap
sp|Q5T3J3|LRIF1_HUMAN	427	Gold	SUMO–Ub overlap
sp|Q8WYB5|KAT6B_HUMAN	673	Gold	SUMO–Ub overlap
sp|Q99590|SCAFB_HUMAN	601	Gold	SUMO–Ub overlap
sp|Q14865|ARI5B_HUMAN	803	Gold	SUMO–Ub overlap
sp|P26599|PTBP1_HUMAN	259	Gold	SUMO–Ub overlap
sp|O95758|PTBP3_HUMAN	257	Gold	SUMO–Ub overlap
sp|P17275|JUNB_HUMAN	36	Gold	SUMO–Ub overlap
sp|P38398|BRCA1_HUMAN	918	Gold	SUMO–Ub overlap
sp|Q9NY61|AATF_HUMAN	342	Gold	SUMO–Ub overlap
sp|Q9Y4E5|ZN451_HUMAN	434	Gold	SUMO–Ub overlap
sp|Q14592|ZN460_HUMAN	278	Gold	SUMO–Ub overlap
sp|Q9Y4B4|ARIP4_HUMAN	665	Gold	SUMO–Ub overlap
sp|P30414|NKTR_HUMAN	1193	Gold	SUMO–Ub overlap
sp|Q6MZP7|LIN54_HUMAN	661	Gold	SUMO–Ub overlap
sp|P07711|CATL1_HUMAN	104	Gold	SUMO–Ub overlap
sp|Q5T3J3|LRIF1_HUMAN	11	Gold	SUMO–Ub overlap
sp|Q9UGU0|TCF20_HUMAN	844	Gold	SUMO–Ub overlap
sp|Q5BKZ1|ZN326_HUMAN	467	Gold	SUMO–Ub overlap
sp|Q9HB19|PKHA2_HUMAN	118	Gold	SUMO–Ub overlap
sp|Q9NS56|TOPRS_HUMAN	760	Gold	SUMO–Ub overlap
sp|O94906|PRP6_HUMAN	178	Gold	SUMO–Ub overlap
sp|P21127|CD11B_HUMAN	660	Gold	SUMO–Ub overlap
sp|Q9HB19|PKHA2_HUMAN	102	Gold	SUMO–Ub overlap
sp|P62913|RL11_HUMAN	169	Gold	SUMO–Ub overlap
sp|P51991|ROA3_HUMAN	134	Gold	SUMO–Ub overlap
sp|Q9UQ88|CD11A_HUMAN	648	Gold	SUMO–Ub overlap
sp|P19338|NUCL_HUMAN	324	Gold	SUMO–Ub overlap
sp|Q9ULW0|TPX2_HUMAN	48	Gold	SUMO–Ub overlap
sp|Q92802|N42L2_HUMAN	165	Gold	SUMO–Ub overlap
sp|O00148|DX39A_HUMAN	240	Gold	SUMO–Ub overlap
sp|Q9UHL9|GT2D1_HUMAN	829	Gold	SUMO–Ub overlap
sp|Q2TAL8|QRIC1_HUMAN	28	Gold	SUMO–Ub overlap
sp|Q9Y3A2|UTP11_HUMAN	120	Gold	SUMO–Ub overlap
sp|Q9GZV4|IF5A2_HUMAN	68	Gold	SUMO–Ub overlap
sp|P63241|IF5A1_HUMAN	68	Gold	SUMO–Ub overlap
sp|Q6IS14|IF5AL_HUMAN	68	Gold	SUMO–Ub overlap
sp|Q9ULJ6|ZMIZ1_HUMAN	834	Gold	SUMO–Ub overlap
sp|O00257|CBX4_HUMAN	212	Gold	SUMO–Ub overlap
sp|Q9Y2W1|TR150_HUMAN	470	Gold	SUMO–Ub overlap
sp|Q9NZJ0|DTL_HUMAN	660	Gold	SUMO–Ub overlap
sp|Q13506|NAB1_HUMAN	465	Gold	SUMO–Ub overlap
sp|Q9Y5J1|UTP18_HUMAN	183	Gold	SUMO–Ub overlap
sp|P29590|PML_HUMAN	490	Gold	SUMO–Ub overlap
sp|Q9Y3A2|UTP11_HUMAN	211	Gold	SUMO–Ub overlap
sp|Q9UKD2|MRT4_HUMAN	109	Gold	SUMO–Ub overlap
sp|Q9P016|THYN1_HUMAN	60	Gold	SUMO–Ub overlap
sp|Q96HC4|PDLI5_HUMAN	89	Gold	SUMO–Ub overlap
sp|P46100|ATRX_HUMAN	1650	Gold	SUMO–Ub overlap
sp|P04035|HMDH_HUMAN	692	Gold	SUMO–Ub overlap
sp|O75446|SAP30_HUMAN	214	Gold	SUMO–Ub overlap
sp|Q92879|CELF1_HUMAN	109	Gold	SUMO–Ub overlap
sp|O75928|PIAS2_HUMAN	452	Gold	SUMO–Ub overlap
sp|Q2TAL8|QRIC1_HUMAN	360	Gold	SUMO–Ub overlap
sp|Q6P0N0|M18BP_HUMAN	753	Gold	SUMO–Ub overlap
sp|Q9BVJ6|UT14A_HUMAN	273	Gold	SUMO–Ub overlap
sp|A0AUZ9|KAL1L_HUMAN	293	Gold	SUMO–Ub overlap
sp|P53611|PGTB2_HUMAN	11	Gold	SUMO–Ub overlap
sp|Q9NW82|WDR70_HUMAN	403	Gold	SUMO–Ub overlap
sp|P54132|BLM_HUMAN	873	Gold	SUMO–Ub overlap
sp|O00257|CBX4_HUMAN	365	Gold	SUMO–Ub overlap
sp|Q15054|DPOD3_HUMAN	131	Gold	SUMO–Ub overlap
sp|P55265|DSRAD_HUMAN	580	Gold	SUMO–Ub overlap
sp|Q99741|CDC6_HUMAN	151	Gold	SUMO–Ub overlap
sp|P50750|CDK9_HUMAN	151	Gold	SUMO–Ub overlap
sp|Q96NC0|ZMAT2_HUMAN	70	Gold	SUMO–Ub overlap
sp|Q9NVP1|DDX18_HUMAN	135	Gold	SUMO–Ub overlap
sp|Q92547|TOPB1_HUMAN	743	Gold	SUMO–Ub overlap
sp|Q13118|KLF10_HUMAN	456	Gold	SUMO–Ub overlap
sp|Q6NZI2|CAVN1_HUMAN	161	Gold	SUMO–Ub overlap
sp|Q08J23|NSUN2_HUMAN	660	Gold	SUMO–Ub overlap
sp|O60832|DKC1_HUMAN	413	Gold	SUMO–Ub overlap
sp|P23528|COF1_HUMAN	132	Gold	SUMO–Ub overlap
sp|Q8N3Z6|ZCHC7_HUMAN	417	Gold	SUMO–Ub overlap
sp|Q03933|HSF2_HUMAN	139	Gold	SUMO–Ub overlap
sp|Q9UJV9|DDX41_HUMAN	143	Gold	SUMO–Ub overlap
sp|Q9NY74|ETAA1_HUMAN	631	Gold	SUMO–Ub overlap
sp|Q8TEQ6|GEMI5_HUMAN	754	Gold	SUMO–Ub overlap
sp|P06493|CDK1_HUMAN	130	Gold	SUMO–Ub overlap
sp|Q16527|CSRP2_HUMAN	91	Gold	SUMO–Ub overlap
sp|O15355|PPM1G_HUMAN	367	Gold	SUMO–Ub overlap
sp|P46777|RL5_HUMAN	188	Gold	SUMO–Ub overlap
sp|P11387|TOP1_HUMAN	204	Gold	SUMO–Ub overlap
sp|Q8WY36|BBX_HUMAN	696	Gold	SUMO–Ub overlap
sp|Q02543|RL18A_HUMAN	56	Gold	SUMO–Ub overlap
sp|Q96PK6|RBM14_HUMAN	153	Gold	SUMO–Ub overlap
sp|Q96T88|UHRF1_HUMAN	500	Gold	SUMO–Ub overlap
sp|O15417|TNC18_HUMAN	620	Gold	SUMO–Ub overlap
sp|P17028|ZNF24_HUMAN	361	Gold	SUMO–Ub overlap
sp|O75925|PIAS1_HUMAN	315	Gold	SUMO–Ub overlap
sp|O43684|BUB3_HUMAN	8	Gold	SUMO–Ub overlap
sp|Q9H3M7|TXNIP_HUMAN	100	Gold	SUMO–Ub overlap
sp|Q9NS73|MBIP1_HUMAN	94	Gold	SUMO–Ub overlap
sp|Q13263|TIF1B_HUMAN	507	Gold	SUMO–Ub overlap
sp|Q9HAU0|PKHA5_HUMAN	301	Gold	SUMO–Ub overlap
sp|Q9NW82|WDR70_HUMAN	563	Gold	SUMO–Ub overlap
sp|Q96IY1|NSL1_HUMAN	161	Gold	SUMO–Ub overlap
sp|P06493|CDK1_HUMAN	9	Gold	SUMO–Ub overlap
sp|Q9Y4B4|ARIP4_HUMAN	926	Gold	SUMO–Ub overlap
sp|Q9NVU0|RPC5_HUMAN	498	Gold	SUMO–Ub overlap
sp|P52272|HNRPM_HUMAN	221	Gold	SUMO–Ub overlap
sp|Q9NY74|ETAA1_HUMAN	414	Gold	SUMO–Ub overlap
sp|P62424|RL7A_HUMAN	48	Gold	SUMO–Ub overlap
sp|Q02543|RL18A_HUMAN	128	Gold	SUMO–Ub overlap
sp|Q9Y6X2|PIAS3_HUMAN	307	Gold	SUMO–Ub overlap
sp|Q9UHL9|GT2D1_HUMAN	787	Gold	SUMO–Ub overlap
sp|Q9NX24|NHP2_HUMAN	5	Gold	SUMO–Ub overlap
sp|P13010|XRCC5_HUMAN	195	Gold	SUMO–Ub overlap
sp|Q5QJE6|TDIF2_HUMAN	626	Gold	SUMO–Ub overlap
sp|P11388|TOP2A_HUMAN	535	Gold	SUMO–Ub overlap
sp|P05787|K2C8_HUMAN	285	Gold	SUMO–Ub overlap
sp|P05787|K2C8_HUMAN	393	Gold	SUMO–Ub overlap
sp|P08729|K2C7_HUMAN	394	Gold	SUMO–Ub overlap
sp|P17661|DESM_HUMAN	407	Gold	SUMO–Ub overlap
sp|P08670|VIME_HUMAN	402	Gold	SUMO–Ub overlap
sp|P41219|PERI_HUMAN	398	Gold	SUMO–Ub overlap
sp|Q9UBW7|ZMYM2_HUMAN	603	Gold	SUMO–Ub overlap
sp|Q02880|TOP2B_HUMAN	556	Gold	SUMO–Ub overlap
sp|Q9BY42|RTF2_HUMAN	224	Gold	SUMO–Ub overlap
sp|Q9UQR0|SCML2_HUMAN	599	Gold	SUMO–Ub overlap
sp|Q5T7W0|ZN618_HUMAN	63	Gold	SUMO–Ub overlap
sp|Q86T82|UBP37_HUMAN	452	Gold	SUMO–Ub overlap
sp|Q9H582|ZN644_HUMAN	589	Gold	SUMO–Ub overlap
sp|P78347|GTF2I_HUMAN	645	Gold	SUMO–Ub overlap
sp|P61160|ARP2_HUMAN	106	Gold	SUMO–Ub overlap
sp|P78332|RBM6_HUMAN	1046	Gold	SUMO–Ub overlap
sp|Q16629|SRSF7_HUMAN	12	Gold	SUMO–Ub overlap
sp|Q5QJE6|TDIF2_HUMAN	658	Gold	SUMO–Ub overlap
sp|O75928|PIAS2_HUMAN	326	Gold	SUMO–Ub overlap
sp|Q96T23|RSF1_HUMAN	670	Gold	SUMO–Ub overlap
sp|P62269|RS18_HUMAN	94	Gold	SUMO–Ub overlap
sp|Q15424|SAFB1_HUMAN	226	Gold	SUMO–Ub overlap
sp|Q14151|SAFB2_HUMAN	225	Gold	SUMO–Ub overlap
sp|P04150|GCR_HUMAN	498	Gold	SUMO–Ub overlap
sp|P25490|TYY1_HUMAN	183	Gold	SUMO–Ub overlap
sp|P33991|MCM4_HUMAN	439	Gold	SUMO–Ub overlap
sp|Q9NWK9|BCD1_HUMAN	459	Gold	SUMO–Ub overlap
sp|P30414|NKTR_HUMAN	1271	Gold	SUMO–Ub overlap
sp|Q9P2N5|RBM27_HUMAN	99	Gold	SUMO–Ub overlap
sp|P43243|MATR3_HUMAN	245	Gold	SUMO–Ub overlap
sp|P38398|BRCA1_HUMAN	701	Gold	SUMO–Ub overlap
sp|Q9H2Y7|ZN106_HUMAN	1265	Gold	SUMO–Ub overlap
sp|P52272|HNRPM_HUMAN	716	Gold	SUMO–Ub overlap
sp|P02545|LMNA_HUMAN	420	Gold	SUMO–Ub overlap
sp|Q14498|RBM39_HUMAN	119	Gold	SUMO–Ub overlap
sp|P55795|HNRH2_HUMAN	185	Gold	SUMO–Ub overlap
sp|P31943|HNRH1_HUMAN	185	Gold	SUMO–Ub overlap
sp|Q9H3M7|TXNIP_HUMAN	233	Gold	SUMO–Ub overlap
sp|Q02543|RL18A_HUMAN	170	Gold	SUMO–Ub overlap
sp|Q15369|ELOC_HUMAN	32	Gold	SUMO–Ub overlap
sp|Q9Y6I4|UBP3_HUMAN	107	Gold	SUMO–Ub overlap
sp|Q13435|SF3B2_HUMAN	770	Gold	SUMO–Ub overlap
sp|P49915|GUAA_HUMAN	487	Gold	SUMO–Ub overlap
sp|Q96MF7|NSE2_HUMAN	107	Gold	SUMO–Ub overlap
sp|Q8IY81|SPB1_HUMAN	579	Gold	SUMO–Ub overlap
sp|Q96T23|RSF1_HUMAN	390	Gold	SUMO–Ub overlap
sp|P62736|ACTA_HUMAN	63	Gold	SUMO–Ub overlap
sp|P68133|ACTS_HUMAN	63	Gold	SUMO–Ub overlap
sp|P60709|ACTB_HUMAN	61	Gold	SUMO–Ub overlap
sp|P63267|ACTH_HUMAN	62	Gold	SUMO–Ub overlap
sp|P63261|ACTG_HUMAN	61	Gold	SUMO–Ub overlap
sp|Q6EEV6|SUMO4_HUMAN	33	Gold	SUMO–Ub overlap
sp|P61956|SUMO2_HUMAN	33	Gold	SUMO–Ub overlap
sp|P55854|SUMO3_HUMAN	32	Gold	SUMO–Ub overlap
sp|P46013|KI67_HUMAN	204	Gold	SUMO–Ub overlap
sp|Q13148|TADBP_HUMAN	95	Gold	SUMO–Ub overlap
sp|Q9NWQ4|GPT2L_HUMAN	146	Gold	SUMO–Ub overlap
sp|P68032|ACTC_HUMAN	63	Gold	SUMO–Ub overlap
sp|Q15233|NONO_HUMAN	198	Gold	SUMO–Ub overlap
sp|P09874|PARP1_HUMAN	337	Gold	SUMO–Ub overlap
sp|Q5XKE5|K2C79_HUMAN	152	Gold	SUMO–Ub overlap
sp|P05787|K2C8_HUMAN	101	Gold	SUMO–Ub overlap
sp|P08729|K2C7_HUMAN	101	Gold	SUMO–Ub overlap
sp|P12035|K2C3_HUMAN	208	Gold	SUMO–Ub overlap
sp|Q15054|DPOD3_HUMAN	258	Gold	SUMO–Ub overlap
sp|P35908|K22E_HUMAN	188	Gold	SUMO–Ub overlap
sp|O95785|WIZ_HUMAN	1534	Gold	SUMO–Ub overlap
sp|Q96ME7|ZN512_HUMAN	18	Gold	SUMO–Ub overlap
sp|P13647|K2C5_HUMAN	178	Gold	SUMO–Ub overlap
sp|Q96RL1|UIMC1_HUMAN	90	Gold	SUMO–Ub overlap
sp|Q14192|FHL2_HUMAN	78	Gold	SUMO–Ub overlap
sp|P04259|K2C6B_HUMAN	173	Gold	SUMO–Ub overlap
sp|P17028|ZNF24_HUMAN	277	Gold	SUMO–Ub overlap
sp|Q9H0D6|XRN2_HUMAN	132	Gold	SUMO–Ub overlap
sp|Q9GZR7|DDX24_HUMAN	370	Gold	SUMO–Ub overlap
sp|Q9H2Y7|ZN106_HUMAN	775	Gold	SUMO–Ub overlap
sp|Q9UQ88|CD11A_HUMAN	707	Gold	SUMO–Ub overlap
sp|P21127|CD11B_HUMAN	719	Gold	SUMO–Ub overlap
sp|P17275|JUNB_HUMAN	240	Gold	SUMO–Ub overlap
sp|Q6NX49|ZN544_HUMAN	289	Gold	SUMO–Ub overlap
sp|Q5QJE6|TDIF2_HUMAN	316	Gold	SUMO–Ub overlap
sp|O75925|PIAS1_HUMAN	46	Gold	SUMO–Ub overlap
sp|Q96PK6|RBM14_HUMAN	600	Gold	SUMO–Ub overlap
sp|P09874|PARP1_HUMAN	486	Gold	SUMO–Ub overlap
sp|O60493|SNX3_HUMAN	119	Gold	SUMO–Ub overlap
sp|P00374|DYR_HUMAN	179	Gold	SUMO–Ub overlap
sp|P51692|STA5B_HUMAN	701	Gold	SUMO–Ub overlap
sp|P42229|STA5A_HUMAN	696	Gold	SUMO–Ub overlap
sp|Q969G3|SMCE1_HUMAN	92	Gold	SUMO–Ub overlap
sp|Q9UPN9|TRI33_HUMAN	769	Gold	SUMO–Ub overlap
sp|P02538|K2C6A_HUMAN	173	Gold	SUMO–Ub overlap
sp|O95678|K2C75_HUMAN	159	Gold	SUMO–Ub overlap
sp|P48668|K2C6C_HUMAN	173	Gold	SUMO–Ub overlap
sp|Q9NSB2|KRT84_HUMAN	175	Gold	SUMO–Ub overlap
sp|Q9NS56|TOPRS_HUMAN	76	Gold	SUMO–Ub overlap
sp|P38919|IF4A3_HUMAN	19	Gold	SUMO–Ub overlap
sp|P25490|TYY1_HUMAN	288	Gold	SUMO–Ub overlap
sp|Q13322|GRB10_HUMAN	171	Gold	SUMO–Ub overlap
sp|O43795|MYO1B_HUMAN	287	Gold	SUMO–Ub overlap
sp|Q01546|K22O_HUMAN	193	Gold	SUMO–Ub overlap
sp|Q96RL1|UIMC1_HUMAN	382	Gold	SUMO–Ub overlap
sp|Q9UPN9|TRI33_HUMAN	334	Gold	SUMO–Ub overlap
sp|Q9UHL9|GT2D1_HUMAN	337	Gold	SUMO–Ub overlap
sp|P23497|SP100_HUMAN	306	Gold	SUMO–Ub overlap
sp|Q9NYF8|BCLF1_HUMAN	580	Gold	SUMO–Ub overlap
sp|P09874|PARP1_HUMAN	512	Gold	SUMO–Ub overlap
sp|Q8WWY3|PRP31_HUMAN	341	Gold	SUMO–Ub overlap
sp|Q9Y4E5|ZN451_HUMAN	845	Gold	SUMO–Ub overlap
sp|Q9UHL9|GT2D1_HUMAN	724	Gold	SUMO–Ub overlap
sp|Q01081|U2AF1_HUMAN	175	Gold	SUMO–Ub overlap
sp|Q14493|SLBP_HUMAN	98	Gold	SUMO–Ub overlap
sp|O75152|ZC11A_HUMAN	310	Gold	SUMO–Ub overlap
sp|P62280|RS11_HUMAN	48	Gold	SUMO–Ub overlap
sp|P78347|GTF2I_HUMAN	94	Gold	SUMO–Ub overlap
sp|P17844|DDX5_HUMAN	45	Gold	SUMO–Ub overlap
sp|Q9Y4E5|ZN451_HUMAN	852	Gold	SUMO–Ub overlap
sp|O75925|PIAS1_HUMAN	137	Gold	SUMO–Ub overlap
sp|Q8N8R7|AL14E_HUMAN	169	Gold	SUMO–Ub overlap
sp|Q15233|NONO_HUMAN	290	Gold	SUMO–Ub overlap
sp|P38159|RBMX_HUMAN	80	Gold	SUMO–Ub overlap
sp|O60885|BRD4_HUMAN	1111	Gold	SUMO–Ub overlap
sp|P09874|PARP1_HUMAN	203	Gold	SUMO–Ub overlap
sp|Q9H0E9|BRD8_HUMAN	481	Gold	SUMO–Ub overlap
sp|O00541|PESC_HUMAN	517	Gold	SUMO–Ub overlap
sp|P35556|FBN2_HUMAN	1019	Gold	SUMO–Ub overlap
sp|P37275|ZEB1_HUMAN	515	Gold	SUMO–Ub overlap
sp|Q9UHF7|TRPS1_HUMAN	1201	Gold	SUMO–Ub overlap
sp|P46100|ATRX_HUMAN	623	Gold	SUMO–Ub overlap
sp|Q00613|HSF1_HUMAN	126	Gold	SUMO–Ub overlap
sp|Q99081|HTF4_HUMAN	519	Gold	SUMO–Ub overlap
sp|Q6KB66|K2C80_HUMAN	71	Gold	SUMO–Ub overlap
sp|Q9NVN8|GNL3L_HUMAN	477	Gold	SUMO–Ub overlap
sp|Q96LW1|Z354B_HUMAN	268	Gold	SUMO–Ub overlap
sp|Q96MU6|ZN778_HUMAN	615	Gold	SUMO–Ub overlap
sp|P58317|ZN121_HUMAN	338	Gold	SUMO–Ub overlap
sp|P29590|PML_HUMAN	380	Gold	SUMO–Ub overlap
sp|P0CG47|UBB_HUMAN	6	Gold	SUMO–Ub overlap
sp|P0CG48|UBC_HUMAN	6	Gold	SUMO–Ub overlap
sp|P62979|RS27A_HUMAN	6	Gold	SUMO–Ub overlap
sp|P62987|RL40_HUMAN	6	Gold	SUMO–Ub overlap
sp|P18887|XRCC1_HUMAN	176	Gold	SUMO–Ub overlap
sp|Q14244|MAP7_HUMAN	406	Gold	SUMO–Ub overlap
sp|Q9Y2W1|TR150_HUMAN	451	Gold	SUMO–Ub overlap
sp|Q9NWF9|RN216_HUMAN	666	Gold	SUMO–Ub overlap
sp|Q8IX12|CCAR1_HUMAN	1012	Gold	SUMO–Ub overlap
sp|Q92841|DDX17_HUMAN	129	Gold	SUMO–Ub overlap
sp|P0CG47|UBB_HUMAN	48	Gold	SUMO–Ub overlap
sp|P0CG48|UBC_HUMAN	48	Gold	SUMO–Ub overlap
sp|P62979|RS27A_HUMAN	48	Gold	SUMO–Ub overlap
sp|P62987|RL40_HUMAN	48	Gold	SUMO–Ub overlap
sp|P05423|RPC4_HUMAN	220	Gold	SUMO–Ub overlap
sp|P02545|LMNA_HUMAN	270	Gold	SUMO–Ub overlap
sp|P46013|KI67_HUMAN	2734	Gold	SUMO–Ub overlap
sp|Q13263|TIF1B_HUMAN	779	Gold	SUMO–Ub overlap
sp|P61247|RS3A_HUMAN	249	Gold	SUMO–Ub overlap
sp|Q9GZV4|IF5A2_HUMAN	85	Gold	SUMO–Ub overlap
sp|P43487|RANG_HUMAN	190	Gold	SUMO–Ub overlap
sp|Q8WVV9|HNRLL_HUMAN	491	Gold	SUMO–Ub overlap
sp|Q9NWK9|BCD1_HUMAN	162	Gold	SUMO–Ub overlap
sp|Q16576|RBBP7_HUMAN	21	Gold	SUMO–Ub overlap
sp|Q09028|RBBP4_HUMAN	22	Gold	SUMO–Ub overlap
sp|Q14151|SAFB2_HUMAN	380	Gold	SUMO–Ub overlap
sp|P06748|NPM_HUMAN	248	Gold	SUMO–Ub overlap
sp|Q96T23|RSF1_HUMAN	456	Gold	SUMO–Ub overlap
sp|P39748|FEN1_HUMAN	125	Gold	SUMO–Ub overlap
sp|Q9NW82|WDR70_HUMAN	590	Gold	SUMO–Ub overlap
sp|P07910|HNRPC_HUMAN	229	Gold	SUMO–Ub overlap
sp|Q9H582|ZN644_HUMAN	718	Gold	SUMO–Ub overlap
sp|P63241|IF5A1_HUMAN	85	Gold	SUMO–Ub overlap
sp|P62263|RS14_HUMAN	63	Gold	SUMO–Ub overlap
sp|Q6IS14|IF5AL_HUMAN	85	Gold	SUMO–Ub overlap
sp|Q96RL1|UIMC1_HUMAN	9	Gold	SUMO–Ub overlap
sp|Q8N2W9|PIAS4_HUMAN	128	Gold	SUMO–Ub overlap
sp|Q6PJT7|ZC3HE_HUMAN	413	Gold	SUMO–Ub overlap
sp|Q13263|TIF1B_HUMAN	774	Gold	SUMO–Ub overlap
sp|P05423|RPC4_HUMAN	302	Gold	SUMO–Ub overlap
sp|Q13151|ROA0_HUMAN	171	Gold	SUMO–Ub overlap
sp|Q14493|SLBP_HUMAN	146	Gold	SUMO–Ub overlap
sp|Q9H147|TDIF1_HUMAN	134	Gold	SUMO–Ub overlap
sp|P07910|HNRPC_HUMAN	50	Gold	SUMO–Ub overlap
sp|P52272|HNRPM_HUMAN	667	Gold	SUMO–Ub overlap
sp|P63165|SUMO1_HUMAN	48	Gold	SUMO–Ub overlap
sp|P43243|MATR3_HUMAN	181	Gold	SUMO–Ub overlap
sp|P08729|K2C7_HUMAN	130	Gold	SUMO–Ub overlap
sp|Q96FZ2|HMCES_HUMAN	275	Gold	SUMO–Ub overlap
sp|Q13123|RED_HUMAN	553	Gold	SUMO–Ub overlap
sp|Q13263|TIF1B_HUMAN	575	Gold	SUMO–Ub overlap
sp|Q13148|TADBP_HUMAN	263	Gold	SUMO–Ub overlap
sp|Q13185|CBX3_HUMAN	103	Gold	SUMO–Ub overlap
sp|Q9Y3A2|UTP11_HUMAN	189	Gold	SUMO–Ub overlap
sp|Q9NUU7|DD19A_HUMAN	26	Gold	SUMO–Ub overlap
sp|P33993|MCM7_HUMAN	174	Gold	SUMO–Ub overlap
sp|Q86YP4|P66A_HUMAN	487	Gold	SUMO–Ub overlap
sp|Q8N3Z6|ZCHC7_HUMAN	141	Gold	SUMO–Ub overlap
sp|Q06265|EXOS9_HUMAN	419	Gold	SUMO–Ub overlap
sp|Q14839|CHD4_HUMAN	1565	Gold	SUMO–Ub overlap
sp|P06748|NPM_HUMAN	267	Gold	SUMO–Ub overlap
sp|Q9BZK7|TBL1R_HUMAN	277	Gold	SUMO–Ub overlap
sp|Q86U86|PB1_HUMAN	1293	Gold	SUMO–Ub overlap
sp|O75152|ZC11A_HUMAN	381	Gold	SUMO–Ub overlap
sp|A0A1B0GTU1|ZC11B_HUMAN	381	Gold	SUMO–Ub overlap
sp|P14866|HNRPL_HUMAN	62	Gold	SUMO–Ub overlap
sp|P78347|GTF2I_HUMAN	494	Gold	SUMO–Ub overlap
sp|P18615|NELFE_HUMAN	47	Gold	SUMO–Ub overlap
sp|P17676|CEBPB_HUMAN	133	Gold	SUMO–Ub overlap
sp|G2XKQ0|SUMO5_HUMAN	37	Gold	SUMO–Ub overlap
sp|P06493|CDK1_HUMAN	6	Gold	SUMO–Ub overlap
sp|Q96FV9|THOC1_HUMAN	595	Gold	SUMO–Ub overlap
sp|P04792|HSPB1_HUMAN	198	Gold	SUMO–Ub overlap
sp|Q9UQ88|CD11A_HUMAN	447	Gold	SUMO–Ub overlap
sp|P21127|CD11B_HUMAN	459	Gold	SUMO–Ub overlap
sp|P14921|ETS1_HUMAN	15	Gold	SUMO–Ub overlap
sp|Q5QJE6|TDIF2_HUMAN	731	Gold	SUMO–Ub overlap
sp|Q13263|TIF1B_HUMAN	261	Gold	SUMO–Ub overlap
sp|O75928|PIAS2_HUMAN	249	Gold	SUMO–Ub overlap
sp|P52272|HNRPM_HUMAN	388	Gold	SUMO–Ub overlap
sp|O95785|WIZ_HUMAN	1523	Gold	SUMO–Ub overlap
sp|P63165|SUMO1_HUMAN	37	Gold	SUMO–Ub overlap
sp|P78347|GTF2I_HUMAN	488	Gold	SUMO–Ub overlap
sp|Q9NWF9|RN216_HUMAN	448	Gold	SUMO–Ub overlap
sp|Q9ULW0|TPX2_HUMAN	237	Gold	SUMO–Ub overlap
sp|P62280|RS11_HUMAN	12	Gold	SUMO–Ub overlap
sp|P46013|KI67_HUMAN	1188	Gold	SUMO–Ub overlap
sp|Q08J23|NSUN2_HUMAN	445	Gold	SUMO–Ub overlap
sp|Q02880|TOP2B_HUMAN	1250	Gold	SUMO–Ub overlap
sp|Q9H501|ESF1_HUMAN	838	Gold	SUMO–Ub overlap
sp|P45973|CBX5_HUMAN	102	Gold	SUMO–Ub overlap
sp|Q08J23|NSUN2_HUMAN	692	Gold	SUMO–Ub overlap
sp|Q04695|K1C17_HUMAN	399	Gold	SUMO–Ub overlap
sp|Q8N587|ZN561_HUMAN	447	Gold	SUMO–Ub overlap
sp|Q15072|OZF_HUMAN	126	Gold	SUMO–Ub overlap
sp|P63167|DYL1_HUMAN	43	Gold	SUMO–Ub overlap
sp|Q14151|SAFB2_HUMAN	395	Gold	SUMO–Ub overlap
sp|Q9BUJ2|HNRL1_HUMAN	142	Gold	SUMO–Ub overlap
sp|P43243|MATR3_HUMAN	491	Gold	SUMO–Ub overlap
sp|Q9Y2K1|ZBTB1_HUMAN	265	Gold	SUMO–Ub overlap
sp|P23025|XPA_HUMAN	145	Gold	SUMO–Ub overlap
sp|P52272|HNRPM_HUMAN	381	Gold	SUMO–Ub overlap
sp|P11388|TOP2A_HUMAN	1228	Gold	SUMO–Ub overlap
sp|A6NKT7|RGPD3_HUMAN	1617	Gold	SUMO–Ub overlap
sp|O14715|RGPD8_HUMAN	1616	Gold	SUMO–Ub overlap
sp|Q7Z3J3|RGPD4_HUMAN	1617	Gold	SUMO–Ub overlap
sp|P0DJD0|RGPD1_HUMAN	1601	Gold	SUMO–Ub overlap
sp|P0DJD1|RGPD2_HUMAN	1609	Gold	SUMO–Ub overlap
sp|P49792|RBP2_HUMAN	2592	Gold	SUMO–Ub overlap
sp|Q99666|RGPD5_HUMAN	1616	Gold	SUMO–Ub overlap
sp|Q56UQ5|TPT1L_HUMAN	117	Gold	SUMO–Ub overlap
sp|P13693|TCTP_HUMAN	112	Gold	SUMO–Ub overlap
sp|Q9Y2K1|ZBTB1_HUMAN	346	Gold	SUMO–Ub overlap
sp|Q9NQW6|ANLN_HUMAN	254	Gold	SUMO–Ub overlap
sp|Q96NC0|ZMAT2_HUMAN	61	Gold	SUMO–Ub overlap
sp|Q86TJ5|ZN554_HUMAN	406	Gold	SUMO–Ub overlap
sp|Q8N988|ZN557_HUMAN	255	Gold	SUMO–Ub overlap
sp|Q9HCL3|ZFP14_HUMAN	198	Gold	SUMO–Ub overlap
sp|P17040|ZSC20_HUMAN	736	Gold	SUMO–Ub overlap
sp|Q15928|ZN141_HUMAN	253	Gold	SUMO–Ub overlap
sp|Q0VGE8|ZN816_HUMAN	367	Gold	SUMO–Ub overlap
sp|Q8N823|ZN611_HUMAN	368	Gold	SUMO–Ub overlap
sp|Q03923|ZNF85_HUMAN	228	Gold	SUMO–Ub overlap
sp|Q7Z3V5|ZN571_HUMAN	417	Gold	SUMO–Ub overlap
sp|Q9UL36|ZN236_HUMAN	1193	Gold	SUMO–Ub overlap
sp|Q8IZ26|ZNF34_HUMAN	333	Gold	SUMO–Ub overlap
sp|Q9Y2Q1|ZN257_HUMAN	314	Gold	SUMO–Ub overlap
sp|Q86V71|ZN429_HUMAN	255	Gold	SUMO–Ub overlap
tr|A0A7P0TAN4|A0A7P0TAN4_HUMAN	369	Gold	SUMO–Ub overlap
sp|Q5JVG2|ZN484_HUMAN	522	Gold	SUMO–Ub overlap
sp|Q16587|ZNF74_HUMAN	526	Gold	SUMO–Ub overlap
sp|Q6PDB4|ZN880_HUMAN	238	Gold	SUMO–Ub overlap
sp|O43309|ZSC12_HUMAN	328	Gold	SUMO–Ub overlap
sp|Q96H40|ZN486_HUMAN	348	Gold	SUMO–Ub overlap
sp|Q6ZMV8|ZN730_HUMAN	282	Gold	SUMO–Ub overlap
sp|O14709|ZN197_HUMAN	452	Gold	SUMO–Ub overlap
sp|Q8N4W9|ZN808_HUMAN	341	Gold	SUMO–Ub overlap
sp|Q9Y473|ZN175_HUMAN	557	Gold	SUMO–Ub overlap
sp|Q8IWY8|ZSC29_HUMAN	704	Gold	SUMO–Ub overlap
sp|Q8TF39|ZN483_HUMAN	521	Gold	SUMO–Ub overlap
sp|P10073|ZSC22_HUMAN	350	Gold	SUMO–Ub overlap
sp|P0CB33|ZN735_HUMAN	379	Gold	SUMO–Ub overlap
sp|Q9NV72|ZN701_HUMAN	362	Gold	SUMO–Ub overlap
sp|Q68DY1|ZN626_HUMAN	227	Gold	SUMO–Ub overlap
sp|Q96IR2|ZN845_HUMAN	381	Gold	SUMO–Ub overlap
sp|Q86Y25|Z354C_HUMAN	242	Gold	SUMO–Ub overlap
sp|Q7Z7L9|ZSCA2_HUMAN	388	Gold	SUMO–Ub overlap
sp|Q14584|ZN266_HUMAN	490	Gold	SUMO–Ub overlap
sp|Q8NHY6|ZFP28_HUMAN	446	Gold	SUMO–Ub overlap
sp|Q96T23|RSF1_HUMAN	323	Gold	SUMO–Ub overlap
sp|P62280|RS11_HUMAN	38	Gold	SUMO–Ub overlap
sp|Q06730|ZN33A_HUMAN	237	Gold	SUMO–Ub overlap
sp|O75820|ZN189_HUMAN	566	Gold	SUMO–Ub overlap
sp|Q9Y314|NOSIP_HUMAN	289	Gold	SUMO–Ub overlap
sp|Q9Y4E5|ZN451_HUMAN	632	Gold	SUMO–Ub overlap
sp|Q8NB50|ZFP62_HUMAN	195	Gold	SUMO–Ub overlap
sp|P35789|ZNF93_HUMAN	227	Gold	SUMO–Ub overlap
sp|Q3SXZ3|ZN718_HUMAN	337	Gold	SUMO–Ub overlap
sp|Q9NS91|RAD18_HUMAN	110	Gold	SUMO–Ub overlap
sp|Q6ZNA1|ZN836_HUMAN	328	Gold	SUMO–Ub overlap
sp|P52742|ZN135_HUMAN	268	Gold	SUMO–Ub overlap
sp|Q6ZN08|ZNF66_HUMAN	199	Gold	SUMO–Ub overlap
sp|Q8WXB4|ZN606_HUMAN	678	Gold	SUMO–Ub overlap
sp|B4DU55|ZN879_HUMAN	314	Gold	SUMO–Ub overlap
sp|Q9UII5|ZN107_HUMAN	158	Gold	SUMO–Ub overlap
sp|Q96SE7|ZN347_HUMAN	343	Gold	SUMO–Ub overlap
sp|O75373|ZN737_HUMAN	283	Gold	SUMO–Ub overlap
sp|O43361|ZN749_HUMAN	610	Gold	SUMO–Ub overlap
sp|P17019|ZN708_HUMAN	194	Gold	SUMO–Ub overlap
sp|Q03936|ZNF92_HUMAN	227	Gold	SUMO–Ub overlap
sp|Q2M3W8|ZN181_HUMAN	515	Gold	SUMO–Ub overlap
sp|Q5JVG8|ZN506_HUMAN	227	Gold	SUMO–Ub overlap
sp|Q9P255|ZN492_HUMAN	251	Gold	SUMO–Ub overlap
sp|Q6ZN19|ZN841_HUMAN	255	Gold	SUMO–Ub overlap
sp|Q76KX8|ZN534_HUMAN	253	Gold	SUMO–Ub overlap
sp|P51815|ZN75D_HUMAN	391	Gold	SUMO–Ub overlap
sp|Q8N859|ZN713_HUMAN	340	Gold	SUMO–Ub overlap
sp|Q05481|ZNF91_HUMAN	292	Gold	SUMO–Ub overlap
sp|Q9H7R5|ZN665_HUMAN	232	Gold	SUMO–Ub overlap
sp|O95600|KLF8_HUMAN	302	Gold	SUMO–Ub overlap
sp|Q5VV52|ZN691_HUMAN	141	Gold	SUMO–Ub overlap
sp|O43345|ZN208_HUMAN	367	Gold	SUMO–Ub overlap
sp|P17038|ZNF43_HUMAN	452	Gold	SUMO–Ub overlap
sp|Q8IYB9|ZN595_HUMAN	254	Gold	SUMO–Ub overlap
sp|Q9P2J8|ZN624_HUMAN	330	Gold	SUMO–Ub overlap
sp|P0DKX0|ZN728_HUMAN	366	Gold	SUMO–Ub overlap
sp|P17022|ZNF18_HUMAN	490	Gold	SUMO–Ub overlap
sp|A8MUV8|ZN727_HUMAN	282	Gold	SUMO–Ub overlap
sp|A6NK75|ZNF98_HUMAN	292	Gold	SUMO–Ub overlap
sp|Q8TF32|ZN431_HUMAN	314	Gold	SUMO–Ub overlap
sp|P17026|ZNF22_HUMAN	109	Gold	SUMO–Ub overlap
sp|Q8TAQ5|ZN420_HUMAN	221	Gold	SUMO–Ub overlap
sp|Q3ZCX4|ZN568_HUMAN	276	Gold	SUMO–Ub overlap
sp|Q14586|ZN267_HUMAN	406	Gold	SUMO–Ub overlap
sp|Q02386|ZNF45_HUMAN	330	Gold	SUMO–Ub overlap
sp|P0CJ79|ZN888_HUMAN	324	Gold	SUMO–Ub overlap
sp|Q6ZNG1|ZN600_HUMAN	272	Gold	SUMO–Ub overlap
sp|Q9P2F9|ZN319_HUMAN	228	Gold	SUMO–Ub overlap
sp|Q99676|ZN184_HUMAN	304	Gold	SUMO–Ub overlap
sp|Q8WV37|ZN480_HUMAN	257	Gold	SUMO–Ub overlap
sp|A8MTY0|ZN724_HUMAN	364	Gold	SUMO–Ub overlap
sp|Q6ZMW2|ZN782_HUMAN	560	Gold	SUMO–Ub overlap
sp|Q6ZR52|ZN493_HUMAN	247	Gold	SUMO–Ub overlap
sp|Q96MR9|ZN560_HUMAN	738	Gold	SUMO–Ub overlap
sp|A6NK53|ZN233_HUMAN	478	Gold	SUMO–Ub overlap
sp|O95780|ZN682_HUMAN	227	Gold	SUMO–Ub overlap
sp|Q4V348|Z658B_HUMAN	472	Gold	SUMO–Ub overlap
sp|Q8TD23|ZN675_HUMAN	282	Gold	SUMO–Ub overlap
sp|A2RRD8|ZN320_HUMAN	159	Gold	SUMO–Ub overlap
sp|Q5JNZ3|ZN311_HUMAN	357	Gold	SUMO–Ub overlap
sp|Q8N972|ZN709_HUMAN	306	Gold	SUMO–Ub overlap
sp|Q5SXM1|ZN678_HUMAN	123	Gold	SUMO–Ub overlap
sp|P17035|ZNF28_HUMAN	353	Gold	SUMO–Ub overlap
sp|A6NP11|ZN716_HUMAN	462	Gold	SUMO–Ub overlap
sp|Q96RE9|ZN300_HUMAN	435	Gold	SUMO–Ub overlap
sp|Q5VIY5|ZN468_HUMAN	325	Gold	SUMO–Ub overlap
sp|Q9UEG4|ZN629_HUMAN	456	Gold	SUMO–Ub overlap
sp|Q8TB69|ZN519_HUMAN	290	Gold	SUMO–Ub overlap
sp|Q8IW36|ZN695_HUMAN	294	Gold	SUMO–Ub overlap
sp|Q96N22|ZN681_HUMAN	336	Gold	SUMO–Ub overlap
sp|Q8TBZ5|ZN502_HUMAN	237	Gold	SUMO–Ub overlap
sp|Q5HY98|ZN766_HUMAN	353	Gold	SUMO–Ub overlap
sp|Q2VY69|ZN284_HUMAN	509	Gold	SUMO–Ub overlap
sp|P51522|ZNF83_HUMAN	147	Gold	SUMO–Ub overlap
sp|Q96CX3|ZN501_HUMAN	76	Gold	SUMO–Ub overlap
sp|P0DPD5|ZN723_HUMAN	227	Gold	SUMO–Ub overlap
sp|Q8IYN0|ZN100_HUMAN	259	Gold	SUMO–Ub overlap
sp|P05783|K1C18_HUMAN	167	Gold	SUMO–Ub overlap
sp|P61978|HNRPK_HUMAN	405	Gold	SUMO–Ub overlap
sp|P06748|NPM_HUMAN	215	Gold	SUMO–Ub overlap
sp|Q14839|CHD4_HUMAN	1304	Gold	SUMO–Ub overlap
sp|P45973|CBX5_HUMAN	32	Gold	SUMO–Ub overlap
sp|P11142|HSP7C_HUMAN	507	Gold	SUMO–Ub overlap
sp|P54652|HSP72_HUMAN	510	Gold	SUMO–Ub overlap
sp|P0DMV8|HS71A_HUMAN	507	Gold	SUMO–Ub overlap
sp|P0DMV9|HS71B_HUMAN	507	Gold	SUMO–Ub overlap
sp|P34931|HS71L_HUMAN	509	Gold	SUMO–Ub overlap
sp|P17066|HSP76_HUMAN	509	Gold	SUMO–Ub overlap
sp|P61956|SUMO2_HUMAN	42	Gold	SUMO–Ub overlap
sp|P55854|SUMO3_HUMAN	41	Gold	SUMO–Ub overlap
sp|Q9Y3A2|UTP11_HUMAN	180	Gold	SUMO–Ub overlap
sp|P07910|HNRPC_HUMAN	176	Gold	SUMO–Ub overlap
sp|Q15233|NONO_HUMAN	467	Gold	SUMO–Ub overlap
sp|P78347|GTF2I_HUMAN	807	Gold	SUMO–Ub overlap
sp|P61978|HNRPK_HUMAN	34	Gold	SUMO–Ub overlap
sp|P51858|HDGF_HUMAN	80	Gold	SUMO–Ub overlap
sp|P63279|UBC9_HUMAN	49	Gold	SUMO–Ub overlap
sp|P46013|KI67_HUMAN	2009	Gold	SUMO–Ub overlap
sp|Q15233|NONO_HUMAN	243	Gold	SUMO–Ub overlap
sp|P21291|CSRP1_HUMAN	91	Gold	SUMO–Ub overlap
sp|Q5QJE6|TDIF2_HUMAN	220	Gold	SUMO–Ub overlap
sp|Q9NWK9|BCD1_HUMAN	143	Gold	SUMO–Ub overlap
sp|Q9NS91|RAD18_HUMAN	201	Gold	SUMO–Ub overlap
sp|Q8TF20|ZN721_HUMAN	151	Gold	SUMO–Ub overlap
sp|Q3MIS6|ZN528_HUMAN	267	Gold	SUMO–Ub overlap
sp|P38398|BRCA1_HUMAN	443	Gold	SUMO–Ub overlap
sp|Q9BX82|ZN471_HUMAN	288	Gold	SUMO–Ub overlap
sp|Q96LX8|ZN597_HUMAN	210	Gold	SUMO–Ub overlap
sp|Q7L2R6|ZN765_HUMAN	325	Gold	SUMO–Ub overlap
sp|Q86UE3|ZN546_HUMAN	635	Gold	SUMO–Ub overlap
sp|Q96N38|ZN714_HUMAN	338	Gold	SUMO–Ub overlap
sp|Q15937|ZNF79_HUMAN	247	Gold	SUMO–Ub overlap
sp|Q9NQX6|ZN331_HUMAN	353	Gold	SUMO–Ub overlap
sp|Q14590|ZN235_HUMAN	429	Gold	SUMO–Ub overlap
sp|Q8N8C0|ZN781_HUMAN	115	Gold	SUMO–Ub overlap
sp|Q8N8J6|ZN615_HUMAN	678	Gold	SUMO–Ub overlap
sp|A6NNF4|ZN726_HUMAN	367	Gold	SUMO–Ub overlap
sp|Q15723|ELF2_HUMAN	536	Gold	SUMO–Ub overlap
sp|Q15233|NONO_HUMAN	5	Gold	SUMO–Ub overlap
sp|P52744|ZN138_HUMAN	164	Gold	SUMO–Ub overlap
sp|O75346|ZN253_HUMAN	254	Gold	SUMO–Ub overlap
sp|Q96JC4|ZN479_HUMAN	491	Gold	SUMO–Ub overlap
sp|Q8N7Q3|ZN676_HUMAN	195	Gold	SUMO–Ub overlap
sp|Q3KP31|ZN791_HUMAN	298	Gold	SUMO–Ub overlap
sp|O14628|ZN195_HUMAN	436	Gold	SUMO–Ub overlap
sp|Q7L945|ZN627_HUMAN	389	Gold	SUMO–Ub overlap
sp|Q96PE6|ZIM3_HUMAN	333	Gold	SUMO–Ub overlap
sp|Q8NEM1|ZN680_HUMAN	348	Gold	SUMO–Ub overlap
sp|Q03924|ZN117_HUMAN	163	Gold	SUMO–Ub overlap
sp|A6NHJ4|ZN860_HUMAN	340	Gold	SUMO–Ub overlap
sp|Q96NI8|ZN570_HUMAN	244	Gold	SUMO–Ub overlap
sp|Q8NF99|ZN397_HUMAN	311	Gold	SUMO–Ub overlap
sp|Q8NDQ6|ZN540_HUMAN	521	Gold	SUMO–Ub overlap
sp|Q09FC8|ZN415_HUMAN	430	Gold	SUMO–Ub overlap
sp|A0A1W2PQL4|ZN722_HUMAN	351	Gold	SUMO–Ub overlap
sp|Q6ZN57|ZFP2_HUMAN	128	Gold	SUMO–Ub overlap
sp|Q6P9G9|ZN449_HUMAN	489	Gold	SUMO–Ub overlap
sp|Q03938|ZNF90_HUMAN	283	Gold	SUMO–Ub overlap
sp|Q8N9F8|ZN454_HUMAN	382	Gold	SUMO–Ub overlap
sp|B4DXR9|ZN732_HUMAN	360	Gold	SUMO–Ub overlap
sp|Q6ZN06|ZN813_HUMAN	493	Gold	SUMO–Ub overlap
sp|Q9HBT7|ZN287_HUMAN	450	Gold	SUMO–Ub overlap
sp|Q9H8G1|ZN430_HUMAN	259	Gold	SUMO–Ub overlap
sp|B4DX44|ZN736_HUMAN	283	Gold	SUMO–Ub overlap
sp|Q86XU0|ZN677_HUMAN	373	Gold	SUMO–Ub overlap
sp|O15090|ZN536_HUMAN	777	Gold	SUMO–Ub overlap
sp|Q96N58|ZN578_HUMAN	397	Gold	SUMO–Ub overlap
sp|Q2M3X9|ZN674_HUMAN	523	Gold	SUMO–Ub overlap
sp|Q14593|ZN273_HUMAN	344	Gold	SUMO–Ub overlap
sp|P17097|ZNF7_HUMAN	439	Gold	SUMO–Ub overlap
sp|O75437|ZN254_HUMAN	292	Gold	SUMO–Ub overlap
sp|Q86XN6|ZN761_HUMAN	492	Gold	SUMO–Ub overlap
sp|Q08AN1|ZN616_HUMAN	295	Gold	SUMO–Ub overlap
sp|Q6P280|ZN529_HUMAN	336	Gold	SUMO–Ub overlap
sp|Q6AZW8|ZN660_HUMAN	76	Gold	SUMO–Ub overlap
sp|Q9H5H4|ZN768_HUMAN	287	Gold	SUMO–Ub overlap
sp|Q53GI3|ZN394_HUMAN	523	Gold	SUMO–Ub overlap
sp|Q56P03|EAPP_HUMAN	130	Gold	SUMO–Ub overlap
sp|Q9HCG1|ZN160_HUMAN	311	Gold	SUMO–Ub overlap
sp|Q16539|MK14_HUMAN	79	Gold	SUMO–Ub overlap
sp|Q99986|VRK1_HUMAN	338	Gold	SUMO–Ub overlap
sp|P46060|RAGP1_HUMAN	452	Gold	SUMO–Ub overlap
sp|Q9Y4E5|ZN451_HUMAN	106	Gold	SUMO–Ub overlap
sp|Q9NYF8|BCLF1_HUMAN	550	Gold	SUMO–Ub overlap
sp|Q14978|NOLC1_HUMAN	67	Gold	SUMO–Ub overlap
sp|Q7LBC6|KDM3B_HUMAN	592	Gold	SUMO–Ub overlap
sp|Q9P0V9|SEP10_HUMAN	200	Gold	SUMO–Ub overlap
sp|Q15233|NONO_HUMAN	99	Gold	SUMO–Ub overlap
sp|Q9H2P0|ADNP_HUMAN	427	Gold	SUMO–Ub overlap
sp|Q8NG31|KNL1_HUMAN	526	Gold	SUMO–Ub overlap
sp|Q96EV2|RBM33_HUMAN	877	Gold	SUMO–Ub overlap
sp|P05787|K2C8_HUMAN	472	Gold	SUMO–Ub overlap
sp|Q13435|SF3B2_HUMAN	412	Gold	SUMO–Ub overlap
sp|Q9Y2K1|ZBTB1_HUMAN	275	Gold	SUMO–Ub overlap
sp|Q9UPT9|UBP22_HUMAN	382	Gold	SUMO–Ub overlap
sp|P04150|GCR_HUMAN	67	Gold	SUMO–Ub overlap
sp|Q9Y3B4|SF3B6_HUMAN	29	Gold	SUMO–Ub overlap
sp|Q9Y618|NCOR2_HUMAN	1240	Gold	SUMO–Ub overlap
sp|Q13151|ROA0_HUMAN	133	Gold	SUMO–Ub overlap
sp|P78347|GTF2I_HUMAN	353	Gold	SUMO–Ub overlap
sp|P21127|CD11B_HUMAN	673	Gold	SUMO–Ub overlap
sp|Q6RFH5|WDR74_HUMAN	359	Gold	SUMO–Ub overlap
sp|Q13263|TIF1B_HUMAN	377	Gold	SUMO–Ub overlap
sp|Q9UQ88|CD11A_HUMAN	661	Gold	SUMO–Ub overlap
sp|P22087|FBRL_HUMAN	158	Gold	SUMO–Ub overlap
sp|Q96T88|UHRF1_HUMAN	692	Gold	SUMO–Ub overlap
sp|Q9NY74|ETAA1_HUMAN	442	Gold	SUMO–Ub overlap
sp|P30041|PRDX6_HUMAN	182	Gold	SUMO–Ub overlap
sp|P46782|RS5_HUMAN	18	Gold	SUMO–Ub overlap
sp|Q9NY61|AATF_HUMAN	422	Gold	SUMO–Ub overlap
sp|Q92841|DDX17_HUMAN	121	Gold	SUMO–Ub overlap
sp|Q15742|NAB2_HUMAN	169	Gold	SUMO–Ub overlap
sp|Q5JSZ5|PRC2B_HUMAN	963	Gold	SUMO–Ub overlap
sp|P63173|RL38_HUMAN	9	Gold	SUMO–Ub overlap
sp|Q99708|CTIP_HUMAN	604	Gold	SUMO–Ub overlap
sp|Q13148|TADBP_HUMAN	102	Gold	SUMO–Ub overlap
sp|Q9GZR7|DDX24_HUMAN	815	Gold	SUMO–Ub overlap
sp|Q8WXI9|P66B_HUMAN	498	Gold	SUMO–Ub overlap
sp|P09651|ROA1_HUMAN	3	Gold	SUMO–Ub overlap
sp|A0A0B4J2F2|SIK1B_HUMAN	20	Gold	SUMO–Ub overlap
sp|P57059|SIK1_HUMAN	20	Gold	SUMO–Ub overlap
sp|O43151|TET3_HUMAN	1188	Gold	SUMO–Ub overlap
sp|P78347|GTF2I_HUMAN	86	Gold	SUMO–Ub overlap
sp|O15212|PFD6_HUMAN	66	Gold	SUMO–Ub overlap
sp|Q13761|RUNX3_HUMAN	192	Gold	SUMO–Ub overlap
sp|Q9NZJ0|DTL_HUMAN	529	Gold	SUMO–Ub overlap
sp|Q96PK6|RBM14_HUMAN	126	Gold	SUMO–Ub overlap
sp|Q9Y2X9|ZN281_HUMAN	225	Gold	SUMO–Ub overlap
sp|P22626|ROA2_HUMAN	168	Gold	SUMO–Ub overlap
sp|P25490|TYY1_HUMAN	393	Gold	SUMO–Ub overlap
sp|O00311|CDC7_HUMAN	331	Gold	SUMO–Ub overlap
sp|Q99986|VRK1_HUMAN	112	Gold	SUMO–Ub overlap
sp|P06493|CDK1_HUMAN	266	Gold	SUMO–Ub overlap
sp|P49792|RBP2_HUMAN	2531	Gold	SUMO–Ub overlap
sp|O14715|RGPD8_HUMAN	1555	Gold	SUMO–Ub overlap
sp|A6NKT7|RGPD3_HUMAN	1556	Gold	SUMO–Ub overlap
sp|O75152|ZC11A_HUMAN	124	Gold	SUMO–Ub overlap
sp|P78332|RBM6_HUMAN	569	Gold	SUMO–Ub overlap
sp|P05783|K1C18_HUMAN	372	Gold	SUMO–Ub overlap
sp|O15391|TYY2_HUMAN	351	Gold	SUMO–Ub overlap
sp|Q14192|FHL2_HUMAN	139	Gold	SUMO–Ub overlap
sp|Q9NY61|AATF_HUMAN	475	Gold	SUMO–Ub overlap
sp|Q5T3J3|LRIF1_HUMAN	308	Gold	SUMO–Ub overlap
sp|P19838|NFKB1_HUMAN	325	Gold	SUMO–Ub overlap
sp|Q14839|CHD4_HUMAN	1647	Gold	SUMO–Ub overlap
sp|Q9UBW7|ZMYM2_HUMAN	757	Gold	SUMO–Ub overlap
sp|Q3L8U1|CHD9_HUMAN	2038	Gold	SUMO–Ub overlap
sp|Q9UHF7|TRPS1_HUMAN	1003	Gold	SUMO–Ub overlap
sp|P21127|CD11B_HUMAN	491	Gold	SUMO–Ub overlap
sp|Q9UQ88|CD11A_HUMAN	479	Gold	SUMO–Ub overlap
sp|Q14592|ZN460_HUMAN	300	Gold	SUMO–Ub overlap
sp|P54277|PMS1_HUMAN	372	Gold	SUMO–Ub overlap
sp|Q9UHC1|MLH3_HUMAN	656	Gold	SUMO–Ub overlap
sp|O00311|CDC7_HUMAN	244	Gold	SUMO–Ub overlap
sp|P13010|XRCC5_HUMAN	568	Gold	SUMO–Ub overlap
sp|Q9NWF9|RN216_HUMAN	351	Gold	SUMO–Ub overlap
sp|P12956|XRCC6_HUMAN	451	Gold	SUMO–Ub overlap
sp|O95872|GPAN1_HUMAN	77	Gold	SUMO–Ub overlap
sp|P62937|PPIA_HUMAN	155	Gold	SUMO–Ub overlap
sp|Q9UIG0|BAZ1B_HUMAN	826	Gold	SUMO–Ub overlap
sp|Q96JM3|CHAP1_HUMAN	565	Gold	SUMO–Ub overlap
sp|Q8N0Y2|ZN444_HUMAN	8	Gold	SUMO–Ub overlap
sp|Q9NXH8|TOR4A_HUMAN	75	Gold	SUMO–Ub overlap
sp|Q92466|DDB2_HUMAN	151	Gold	SUMO–Ub overlap
sp|Q5T5X7|BEND3_HUMAN	142	Gold	SUMO–Ub overlap
sp|P54132|BLM_HUMAN	588	Gold	SUMO–Ub overlap
sp|Q99708|CTIP_HUMAN	193	Gold	SUMO–Ub overlap
sp|Q6P1J9|CDC73_HUMAN	161	Gold	SUMO–Ub overlap
sp|Q86VM9|ZCH18_HUMAN	908	Gold	SUMO–Ub overlap
sp|Q9BZ95|NSD3_HUMAN	1151	Gold	SUMO–Ub overlap
sp|P22087|FBRL_HUMAN	143	Gold	SUMO–Ub overlap
sp|Q9ULW0|TPX2_HUMAN	740	Gold	SUMO–Ub overlap
sp|O15371|EIF3D_HUMAN	41	Gold	SUMO–Ub overlap
sp|P78347|GTF2I_HUMAN	526	Gold	SUMO–Ub overlap
sp|Q6SJ93|F111B_HUMAN	5	Gold	SUMO–Ub overlap
sp|Q13129|RLF_HUMAN	1599	Gold	SUMO–Ub overlap
sp|Q9HCI6|K1586_HUMAN	119	Gold	SUMO–Ub overlap
sp|P12004|PCNA_HUMAN	254	Gold	SUMO–Ub overlap
sp|P46777|RL5_HUMAN	164	Gold	SUMO–Ub overlap
sp|Q6U7Q0|ZN322_HUMAN	195	Gold	SUMO–Ub overlap
sp|Q06830|PRDX1_HUMAN	185	Gold	SUMO–Ub overlap
sp|P55265|DSRAD_HUMAN	384	Gold	SUMO–Ub overlap
sp|Q16236|NF2L2_HUMAN	518	Gold	SUMO–Ub overlap
sp|Q8N5F7|NKAP_HUMAN	305	Gold	SUMO–Ub overlap
sp|Q01780|EXOSX_HUMAN	826	Gold	SUMO–Ub overlap
sp|O15164|TIF1A_HUMAN	641	Gold	SUMO–Ub overlap
sp|Q9UPN9|TRI33_HUMAN	1057	Gold	SUMO–Ub overlap
sp|Q9UBW7|ZMYM2_HUMAN	576	Gold	SUMO–Ub overlap
sp|P11387|TOP1_HUMAN	354	Gold	SUMO–Ub overlap
sp|Q9UBW7|ZMYM2_HUMAN	1275	Gold	SUMO–Ub overlap
sp|P54132|BLM_HUMAN	1372	Gold	SUMO–Ub overlap
sp|Q9UBW7|ZMYM2_HUMAN	1282	Gold	SUMO–Ub overlap
sp|Q86T24|KAISO_HUMAN	529	Gold	SUMO–Ub overlap
sp|Q9UKJ3|GPTC8_HUMAN	311	Gold	SUMO–Ub overlap
sp|P18850|ATF6A_HUMAN	152	Gold	SUMO–Ub overlap
sp|Q9Y4W2|LAS1L_HUMAN	226	Gold	SUMO–Ub overlap
sp|Q9HCX3|ZN304_HUMAN	271	Gold	SUMO–Ub overlap
sp|Q7L014|DDX46_HUMAN	779	Gold	SUMO–Ub overlap
sp|Q03112|MECOM_HUMAN	1149	Gold	SUMO–Ub overlap
sp|P07910|HNRPC_HUMAN	157	Gold	SUMO–Ub overlap
sp|P63165|SUMO1_HUMAN	17	Gold	SUMO–Ub overlap
sp|P33993|MCM7_HUMAN	32	Gold	SUMO–Ub overlap
sp|P11388|TOP2A_HUMAN	1283	Gold	SUMO–Ub overlap
sp|Q7Z2E3|APTX_HUMAN	62	Gold	SUMO–Ub overlap
sp|Q14191|WRN_HUMAN	924	Gold	SUMO–Ub overlap
sp|P63261|ACTG_HUMAN	113	Gold	SUMO–Ub overlap
sp|Q9NWF9|RN216_HUMAN	765	Gold	SUMO–Ub overlap
sp|Q86T24|KAISO_HUMAN	449	Gold	SUMO–Ub overlap
sp|Q96T23|RSF1_HUMAN	277	Gold	SUMO–Ub overlap
sp|Q9UBW7|ZMYM2_HUMAN	529	Gold	SUMO–Ub overlap
sp|P52907|CAZA1_HUMAN	278	Gold	SUMO–Ub overlap
sp|P47755|CAZA2_HUMAN	278	Gold	SUMO–Ub overlap
sp|Q9H2P0|ADNP_HUMAN	930	Gold	SUMO–Ub overlap
sp|P60709|ACTB_HUMAN	113	Gold	SUMO–Ub overlap
sp|Q9BY42|RTF2_HUMAN	86	Gold	SUMO–Ub overlap
sp|Q96A08|H2B1A_HUMAN	110	Gold	SUMO–Ub overlap
sp|Q8N257|H2B3B_HUMAN	109	Gold	SUMO–Ub overlap
sp|P58876|H2B1D_HUMAN	109	Gold	SUMO–Ub overlap
sp|A0A2R8Y619|H2BK1_HUMAN	105	Gold	SUMO–Ub overlap
sp|Q02241|KIF23_HUMAN	662	Gold	SUMO–Ub overlap
sp|Q7L014|DDX46_HUMAN	186	Gold	SUMO–Ub overlap
sp|Q9BSV6|SEN34_HUMAN	87	Gold	SUMO–Ub overlap
sp|Q04828|AK1C1_HUMAN	4	Gold	SUMO–Ub overlap
sp|P52895|AK1C2_HUMAN	4	Gold	SUMO–Ub overlap
sp|Q93079|H2B1H_HUMAN	109	Gold	SUMO–Ub overlap
sp|Q9H4L7|SMRCD_HUMAN	77	Gold	SUMO–Ub overlap
sp|P78347|GTF2I_HUMAN	192	Gold	SUMO–Ub overlap
sp|P14921|ETS1_HUMAN	388	Gold	SUMO–Ub overlap
sp|P15036|ETS2_HUMAN	416	Gold	SUMO–Ub overlap
sp|Q96AY2|EME1_HUMAN	338	Gold	SUMO–Ub overlap
sp|P49792|RBP2_HUMAN	1414	Gold	SUMO–Ub overlap
sp|P33778|H2B1B_HUMAN	109	Gold	SUMO–Ub overlap
sp|Q99880|H2B1L_HUMAN	109	Gold	SUMO–Ub overlap
sp|Q99877|H2B1N_HUMAN	109	Gold	SUMO–Ub overlap
sp|Q15233|NONO_HUMAN	272	Gold	SUMO–Ub overlap
sp|P39023|RL3_HUMAN	393	Gold	SUMO–Ub overlap
sp|Q6PJG2|MDEAS_HUMAN	166	Gold	SUMO–Ub overlap
sp|Q9UER7|DAXX_HUMAN	60	Gold	SUMO–Ub overlap
sp|P02545|LMNA_HUMAN	417	Gold	SUMO–Ub overlap
sp|P63165|SUMO1_HUMAN	45	Gold	SUMO–Ub overlap
sp|Q9UHL9|GT2D1_HUMAN	212	Gold	SUMO–Ub overlap
sp|Q9GZU8|PIP30_HUMAN	74	Gold	SUMO–Ub overlap
sp|P14866|HNRPL_HUMAN	538	Gold	SUMO–Ub overlap
sp|P04150|GCR_HUMAN	293	Gold	SUMO–Ub overlap
sp|P57053|H2BFS_HUMAN	109	Gold	SUMO–Ub overlap
sp|Q99879|H2B1M_HUMAN	109	Gold	SUMO–Ub overlap
sp|Q16778|H2B2E_HUMAN	109	Gold	SUMO–Ub overlap
sp|Q5QNW6|H2B2F_HUMAN	109	Gold	SUMO–Ub overlap
sp|P62807|H2B1C_HUMAN	109	Gold	SUMO–Ub overlap
sp|O60814|H2B1K_HUMAN	109	Gold	SUMO–Ub overlap
sp|P23527|H2B1O_HUMAN	109	Gold	SUMO–Ub overlap
sp|P06899|H2B1J_HUMAN	109	Gold	SUMO–Ub overlap
sp|Q16778|H2B2E_HUMAN	121	Gold	SUMO–Ub overlap
sp|Q5QNW6|H2B2F_HUMAN	121	Gold	SUMO–Ub overlap
sp|P62807|H2B1C_HUMAN	121	Gold	SUMO–Ub overlap
sp|P23527|H2B1O_HUMAN	121	Gold	SUMO–Ub overlap
sp|Q99877|H2B1N_HUMAN	121	Gold	SUMO–Ub overlap
sp|Q99880|H2B1L_HUMAN	121	Gold	SUMO–Ub overlap
sp|P33778|H2B1B_HUMAN	121	Gold	SUMO–Ub overlap
sp|Q93079|H2B1H_HUMAN	121	Gold	SUMO–Ub overlap
sp|Q96A08|H2B1A_HUMAN	122	Gold	SUMO–Ub overlap
sp|Q8N257|H2B3B_HUMAN	121	Gold	SUMO–Ub overlap
sp|P58876|H2B1D_HUMAN	121	Gold	SUMO–Ub overlap
sp|A0A2R8Y619|H2BK1_HUMAN	117	Gold	SUMO–Ub overlap
sp|Q99879|H2B1M_HUMAN	121	Gold	SUMO–Ub overlap
sp|P09874|PARP1_HUMAN	192	Gold	SUMO–Ub overlap
sp|Q9H582|ZN644_HUMAN	762	Gold	SUMO–Ub overlap
sp|Q9Y5J1|UTP18_HUMAN	172	Gold	SUMO–Ub overlap
sp|Q6PIW4|FIGL1_HUMAN	225	Gold	SUMO–Ub overlap
sp|Q9H2P0|ADNP_HUMAN	616	Gold	SUMO–Ub overlap
sp|P17844|DDX5_HUMAN	343	Gold	SUMO–Ub overlap
sp|Q14865|ARI5B_HUMAN	130	Gold	SUMO–Ub overlap
sp|O00422|SAP18_HUMAN	13	Gold	SUMO–Ub overlap
sp|Q9NWF9|RN216_HUMAN	619	Gold	SUMO–Ub overlap
sp|Q69YH5|CDCA2_HUMAN	762	Gold	SUMO–Ub overlap
sp|Q9NYF8|BCLF1_HUMAN	437	Gold	SUMO–Ub overlap
sp|P78347|GTF2I_HUMAN	456	Gold	SUMO–Ub overlap
sp|Q9NZJ0|DTL_HUMAN	397	Gold	SUMO–Ub overlap
sp|P02545|LMNA_HUMAN	97	Gold	SUMO–Ub overlap
sp|Q16666|IF16_HUMAN	444	Gold	SUMO–Ub overlap
sp|P29590|PML_HUMAN	65	Gold	SUMO–Ub overlap
sp|Q8WXI9|P66B_HUMAN	33	Gold	SUMO–Ub overlap
sp|Q15233|NONO_HUMAN	126	Gold	SUMO–Ub overlap
sp|Q719H9|KCTD1_HUMAN	252	Gold	SUMO–Ub overlap
sp|Q96SI1|KCD15_HUMAN	278	Gold	SUMO–Ub overlap
sp|P25205|MCM3_HUMAN	732	Gold	SUMO–Ub overlap
sp|O00257|CBX4_HUMAN	278	Gold	SUMO–Ub overlap
sp|P63165|SUMO1_HUMAN	23	Gold	SUMO–Ub overlap
sp|Q08J23|NSUN2_HUMAN	511	Gold	SUMO–Ub overlap
sp|P52701|MSH6_HUMAN	334	Gold	SUMO–Ub overlap
sp|Q9Y618|NCOR2_HUMAN	1406	Gold	SUMO–Ub overlap
sp|Q2TAL8|QRIC1_HUMAN	672	Gold	SUMO–Ub overlap
sp|Q6DKI1|RL7L_HUMAN	17	Gold	SUMO–Ub overlap
sp|Q9Y4E5|ZN451_HUMAN	139	Gold	SUMO–Ub overlap
sp|Q14839|CHD4_HUMAN	1228	Gold	SUMO–Ub overlap
sp|P78347|GTF2I_HUMAN	816	Gold	SUMO–Ub overlap
sp|Q96RL1|UIMC1_HUMAN	245	Gold	SUMO–Ub overlap
sp|P35556|FBN2_HUMAN	1072	Gold	SUMO–Ub overlap
sp|Q9Y2K1|ZBTB1_HUMAN	303	Gold	SUMO–Ub overlap
sp|Q7L5Y9|MAEA_HUMAN	323	Gold	SUMO–Ub overlap
sp|Q9H582|ZN644_HUMAN	627	Gold	SUMO–Ub overlap
sp|P43356|MAGA2_HUMAN	11	Gold	SUMO–Ub overlap
sp|P43360|MAGA6_HUMAN	11	Gold	SUMO–Ub overlap
sp|P43357|MAGA3_HUMAN	11	Gold	SUMO–Ub overlap
sp|P22626|ROA2_HUMAN	104	Gold	SUMO–Ub overlap
sp|O00232|PSD12_HUMAN	92	Gold	SUMO–Ub overlap
sp|P0DJD1|RGPD2_HUMAN	1441	Gold	SUMO–Ub overlap
sp|O95625|ZBT11_HUMAN	186	Gold	SUMO–Ub overlap
sp|Q13573|SNW1_HUMAN	170	Gold	SUMO–Ub overlap
sp|Q96CB8|INT12_HUMAN	254	Gold	SUMO–Ub overlap
sp|P49792|RBP2_HUMAN	2424	Gold	SUMO–Ub overlap
sp|P0DJD0|RGPD1_HUMAN	1433	Gold	SUMO–Ub overlap
sp|Q7Z3J3|RGPD4_HUMAN	1449	Gold	SUMO–Ub overlap
sp|O14715|RGPD8_HUMAN	1448	Gold	SUMO–Ub overlap
sp|A6NKT7|RGPD3_HUMAN	1449	Gold	SUMO–Ub overlap
sp|Q99666|RGPD5_HUMAN	1448	Gold	SUMO–Ub overlap
sp|P62269|RS18_HUMAN	78	Gold	SUMO–Ub overlap
sp|P68363|TBA1B_HUMAN	326	Gold	SUMO–Ub overlap
sp|P0DPH7|TBA3C_HUMAN	326	Gold	SUMO–Ub overlap
sp|Q6PEY2|TBA3E_HUMAN	326	Gold	SUMO–Ub overlap
sp|Q08J23|NSUN2_HUMAN	111	Gold	SUMO–Ub overlap
sp|Q9BY66|KDM5D_HUMAN	191	Gold	SUMO–Ub overlap
sp|Q15054|DPOD3_HUMAN	274	Gold	SUMO–Ub overlap
sp|Q9Y4B4|ARIP4_HUMAN	901	Gold	SUMO–Ub overlap
sp|P54132|BLM_HUMAN	1125	Gold	SUMO–Ub overlap
sp|Q96KB5|TOPK_HUMAN	176	Gold	SUMO–Ub overlap
sp|P41229|KDM5C_HUMAN	191	Gold	SUMO–Ub overlap
sp|P50750|CDK9_HUMAN	24	Gold	SUMO–Ub overlap
sp|Q8TAQ2|SMRC2_HUMAN	704	Gold	SUMO–Ub overlap
sp|P78347|GTF2I_HUMAN	806	Gold	SUMO–Ub overlap
sp|Q9ULW0|TPX2_HUMAN	63	Gold	SUMO–Ub overlap
sp|Q71U36|TBA1A_HUMAN	326	Gold	SUMO–Ub overlap
sp|Q6PID6|TTC33_HUMAN	186	Gold	SUMO–Ub overlap
sp|Q6P0N0|M18BP_HUMAN	157	Gold	SUMO–Ub overlap
sp|Q16576|RBBP7_HUMAN	113	Gold	SUMO–Ub overlap
sp|P06493|CDK1_HUMAN	245	Gold	SUMO–Ub overlap
sp|P55265|DSRAD_HUMAN	669	Gold	SUMO–Ub overlap
sp|Q9Y618|NCOR2_HUMAN	1458	Gold	SUMO–Ub overlap
sp|Q9UHL9|GT2D1_HUMAN	308	Gold	SUMO–Ub overlap
sp|Q14586|ZN267_HUMAN	66	Gold	SUMO–Ub overlap
sp|P46781|RS9_HUMAN	93	Gold	SUMO–Ub overlap
sp|Q9BQE3|TBA1C_HUMAN	326	Gold	SUMO–Ub overlap
sp|Q92547|TOPB1_HUMAN	1058	Gold	SUMO–Ub overlap
sp|Q9UJ78|ZMYM5_HUMAN	149	Gold	SUMO–Ub overlap
sp|P22087|FBRL_HUMAN	292	Gold	SUMO–Ub overlap
sp|Q14865|ARI5B_HUMAN	988	Gold	SUMO–Ub overlap
sp|P09651|ROA1_HUMAN	15	Gold	SUMO–Ub overlap
sp|Q99708|CTIP_HUMAN	115	Gold	SUMO–Ub overlap
sp|Q32P51|RA1L2_HUMAN	15	Gold	SUMO–Ub overlap
sp|Q5VV41|ARHGG_HUMAN	210	Gold	SUMO–Ub overlap
sp|P33993|MCM7_HUMAN	236	Gold	SUMO–Ub overlap
sp|Q6P0N0|M18BP_HUMAN	171	Gold	SUMO–Ub overlap
sp|P28062|PSB8_HUMAN	258	Gold	SUMO–Ub overlap
sp|Q8WUA2|PPIL4_HUMAN	405	Gold	SUMO–Ub overlap
sp|Q96L73|NSD1_HUMAN	1339	Gold	SUMO–Ub overlap
sp|Q96RL1|UIMC1_HUMAN	215	Gold	SUMO–Ub overlap
sp|P10243|MYBA_HUMAN	602	Gold	SUMO–Ub overlap
sp|P54132|BLM_HUMAN	91	Gold	SUMO–Ub overlap
sp|Q8WV44|TRI41_HUMAN	256	Gold	SUMO–Ub overlap
sp|Q6P6C2|ALKB5_HUMAN	328	Gold	SUMO–Ub overlap
sp|Q9UHF7|TRPS1_HUMAN	418	Gold	SUMO–Ub overlap
sp|Q9UKL3|C8AP2_HUMAN	1778	Gold	SUMO–Ub overlap
sp|P49761|CLK3_HUMAN	557	Gold	SUMO–Ub overlap
sp|Q16665|HIF1A_HUMAN	297	Gold	SUMO–Ub overlap
sp|Q13435|SF3B2_HUMAN	605	Gold	SUMO–Ub overlap
sp|P59923|ZN445_HUMAN	399	Gold	SUMO–Ub overlap
sp|O14503|BHE40_HUMAN	167	Gold	SUMO–Ub overlap
sp|P49750|YLPM1_HUMAN	1652	Gold	SUMO–Ub overlap
sp|Q5QJE6|TDIF2_HUMAN	606	Gold	SUMO–Ub overlap
sp|P09874|PARP1_HUMAN	97	Gold	SUMO–Ub overlap
sp|Q9NS91|RAD18_HUMAN	197	Gold	SUMO–Ub overlap
sp|Q9Y285|SYFA_HUMAN	208	Gold	SUMO–Ub overlap
sp|Q15054|DPOD3_HUMAN	231	Gold	SUMO–Ub overlap
sp|P17676|CEBPB_HUMAN	260	Gold	SUMO–Ub overlap
sp|Q9H2P0|ADNP_HUMAN	716	Gold	SUMO–Ub overlap
sp|P18754|RCC1_HUMAN	114	Gold	SUMO–Ub overlap
sp|Q9NZT2|OGFR_HUMAN	309	Gold	SUMO–Ub overlap
sp|Q99829|CPNE1_HUMAN	157	Gold	SUMO–Ub overlap
sp|Q68DI1|ZN776_HUMAN	66	Gold	SUMO–Ub overlap
sp|Q9NS56|TOPRS_HUMAN	547	Gold	SUMO–Ub overlap
sp|Q13751|LAMB3_HUMAN	1109	Gold	SUMO–Ub overlap
sp|Q5TA45|INT11_HUMAN	115	Gold	SUMO–Ub overlap
sp|Q9NY74|ETAA1_HUMAN	684	Gold	SUMO–Ub overlap
sp|P0DPH8|TBA3D_HUMAN	326	Gold	SUMO–Ub overlap
sp|P21127|CD11B_HUMAN	794	Gold	SUMO–Ub overlap
sp|Q9UQ88|CD11A_HUMAN	782	Gold	SUMO–Ub overlap
sp|Q6PJT7|ZC3HE_HUMAN	378	Gold	SUMO–Ub overlap
sp|P78347|GTF2I_HUMAN	896	Gold	SUMO–Ub overlap
sp|Q96GN5|CDA7L_HUMAN	280	Gold	SUMO–Ub overlap
sp|Q9Y6D9|MD1L1_HUMAN	61	Gold	SUMO–Ub overlap
sp|P02545|LMNA_HUMAN	311	Gold	SUMO–Ub overlap
sp|Q9H410|DSN1_HUMAN	157	Gold	SUMO–Ub overlap
sp|P14866|HNRPL_HUMAN	418	Gold	SUMO–Ub overlap
sp|Q5T5X7|BEND3_HUMAN	129	Gold	SUMO–Ub overlap
sp|Q9UBE0|SAE1_HUMAN	109	Gold	SUMO–Ub overlap
sp|Q8N7H5|PAF1_HUMAN	133	Gold	SUMO–Ub overlap
sp|P68133|ACTS_HUMAN	317	Gold	SUMO–Ub overlap
sp|Q8IZT6|ASPM_HUMAN	559	Gold	SUMO–Ub overlap
sp|O95391|SLU7_HUMAN	418	Gold	SUMO–Ub overlap
sp|Q96GM8|TOE1_HUMAN	376	Gold	SUMO–Ub overlap
sp|Q5VYV7|SLX4I_HUMAN	239	Gold	SUMO–Ub overlap
sp|Q9H3M7|TXNIP_HUMAN	64	Gold	SUMO–Ub overlap
sp|P68032|ACTC_HUMAN	317	Gold	SUMO–Ub overlap
sp|P63267|ACTH_HUMAN	316	Gold	SUMO–Ub overlap
sp|P60709|ACTB_HUMAN	315	Gold	SUMO–Ub overlap
sp|P63261|ACTG_HUMAN	315	Gold	SUMO–Ub overlap
sp|P62736|ACTA_HUMAN	317	Gold	SUMO–Ub overlap
sp|Q13263|TIF1B_HUMAN	213	Gold	SUMO–Ub overlap
sp|Q8WUA2|PPIL4_HUMAN	212	Gold	SUMO–Ub overlap
sp|P35556|FBN2_HUMAN	1774	Gold	SUMO–Ub overlap
sp|P25205|MCM3_HUMAN	177	Gold	SUMO–Ub overlap
sp|P18858|DNLI1_HUMAN	630	Gold	SUMO–Ub overlap
sp|Q6UUV7|CRTC3_HUMAN	18	Gold	SUMO–Ub overlap
sp|P17097|ZNF7_HUMAN	369	Gold	SUMO–Ub overlap
sp|Q9H410|DSN1_HUMAN	76	Gold	SUMO–Ub overlap
sp|O15226|NKRF_HUMAN	546	Gold	SUMO–Ub overlap
sp|Q14192|FHL2_HUMAN	253	Gold	SUMO–Ub overlap
sp|P39748|FEN1_HUMAN	267	Gold	SUMO–Ub overlap
sp|Q8NI77|KI18A_HUMAN	794	Gold	SUMO–Ub overlap
sp|Q13123|RED_HUMAN	112	Gold	SUMO–Ub overlap
sp|Q9NRR5|UBQL4_HUMAN	23	Gold	SUMO–Ub overlap
sp|Q0VDD8|DYH14_HUMAN	312	Gold	SUMO–Ub overlap
sp|Q9H0H5|RGAP1_HUMAN	296	Gold	SUMO–Ub overlap
sp|Q53F19|NCBP3_HUMAN	329	Gold	SUMO–Ub overlap
sp|P62736|ACTA_HUMAN	330	Gold	SUMO–Ub overlap
sp|P68133|ACTS_HUMAN	330	Gold	SUMO–Ub overlap
sp|P63261|ACTG_HUMAN	328	Gold	SUMO–Ub overlap
sp|P60709|ACTB_HUMAN	328	Gold	SUMO–Ub overlap
sp|Q562R1|ACTBL_HUMAN	329	Gold	SUMO–Ub overlap
sp|P63267|ACTH_HUMAN	329	Gold	SUMO–Ub overlap
sp|P68032|ACTC_HUMAN	330	Gold	SUMO–Ub overlap
sp|Q8N6T3|ARFG1_HUMAN	263	Gold	SUMO–Ub overlap
sp|P00374|DYR_HUMAN	81	Gold	SUMO–Ub overlap
sp|P11388|TOP2A_HUMAN	386	Gold	SUMO–Ub overlap
sp|P60842|IF4A1_HUMAN	193	Gold	SUMO–Ub overlap
sp|P53999|TCP4_HUMAN	114	Gold	SUMO–Ub overlap
sp|Q5T3J3|LRIF1_HUMAN	605	Gold	SUMO–Ub overlap
sp|Q70SY1|CR3L2_HUMAN	325	Gold	SUMO–Ub overlap
sp|P35555|FBN1_HUMAN	904	Gold	SUMO–Ub overlap
sp|P06748|NPM_HUMAN	150	Gold	SUMO–Ub overlap
sp|Q9Y324|FCF1_HUMAN	170	Gold	SUMO–Ub overlap
sp|Q8NEY8|PPHLN_HUMAN	328	Gold	SUMO–Ub overlap
sp|Q02880|TOP2B_HUMAN	1032	Gold	SUMO–Ub overlap
sp|Q16658|FSCN1_HUMAN	399	Gold	SUMO–Ub overlap
sp|Q15554|TERF2_HUMAN	287	Gold	SUMO–Ub overlap
sp|P04075|ALDOA_HUMAN	28	Gold	SUMO–Ub overlap
sp|Q14839|CHD4_HUMAN	1398	Gold	SUMO–Ub overlap
sp|Q8TDI0|CHD5_HUMAN	1406	Gold	SUMO–Ub overlap
sp|Q12873|CHD3_HUMAN	1394	Gold	SUMO–Ub overlap
sp|P25205|MCM3_HUMAN	248	Gold	SUMO–Ub overlap
sp|Q68DI1|ZN776_HUMAN	247	Gold	SUMO–Ub overlap
sp|Q9H2Y7|ZN106_HUMAN	603	Gold	SUMO–Ub overlap
sp|Q92564|DCNL4_HUMAN	95	Gold	SUMO–Ub overlap
sp|P52272|HNRPM_HUMAN	120	Gold	SUMO–Ub overlap
sp|Q9Y285|SYFA_HUMAN	311	Gold	SUMO–Ub overlap
sp|Q9UBT6|POLK_HUMAN	584	Gold	SUMO–Ub overlap
sp|Q9H501|ESF1_HUMAN	395	Gold	SUMO–Ub overlap
sp|Q13506|NAB1_HUMAN	129	Gold	SUMO–Ub overlap
sp|Q8IWI9|MGAP_HUMAN	2135	Gold	SUMO–Ub overlap
sp|P19338|NUCL_HUMAN	297	Gold	SUMO–Ub overlap
sp|O60264|SMCA5_HUMAN	647	Gold	SUMO–Ub overlap
sp|P42166|LAP2A_HUMAN	323	Gold	SUMO–Ub overlap
sp|Q56P03|EAPP_HUMAN	79	Gold	SUMO–Ub overlap
sp|Q15185|TEBP_HUMAN	35	Gold	SUMO–Ub overlap
sp|P54132|BLM_HUMAN	63	Gold	SUMO–Ub overlap
sp|Q8WTR7|ZN473_HUMAN	549	Gold	SUMO–Ub overlap
sp|Q8WWY3|PRP31_HUMAN	338	Gold	SUMO–Ub overlap
sp|P49792|RBP2_HUMAN	1605	Gold	SUMO–Ub overlap
sp|P55854|SUMO3_HUMAN	44	Gold	SUMO–Ub overlap
sp|P61956|SUMO2_HUMAN	45	Gold	SUMO–Ub overlap
sp|P17844|DDX5_HUMAN	53	Gold	SUMO–Ub overlap
sp|Q9UPP1|PHF8_HUMAN	1043	Gold	SUMO–Ub overlap
sp|Q13148|TADBP_HUMAN	84	Gold	SUMO–Ub overlap
sp|Q9GZV4|IF5A2_HUMAN	34	Gold	SUMO–Ub overlap
sp|P11142|HSP7C_HUMAN	257	Gold	SUMO–Ub overlap
sp|O43719|HTSF1_HUMAN	221	Gold	SUMO–Ub overlap
sp|Q96T88|UHRF1_HUMAN	385	Gold	SUMO–Ub overlap
sp|Q8NC51|PAIRB_HUMAN	102	Gold	SUMO–Ub overlap
sp|P43243|MATR3_HUMAN	736	Gold	SUMO–Ub overlap
sp|Q9UPN9|TRI33_HUMAN	861	Gold	SUMO–Ub overlap
sp|Q9H4L7|SMRCD_HUMAN	258	Gold	SUMO–Ub overlap
sp|O00257|CBX4_HUMAN	106	Gold	SUMO–Ub overlap
sp|Q9UHL9|GT2D1_HUMAN	436	Gold	SUMO–Ub overlap
sp|P11387|TOP1_HUMAN	148	Gold	SUMO–Ub overlap
sp|P11388|TOP2A_HUMAN	101	Gold	SUMO–Ub overlap
sp|Q7L590|MCM10_HUMAN	762	Gold	SUMO–Ub overlap
sp|P63241|IF5A1_HUMAN	34	Gold	SUMO–Ub overlap
sp|P46013|KI67_HUMAN	2492	Gold	SUMO–Ub overlap
sp|P62280|RS11_HUMAN	45	Gold	SUMO–Ub overlap
sp|Q96NC0|ZMAT2_HUMAN	102	Gold	SUMO–Ub overlap
sp|P06493|CDK1_HUMAN	279	Gold	SUMO–Ub overlap
sp|P07910|HNRPC_HUMAN	243	Gold	SUMO–Ub overlap
sp|P21333|FLNA_HUMAN	299	Gold	SUMO–Ub overlap
sp|P13010|XRCC5_HUMAN	532	Gold	SUMO–Ub overlap
sp|Q9H040|SPRTN_HUMAN	423	Gold	SUMO–Ub overlap
sp|O75150|BRE1B_HUMAN	579	Gold	SUMO–Ub overlap
sp|O75152|ZC11A_HUMAN	114	Gold	SUMO–Ub overlap
sp|P62280|RS11_HUMAN	30	Gold	SUMO–Ub overlap
sp|Q9P016|THYN1_HUMAN	24	Gold	SUMO–Ub overlap
sp|P06748|NPM_HUMAN	229	Gold	SUMO–Ub overlap
sp|Q9UBW7|ZMYM2_HUMAN	325	Gold	SUMO–Ub overlap
sp|Q2TAL8|QRIC1_HUMAN	353	Gold	SUMO–Ub overlap
sp|O94906|PRP6_HUMAN	715	Gold	SUMO–Ub overlap
sp|P11388|TOP2A_HUMAN	440	Gold	SUMO–Ub overlap
sp|Q96FZ2|HMCES_HUMAN	89	Gold	SUMO–Ub overlap
sp|P17014|ZNF12_HUMAN	209	Gold	SUMO–Ub overlap
sp|Q9UGL1|KDM5B_HUMAN	278	Gold	SUMO–Ub overlap
sp|Q14807|KIF22_HUMAN	269	Gold	SUMO–Ub overlap
sp|Q86UU0|BCL9L_HUMAN	522	Gold	SUMO–Ub overlap
sp|Q08J23|NSUN2_HUMAN	43	Gold	SUMO–Ub overlap
sp|Q9BRT6|LLPH_HUMAN	74	Gold	SUMO–Ub overlap
sp|Q96CB8|INT12_HUMAN	105	Gold	SUMO–Ub overlap
sp|P62701|RS4X_HUMAN	134	Gold	SUMO–Ub overlap
sp|O94906|PRP6_HUMAN	341	Gold	SUMO–Ub overlap
sp|Q9UPN9|TRI33_HUMAN	394	Gold	SUMO–Ub overlap
sp|Q14498|RBM39_HUMAN	21	Gold	SUMO–Ub overlap
sp|Q7Z6K1|THAP5_HUMAN	370	Gold	SUMO–Ub overlap
sp|Q00839|HNRPU_HUMAN	609	Gold	SUMO–Ub overlap
sp|Q03112|MECOM_HUMAN	118	Gold	SUMO–Ub overlap
sp|Q9BZE4|GTPB4_HUMAN	181	Gold	SUMO–Ub overlap
sp|Q0VDD8|DYH14_HUMAN	216	Gold	SUMO–Ub overlap
sp|Q5VZL5|ZMYM4_HUMAN	697	Gold	SUMO–Ub overlap
sp|P39023|RL3_HUMAN	286	Gold	SUMO–Ub overlap
sp|O43593|HAIR_HUMAN	733	Gold	SUMO–Ub overlap
sp|Q96JS3|PGBD1_HUMAN	218	Gold	SUMO–Ub overlap
sp|P49792|RBP2_HUMAN	2522	Gold	SUMO–Ub overlap
sp|Q9H2P0|ADNP_HUMAN	731	Gold	SUMO–Ub overlap
sp|P27695|APEX1_HUMAN	85	Gold	SUMO–Ub overlap
sp|O94782|UBP1_HUMAN	232	Gold	SUMO–Ub overlap
sp|Q12947|FOXF2_HUMAN	160	Gold	SUMO–Ub overlap
sp|Q9UK61|TASOR_HUMAN	335	Gold	SUMO–Ub overlap
sp|Q12946|FOXF1_HUMAN	108	Gold	SUMO–Ub overlap
sp|P21127|CD11B_HUMAN	531	Gold	SUMO–Ub overlap
sp|P11388|TOP2A_HUMAN	1204	Gold	SUMO–Ub overlap
sp|P08670|VIME_HUMAN	445	Gold	SUMO–Ub overlap
sp|Q9UK61|TASOR_HUMAN	586	Gold	SUMO–Ub overlap
sp|Q6W2J9|BCOR_HUMAN	786	Gold	SUMO–Ub overlap
sp|Q13123|RED_HUMAN	151	Gold	SUMO–Ub overlap
sp|Q7L5Y9|MAEA_HUMAN	23	Gold	SUMO–Ub overlap
sp|Q9H2Y7|ZN106_HUMAN	69	Gold	SUMO–Ub overlap
sp|Q9BWF2|TRAIP_HUMAN	453	Gold	SUMO–Ub overlap
sp|Q96AY2|EME1_HUMAN	232	Gold	SUMO–Ub overlap
sp|Q9UQ88|CD11A_HUMAN	519	Gold	SUMO–Ub overlap
sp|Q7RTV0|PHF5A_HUMAN	95	Gold	SUMO–Ub overlap
sp|Q9UHK0|NUFP1_HUMAN	229	Gold	SUMO–Ub overlap
sp|P49792|RBP2_HUMAN	2571	Gold	SUMO–Ub overlap
sp|Q7Z3J3|RGPD4_HUMAN	1596	Gold	SUMO–Ub overlap
sp|O14715|RGPD8_HUMAN	1595	Gold	SUMO–Ub overlap
sp|A6NKT7|RGPD3_HUMAN	1596	Gold	SUMO–Ub overlap
sp|Q9P1Z0|ZBTB4_HUMAN	615	Gold	SUMO–Ub overlap
sp|Q8IX12|CCAR1_HUMAN	1067	Gold	SUMO–Ub overlap
sp|O15226|NKRF_HUMAN	407	Gold	SUMO–Ub overlap
sp|Q8IYB3|SRRM1_HUMAN	231	Gold	SUMO–Ub overlap
sp|Q8IWI9|MGAP_HUMAN	570	Gold	SUMO–Ub overlap
sp|Q7L590|MCM10_HUMAN	746	Gold	SUMO–Ub overlap
sp|P26599|PTBP1_HUMAN	137	Gold	SUMO–Ub overlap
sp|Q9Y3A2|UTP11_HUMAN	74	Gold	SUMO–Ub overlap
sp|Q99666|RGPD5_HUMAN	1595	Gold	SUMO–Ub overlap
sp|Q9H2P0|ADNP_HUMAN	367	Gold	SUMO–Ub overlap
sp|P05783|K1C18_HUMAN	417	Gold	SUMO–Ub overlap
sp|O60264|SMCA5_HUMAN	83	Gold	SUMO–Ub overlap
sp|Q6AW86|Z324B_HUMAN	196	Gold	SUMO–Ub overlap
sp|O75467|Z324A_HUMAN	196	Gold	SUMO–Ub overlap
sp|P52272|HNRPM_HUMAN	37	Gold	SUMO–Ub overlap
sp|Q8IY67|RAVR1_HUMAN	196	Gold	SUMO–Ub overlap
sp|Q9H582|ZN644_HUMAN	645	Gold	SUMO–Ub overlap
sp|O95785|WIZ_HUMAN	1560	Gold	SUMO–Ub overlap
sp|P04406|G3P_HUMAN	61	Gold	SUMO–Ub overlap
sp|Q96RL1|UIMC1_HUMAN	697	Gold	SUMO–Ub overlap
sp|Q9NZJ0|DTL_HUMAN	432	Gold	SUMO–Ub overlap
sp|Q8IVH2|FOXP4_HUMAN	445	Gold	SUMO–Ub overlap
sp|Q8IYW5|RN168_HUMAN	232	Gold	SUMO–Ub overlap
sp|P04150|GCR_HUMAN	277	Gold	SUMO–Ub overlap
sp|Q9BV86|NTM1A_HUMAN	10	Gold	SUMO–Ub overlap
sp|Q6NS38|ALKB2_HUMAN	7	Gold	SUMO–Ub overlap
sp|Q8N2W9|PIAS4_HUMAN	504	Gold	SUMO–Ub overlap
sp|Q5TEC6|H37_HUMAN	24	Gold	SUMO–Ub overlap
sp|P06493|CDK1_HUMAN	33	Gold	SUMO–Ub overlap
sp|Q9UBW7|ZMYM2_HUMAN	417	Gold	SUMO–Ub overlap
sp|P78347|GTF2I_HUMAN	372	Gold	SUMO–Ub overlap
sp|Q6NXT2|H3C_HUMAN	24	Gold	SUMO–Ub overlap
sp|Q71DI3|H32_HUMAN	24	Gold	SUMO–Ub overlap
sp|P84243|H33_HUMAN	24	Gold	SUMO–Ub overlap
sp|P68431|H31_HUMAN	24	Gold	SUMO–Ub overlap
sp|Q9UNX4|WDR3_HUMAN	529	Gold	SUMO–Ub overlap
sp|Q08499|PDE4D_HUMAN	387	Gold	SUMO–Ub overlap
sp|Q9UPN9|TRI33_HUMAN	763	Gold	SUMO–Ub overlap
sp|O94888|UBXN7_HUMAN	134	Gold	SUMO–Ub overlap
sp|P61978|HNRPK_HUMAN	52	Gold	SUMO–Ub overlap
sp|Q16649|NFIL3_HUMAN	412	Gold	SUMO–Ub overlap
sp|Q9NVN8|GNL3L_HUMAN	375	Gold	SUMO–Ub overlap
sp|P35556|FBN2_HUMAN	2528	Gold	SUMO–Ub overlap
sp|P04818|TYSY_HUMAN	308	Gold	SUMO–Ub overlap
sp|Q92841|DDX17_HUMAN	547	Gold	SUMO–Ub overlap
sp|Q9NY74|ETAA1_HUMAN	507	Gold	SUMO–Ub overlap
sp|Q9UKT4|FBX5_HUMAN	352	Gold	SUMO–Ub overlap
sp|P18621|RL17_HUMAN	86	Gold	SUMO–Ub overlap
sp|P18754|RCC1_HUMAN	161	Gold	SUMO–Ub overlap
sp|P18850|ATF6A_HUMAN	87	Gold	SUMO–Ub overlap
sp|Q5W0B1|OBI1_HUMAN	710	Gold	SUMO–Ub overlap
sp|Q5T3J3|LRIF1_HUMAN	290	Gold	SUMO–Ub overlap
sp|Q8IZT6|ASPM_HUMAN	177	Gold	SUMO–Ub overlap
sp|P78332|RBM6_HUMAN	469	Gold	SUMO–Ub overlap
sp|P42166|LAP2A_HUMAN	674	Gold	SUMO–Ub overlap
sp|Q9HCI7|MSL2_HUMAN	379	Gold	SUMO–Ub overlap
sp|P11387|TOP1_HUMAN	164	Gold	SUMO–Ub overlap
sp|O15460|P4HA2_HUMAN	328	Gold	SUMO–Ub overlap
sp|O96000|NDUBA_HUMAN	91	Gold	SUMO–Ub overlap
sp|Q9Y4E5|ZN451_HUMAN	464	Gold	SUMO–Ub overlap
sp|Q6PJG2|MDEAS_HUMAN	8	Gold	SUMO–Ub overlap
sp|Q6UN15|FIP1_HUMAN	123	Gold	SUMO–Ub overlap
sp|Q9NPG3|UBN1_HUMAN	530	Gold	SUMO–Ub overlap
sp|O75925|PIAS1_HUMAN	40	Gold	SUMO–Ub overlap
sp|P52597|HNRPF_HUMAN	224	Gold	SUMO–Ub overlap
sp|Q9Y4B4|ARIP4_HUMAN	469	Gold	SUMO–Ub overlap
sp|Q5T5X7|BEND3_HUMAN	700	Gold	SUMO–Ub overlap
sp|P68431|H31_HUMAN	123	Gold	SUMO–Ub overlap
sp|Q71DI3|H32_HUMAN	123	Gold	SUMO–Ub overlap
sp|Q16695|H31T_HUMAN	123	Gold	SUMO–Ub overlap
sp|Q6NXT2|H3C_HUMAN	122	Gold	SUMO–Ub overlap
sp|P84243|H33_HUMAN	123	Gold	SUMO–Ub overlap
sp|Q13148|TADBP_HUMAN	160	Gold	SUMO–Ub overlap
sp|Q8N3Z6|ZCHC7_HUMAN	412	Gold	SUMO–Ub overlap
sp|Q96GN5|CDA7L_HUMAN	159	Gold	SUMO–Ub overlap
sp|Q14680|MELK_HUMAN	481	Gold	SUMO–Ub overlap
sp|P07942|LAMB1_HUMAN	215	Gold	SUMO–Ub overlap
sp|P52272|HNRPM_HUMAN	672	Gold	SUMO–Ub overlap
sp|O75152|ZC11A_HUMAN	404	Gold	SUMO–Ub overlap
sp|P04792|HSPB1_HUMAN	114	Gold	SUMO–Ub overlap
sp|P20700|LMNB1_HUMAN	261	Gold	SUMO–Ub overlap
sp|P10244|MYBB_HUMAN	596	Gold	SUMO–Ub overlap
sp|P43243|MATR3_HUMAN	146	Gold	SUMO–Ub overlap
sp|P61978|HNRPK_HUMAN	422	Gold	SUMO–Ub overlap
sp|P10244|MYBB_HUMAN	275	Gold	SUMO–Ub overlap
sp|A6NHR9|SMHD1_HUMAN	1374	Gold	SUMO–Ub overlap
sp|Q96ME7|ZN512_HUMAN	84	Gold	SUMO–Ub overlap
sp|P07437|TBB5_HUMAN	58	Gold	SUMO–Ub overlap
sp|Q00839|HNRPU_HUMAN	670	Gold	SUMO–Ub overlap
sp|Q8IY92|SLX4_HUMAN	1575	Gold	SUMO–Ub overlap
sp|Q02241|KIF23_HUMAN	586	Gold	SUMO–Ub overlap
sp|P05787|K2C8_HUMAN	11	Gold	SUMO–Ub overlap
sp|Q01167|FOXK2_HUMAN	328	Gold	SUMO–Ub overlap
sp|Q9Y3B9|RRP15_HUMAN	239	Gold	SUMO–Ub overlap
sp|P85037|FOXK1_HUMAN	375	Gold	SUMO–Ub overlap
sp|Q15742|NAB2_HUMAN	361	Gold	SUMO–Ub overlap
sp|O75446|SAP30_HUMAN	87	Gold	SUMO–Ub overlap
sp|Q9H040|SPRTN_HUMAN	428	Gold	SUMO–Ub overlap
sp|Q7L590|MCM10_HUMAN	627	Gold	SUMO–Ub overlap
sp|Q96GN5|CDA7L_HUMAN	364	Gold	SUMO–Ub overlap
sp|Q9NYB0|TE2IP_HUMAN	240	Gold	SUMO–Ub overlap
sp|Q05639|EF1A2_HUMAN	55	Gold	SUMO–Ub overlap
sp|Q5VTE0|EF1A3_HUMAN	55	Gold	SUMO–Ub overlap
sp|O43248|HXC11_HUMAN	178	Gold	SUMO–Ub overlap
sp|Q5QJE6|TDIF2_HUMAN	649	Gold	SUMO–Ub overlap
sp|Q6P1J9|CDC73_HUMAN	301	Gold	SUMO–Ub overlap
sp|P35869|AHR_HUMAN	24	Gold	SUMO–Ub overlap
sp|Q96BR9|ZBT8A_HUMAN	178	Gold	SUMO–Ub overlap
sp|O75475|PSIP1_HUMAN	75	Gold	SUMO–Ub overlap
sp|P68104|EF1A1_HUMAN	55	Gold	SUMO–Ub overlap
sp|Q9BZE4|GTPB4_HUMAN	352	Gold	SUMO–Ub overlap
sp|P62906|RL10A_HUMAN	106	Gold	SUMO–Ub overlap
sp|P38432|COIL_HUMAN	151	Gold	SUMO–Ub overlap
sp|Q5BKZ1|ZN326_HUMAN	372	Gold	SUMO–Ub overlap
sp|P05783|K1C18_HUMAN	247	Gold	SUMO–Ub overlap
sp|Q9UIG0|BAZ1B_HUMAN	1089	Gold	SUMO–Ub overlap
sp|Q13151|ROA0_HUMAN	80	Gold	SUMO–Ub overlap
sp|Q8NC51|PAIRB_HUMAN	281	Gold	SUMO–Ub overlap
sp|Q9NYF8|BCLF1_HUMAN	536	Gold	SUMO–Ub overlap
sp|P68371|TBB4B_HUMAN	58	Gold	SUMO–Ub overlap
sp|Q9Y2Z0|SGT1_HUMAN	295	Gold	SUMO–Ub overlap
sp|Q9H307|PININ_HUMAN	528	Gold	SUMO–Ub overlap
sp|Q8N0Y7|PGAM4_HUMAN	100	Gold	SUMO–Ub overlap
sp|P18669|PGAM1_HUMAN	100	Gold	SUMO–Ub overlap
sp|Q9HCK8|CHD8_HUMAN	1697	Gold	SUMO–Ub overlap
sp|P19338|NUCL_HUMAN	437	Gold	SUMO–Ub overlap
sp|Q99496|RING2_HUMAN	323	Gold	SUMO–Ub overlap
sp|P60981|DEST_HUMAN	114	Gold	SUMO–Ub overlap
sp|P23528|COF1_HUMAN	114	Gold	SUMO–Ub overlap
sp|Q9Y281|COF2_HUMAN	114	Gold	SUMO–Ub overlap
sp|Q8NCD3|HJURP_HUMAN	648	Gold	SUMO–Ub overlap
sp|P15259|PGAM2_HUMAN	100	Gold	SUMO–Ub overlap
sp|Q8TF32|ZN431_HUMAN	5	Gold	SUMO–Ub overlap
sp|Q9Y4B4|ARIP4_HUMAN	127	Gold	SUMO–Ub overlap
sp|Q9Y4E5|ZN451_HUMAN	283	Gold	SUMO–Ub overlap
sp|P30154|2AAB_HUMAN	573	Gold	SUMO–Ub overlap
sp|P22626|ROA2_HUMAN	112	Gold	SUMO–Ub overlap
sp|Q13523|PRP4B_HUMAN	117	Gold	SUMO–Ub overlap
sp|P13631|RARG_HUMAN	172	Gold	SUMO–Ub overlap
sp|Q96KB5|TOPK_HUMAN	18	Gold	SUMO–Ub overlap
sp|P52701|MSH6_HUMAN	169	Gold	SUMO–Ub overlap
sp|Q9BR61|ACBD6_HUMAN	120	Gold	SUMO–Ub overlap
sp|P09651|ROA1_HUMAN	8	Gold	SUMO–Ub overlap
sp|P14866|HNRPL_HUMAN	302	Gold	SUMO–Ub overlap
sp|Q96T23|RSF1_HUMAN	709	Gold	SUMO–Ub overlap
sp|P50395|GDIB_HUMAN	269	Gold	SUMO–Ub overlap
sp|O60264|SMCA5_HUMAN	694	Gold	SUMO–Ub overlap
sp|Q9UQR1|ZN148_HUMAN	402	Gold	SUMO–Ub overlap
sp|Q96C00|ZBTB9_HUMAN	293	Gold	SUMO–Ub overlap
sp|O75376|NCOR1_HUMAN	1184	Gold	SUMO–Ub overlap
sp|Q9UBW7|ZMYM2_HUMAN	503	Gold	SUMO–Ub overlap
sp|Q09666|AHNK_HUMAN	1140	Gold	SUMO–Ub overlap
sp|P0DPH8|TBA3D_HUMAN	336	Gold	SUMO–Ub overlap
sp|Q9BQE3|TBA1C_HUMAN	336	Gold	SUMO–Ub overlap
sp|Q71U36|TBA1A_HUMAN	336	Gold	SUMO–Ub overlap
sp|P68363|TBA1B_HUMAN	336	Gold	SUMO–Ub overlap
sp|P0DPH7|TBA3C_HUMAN	336	Gold	SUMO–Ub overlap
sp|Q8WV37|ZN480_HUMAN	195	Gold	SUMO–Ub overlap
sp|O43920|NDUS5_HUMAN	91	Gold	SUMO–Ub overlap
sp|Q96RL1|UIMC1_HUMAN	635	Gold	SUMO–Ub overlap
sp|P33981|TTK_HUMAN	28	Gold	SUMO–Ub overlap
sp|P05549|AP2A_HUMAN	177	Gold	SUMO–Ub overlap
sp|Q6PEY2|TBA3E_HUMAN	336	Gold	SUMO–Ub overlap
sp|Q6ZNA4|RN111_HUMAN	927	Gold	SUMO–Ub overlap
sp|Q7Z2E3|APTX_HUMAN	73	Gold	SUMO–Ub overlap
sp|Q08211|DHX9_HUMAN	697	Gold	SUMO–Ub overlap
sp|Q9NPI1|BRD7_HUMAN	21	Gold	SUMO–Ub overlap
sp|A9YTQ3|AHRR_HUMAN	660	Gold	SUMO–Ub overlap
sp|P38159|RBMX_HUMAN	150	Gold	SUMO–Ub overlap
sp|Q96E39|RMXL1_HUMAN	150	Gold	SUMO–Ub overlap
sp|Q9UBT2|SAE2_HUMAN	236	Gold	SUMO–Ub overlap
sp|Q14680|MELK_HUMAN	434	Gold	SUMO–Ub overlap
sp|Q9UHR5|S30BP_HUMAN	220	Gold	SUMO–Ub overlap
sp|P09874|PARP1_HUMAN	637	Gold	SUMO–Ub overlap
sp|Q14149|MORC3_HUMAN	651	Gold	SUMO–Ub overlap
sp|P12956|XRCC6_HUMAN	510	Gold	SUMO–Ub overlap
sp|Q96DI7|SNR40_HUMAN	18	Gold	SUMO–Ub overlap
sp|O75586|MED6_HUMAN	219	Gold	SUMO–Ub overlap
sp|Q9UJV9|DDX41_HUMAN	442	Gold	SUMO–Ub overlap
sp|O60716|CTND1_HUMAN	882	Gold	SUMO–Ub overlap
sp|P46013|KI67_HUMAN	2967	Gold	SUMO–Ub overlap
sp|P12956|XRCC6_HUMAN	331	Gold	SUMO–Ub overlap
sp|Q9H040|SPRTN_HUMAN	230	Gold	SUMO–Ub overlap
sp|P39023|RL3_HUMAN	386	Gold	SUMO–Ub overlap
sp|O75400|PR40A_HUMAN	241	Gold	SUMO–Ub overlap
sp|Q9ULW0|TPX2_HUMAN	641	Gold	SUMO–Ub overlap
sp|Q8N2W9|PIAS4_HUMAN	231	Gold	SUMO–Ub overlap
sp|Q9UBT6|POLK_HUMAN	25	Gold	SUMO–Ub overlap
sp|Q9UQR0|SCML2_HUMAN	318	Gold	SUMO–Ub overlap
sp|P51531|SMCA2_HUMAN	1197	Gold	SUMO–Ub overlap
sp|Q149N8|SHPRH_HUMAN	423	Gold	SUMO–Ub overlap
sp|P49756|RBM25_HUMAN	697	Gold	SUMO–Ub overlap
sp|Q5T3J3|LRIF1_HUMAN	702	Gold	SUMO–Ub overlap
sp|Q2TBE0|C19L2_HUMAN	604	Gold	SUMO–Ub overlap
sp|Q5BKZ1|ZN326_HUMAN	140	Gold	SUMO–Ub overlap
sp|Q03468|ERCC6_HUMAN	820	Gold	SUMO–Ub overlap
sp|P39748|FEN1_HUMAN	345	Gold	SUMO–Ub overlap
sp|Q13148|TADBP_HUMAN	145	Gold	SUMO–Ub overlap
sp|Q86WJ1|CHD1L_HUMAN	590	Gold	SUMO–Ub overlap
sp|Q9BU76|MMTA2_HUMAN	104	Gold	SUMO–Ub overlap
sp|Q8N3X1|FNBP4_HUMAN	519	Gold	SUMO–Ub overlap
sp|P51532|SMCA4_HUMAN	1227	Gold	SUMO–Ub overlap
sp|Q99708|CTIP_HUMAN	378	Gold	SUMO–Ub overlap
sp|Q9ULM3|YETS2_HUMAN	773	Gold	SUMO–Ub overlap
sp|P23527|H2B1O_HUMAN	117	Gold	SUMO–Ub overlap
sp|O60814|H2B1K_HUMAN	117	Gold	SUMO–Ub overlap
sp|P62807|H2B1C_HUMAN	117	Gold	SUMO–Ub overlap
sp|Q5QNW6|H2B2F_HUMAN	117	Gold	SUMO–Ub overlap
sp|Q16778|H2B2E_HUMAN	117	Gold	SUMO–Ub overlap
sp|Q99879|H2B1M_HUMAN	117	Gold	SUMO–Ub overlap
sp|P57053|H2BFS_HUMAN	117	Gold	SUMO–Ub overlap
sp|Q14149|MORC3_HUMAN	855	Gold	SUMO–Ub overlap
sp|Q03933|HSF2_HUMAN	151	Gold	SUMO–Ub overlap
sp|P52292|IMA1_HUMAN	123	Gold	SUMO–Ub overlap
sp|Q6ZNA4|RN111_HUMAN	73	Gold	SUMO–Ub overlap
sp|P06899|H2B1J_HUMAN	117	Gold	SUMO–Ub overlap
sp|Q99877|H2B1N_HUMAN	117	Gold	SUMO–Ub overlap
sp|P33778|H2B1B_HUMAN	117	Gold	SUMO–Ub overlap
sp|O95758|PTBP3_HUMAN	137	Gold	SUMO–Ub overlap
sp|P51965|UB2E1_HUMAN	43	Gold	SUMO–Ub overlap
sp|P61247|RS3A_HUMAN	34	Gold	SUMO–Ub overlap
sp|Q93079|H2B1H_HUMAN	117	Gold	SUMO–Ub overlap
sp|Q96A08|H2B1A_HUMAN	118	Gold	SUMO–Ub overlap
sp|Q8N257|H2B3B_HUMAN	117	Gold	SUMO–Ub overlap
sp|P58876|H2B1D_HUMAN	117	Gold	SUMO–Ub overlap
sp|Q99880|H2B1L_HUMAN	117	Gold	SUMO–Ub overlap
sp|P05787|K2C8_HUMAN	197	Gold	SUMO–Ub overlap
sp|Q9UJW8|ZN180_HUMAN	168	Gold	SUMO–Ub overlap
sp|A0A2R8Y619|H2BK1_HUMAN	113	Gold	SUMO–Ub overlap
sp|P10242|MYB_HUMAN	480	Gold	SUMO–Ub overlap
sp|Q6NXT2|H3C_HUMAN	56	Gold	SUMO–Ub overlap
sp|Q16695|H31T_HUMAN	57	Gold	SUMO–Ub overlap
sp|Q71DI3|H32_HUMAN	57	Gold	SUMO–Ub overlap
sp|P68431|H31_HUMAN	57	Gold	SUMO–Ub overlap
sp|P84243|H33_HUMAN	57	Gold	SUMO–Ub overlap
sp|Q5TEC6|H37_HUMAN	57	Gold	SUMO–Ub overlap
sp|Q6PJT7|ZC3HE_HUMAN	283	Gold	SUMO–Ub overlap
sp|Q96HW7|INT4_HUMAN	791	Gold	SUMO–Ub overlap
sp|O43143|DHX15_HUMAN	491	Gold	SUMO–Ub overlap
sp|O15042|SR140_HUMAN	208	Gold	SUMO–Ub overlap
sp|P62266|RS23_HUMAN	37	Gold	SUMO–Ub overlap
sp|P09874|PARP1_HUMAN	528	Gold	SUMO–Ub overlap
sp|Q13151|ROA0_HUMAN	126	Gold	SUMO–Ub overlap
sp|Q9HCK8|CHD8_HUMAN	1013	Gold	SUMO–Ub overlap
sp|Q15906|VPS72_HUMAN	177	Gold	SUMO–Ub overlap
sp|Q92620|PRP16_HUMAN	425	Gold	SUMO–Ub overlap
sp|Q8TAT5|NEIL3_HUMAN	195	Gold	SUMO–Ub overlap
sp|Q96S55|WRIP1_HUMAN	482	Gold	SUMO–Ub overlap
sp|P61978|HNRPK_HUMAN	163	Gold	SUMO–Ub overlap
sp|P46013|KI67_HUMAN	404	Gold	SUMO–Ub overlap
sp|P46776|RL27A_HUMAN	94	Gold	SUMO–Ub overlap
sp|Q14807|KIF22_HUMAN	387	Gold	SUMO–Ub overlap
sp|Q14151|SAFB2_HUMAN	388	Gold	SUMO–Ub overlap
sp|Q6PL18|ATAD2_HUMAN	1148	Gold	SUMO–Ub overlap
sp|P48552|NRIP1_HUMAN	111	Gold	SUMO–Ub overlap
sp|Q6ZRI6|CO039_HUMAN	620	Gold	SUMO–Ub overlap
sp|P02545|LMNA_HUMAN	260	Gold	SUMO–Ub overlap
sp|Q02880|TOP2B_HUMAN	228	Gold	SUMO–Ub overlap
sp|Q14684|RRP1B_HUMAN	720	Gold	SUMO–Ub overlap
sp|Q9Y2X9|ZN281_HUMAN	787	Gold	SUMO–Ub overlap
sp|Q5QJE6|TDIF2_HUMAN	54	Gold	SUMO–Ub overlap
sp|Q9UKM9|RALY_HUMAN	165	Gold	SUMO–Ub overlap
sp|Q9H211|CDT1_HUMAN	377	Gold	SUMO–Ub overlap
sp|P39023|RL3_HUMAN	39	Gold	SUMO–Ub overlap
sp|Q86U86|PB1_HUMAN	1398	Gold	SUMO–Ub overlap
sp|Q14966|ZN638_HUMAN	1820	Gold	SUMO–Ub overlap
sp|P62249|RS16_HUMAN	73	Gold	SUMO–Ub overlap
sp|O95391|SLU7_HUMAN	199	Gold	SUMO–Ub overlap
sp|Q8N8R7|AL14E_HUMAN	177	Gold	SUMO–Ub overlap
sp|Q9H2Y7|ZN106_HUMAN	365	Gold	SUMO–Ub overlap
sp|P49792|RBP2_HUMAN	2594	Gold	SUMO–Ub overlap
sp|Q9H040|SPRTN_HUMAN	435	Gold	SUMO–Ub overlap
sp|Q9H2P0|ADNP_HUMAN	408	Gold	SUMO–Ub overlap
sp|Q86WZ6|ZN227_HUMAN	350	Gold	SUMO–Ub overlap
sp|Q9Y2A4|ZN443_HUMAN	279	Gold	SUMO–Ub overlap
sp|Q7Z3I7|ZN572_HUMAN	214	Gold	SUMO–Ub overlap
sp|Q8NDW4|ZN248_HUMAN	518	Gold	SUMO–Ub overlap
sp|Q96H40|ZN486_HUMAN	404	Gold	SUMO–Ub overlap
sp|C9JN71|ZN878_HUMAN	477	Gold	SUMO–Ub overlap
sp|O75362|ZN217_HUMAN	497	Gold	SUMO–Ub overlap
[truncated: 128,071 more rows]
